# Supplementary material for: Clustering cancers by shared transcriptional risk reveals novel targets for cancer therapy
Source: Mol Cancer. 2022 May 18;21:116. doi: 10.1186/s12943-022-01592-y (PMC9115915; doi:10.1186/s12943-022-01592-y)
Supplement: Supplementary file 1 — Additional file 1. [file 12943_2022_1592_MOESM1_ESM.xlsx]

## Sheet: Description
Table S1	TCGA cancer type abbreviations
Table S2	Statistics results for GSEA hallmark pathway enrichment analysis
Table S3	Top compounds specific to inflammatory cancer
Table S4	The demographic information of the cohorts for clopidogrel validation

## Sheet: Table S1
abbreviation	fullname
BRCA	Breast invasive carcinoma
CESC	Cervical squamous cell carcinoma
GBM	Glioblastoma multiforme
LGG	Brain Lower Grade Glioma
LUSC	Lung squamous cell carcinoma
OV	Ovarian serous cystadenocarcinoma
PAAD	Pancreatic adenocarcinoma
READ	Rectum adenocarcinoma
STAD	Stomach adenocarcinoma
THCA	Thyroid carcinoma
ACC	Adrenocortical carcinoma
BLCA	Bladder Urothelial Carcinoma
COAD	Colon adenocarcinoma
KIRC	Kidney renal clear cell carcinoma
KIRP	Kidney renal papillary cell carcinoma
LUAD	Lung adenocarcinoma
MESO	Mesothelioma
SARC	Sarcoma
SKCM	Skin Cutaneous Melanoma
UCEC	Uterine Corpus Endometrial Carcinoma
CHOL	Cholangiocarcinoma
ESCA	Esophageal carcinoma
HNSC	Head and Neck squamous cell carcinoma
LAML	Acute Myeloid Leukemia
LIHC	Liver hepatocellular carcinoma
UCS	Uterine Carcinosarcoma
UVM	Uveal Melanoma

## Sheet: Table S2
dataset	group	pathway	NES	pvalue	p.adjust	qvalues	core_enrichment
ACC	proliferative	E2F_TARGETS	3.02381	4.85972e-41	2.42986e-39	1.73927e-39	ILF3/NCAPD2/ZW10/DNMT1/UBE2S/SRSF2/XPO1/DCLRE1B/TRA2B/STMN1/CSE1L/RACGAP1/PPP1R8/NOLC1/DDX39A/SPAG5/POLD1/AK2/RFC3/KPNA2/SSRP1/TIMELESS/PSMC3IP/POLA2/POLE/PHF5A/HELLS/POLD2/CNOT9/CENPE/MCM7/HNRNPD/ANP32E/PLK4/UBE2T/LIG1/RNASEH2A/AURKA/TACC3/MRE11/SMC6/RFC2/EZH2/KIF22/TUBB/POLD3/CKS1B/USP1/CHEK1/MCM3/MCM5/CDCA8/HMGB2/CDK1/PA2G4/DUT/MCM4/MSH2/WEE1/DONSON/CDCA3/LBR/PLK1/TUBG1/CKS2/MCM6/SPC25/MKI67/M…
ACC	proliferative	G2M_CHECKPOINT	2.8924	1.25123e-34	3.12807e-33	2.23904e-33	KPNB1/RBM14/ILF3/HNRNPU/SFPQ/KMT5A/HMGN2/RAD23B/UBE2S/SRSF2/XPO1/NCL/TRA2B/ODF2/STMN1/RACGAP1/NOLC1/CHAF1A/DR1/EWSR1/KIF20B/DDX39A/TFDP1/BUB1/KIF11/KPNA2/BUB3/FBXO5/KIF15/POLA2/POLE/STIL/FANCC/TPX2/SNRPD1/CENPE/EXO1/CDC7/SMARCC1/NUP98/HNRNPD/PLK4/SMC2/AURKA/TACC3/H2AZ2/EZH2/KIF22/MTF2/CKS1B/CENPF/CHEK1/MCM3/MCM5/KIF23/CDK1/DBF4/LBR/PLK1/CKS2/MCM6/NSD2/MKI67/CDC45/MAD2L1/ESPL1/PRC1/H2AX/POLQ/KATNA…
ACC	proliferative	MYC_TARGETS_V1	2.63318	6.02076e-24	1.00346e-22	7.18266e-23	HNRNPA2B1/KPNB1/HNRNPR/TARDBP/SRSF3/SRSF7/YWHAQ/PPIA/HNRNPU/RRM1/SET/HNRNPC/UBA2/RAD23B/SRSF2/DDX18/XPO1/TRA2B/PSMD1/NOLC1/CBX3/ILF2/TFDP1/HDAC2/HNRNPA3/EIF3B/KPNA2/BUB3/SNRPG/NCBP1/SNRPA/HNRNPA1/TRIM28/CDK2/POLD2/PPM1G/SNRPD1/MCM7/SSB/SMARCC1/PSMD14/HNRNPD/MRPL9/SNRPA1/POLE3/LSM7/RPLP0/CAD/CCT4/GNL3/USP1/MCM5/PA2G4/DUT/RFC4/MCM4/FBL/SERBP1/DDX21/MCM6/CDC45/MAD2L1/ACP1/RANBP1/CCT3/CCT7/CCNA2/PWP1…
ACC	proliferative	OXIDATIVE_PHOSPHORYLATION	-2.70031	1.41786e-16	1.77232e-15	1.26861e-15	SUCLA2/NNT/NDUFS8/MRPL34/NDUFC2/ATP5PO/ECHS1/RHOT2/DLD/COX10/GPI/ATP1B1/ATP5MF/NDUFB5/COX7A2/OPA1/COX4I1/MTRR/ATP5ME/ECI1/UQCRQ/VDAC3/ACO2/NDUFB4/MDH1/DECR1/COX17/HSD17B10/DLST/GOT2/ATP6V1F/SLC25A3/COX6C/ACAT1/ETFB/MPC1/NDUFA2/NDUFS4/NDUFS1/ABCB7/MRPL15/OXA1L/COX11/HCCS/TIMM10/TOMM70/SDHA/SLC25A11/NDUFAB1/COX15/ATP5F1A/PDP1/NDUFV1/UQCRC1/GRPEL1/PRDX3/SDHD/BDH2/ACADSB/IDH3B/SLC25A4/PHYH/HSPA9/SUCL…
ACC	proliferative	HEME_METABOLISM	-1.79386	9.20729e-06	9.20729e-05	6.59048e-05	ARHGEF12/NNT/BPGM/GCLC/VEZF1/TMEM9B/CLIC2/ANK1/OSBP2/LPIN2/BMP2K/CDR2/DMTN/EPOR/GLRX5/NR3C1/XPO7/EPB41/CTNS/CCND3/FOXO3/SDCBP/CIR1/TENT5C/BLVRB/FN3K/MARCHF2/GDE1/LAMP2/TFDP2/MARCHF8/RCL1/PIGQ/SLC11A2/MKRN1/NUDT4/TMCC2/HEBP1/BSG/MXI1/UROD/TOP1/ATG4A/NEK7/SLC10A3/MPP1/ADD1/MOSPD1/CAST/ALAD/ALDH6A1/HAGH/YPEL5/TNRC6B/NFE2L1/EZH1/CLCN3/ATP6V0A1/SLC25A38/CCDC28A
ACC	proliferative	MITOTIC_SPINDLE	1.71159	3.69376e-05	0.000269708	0.000193054	CDC42/RACGAP1/KIF20B/ALMS1/BUB1/KIF11/CENPJ/FBXO5/CEP57/KIF15/ALS2/TPX2/CENPE/CEP72/SASS6/WASF2/CDK5RAP2/AURKA/CNTROB/KIF22/CENPF/KIF23/CDK1/ARHGDIA/MYO9B/SPTAN1/KNTC1/PIF1/PLK1/ESPL1/SMC3/PRC1/RANBP9/KATNA1/NEK2/KIF4A/ATG4B/ARHGEF7/LMNB1/CCDC88A/CNTRL/CCNB2/NDC80/LRPPRC/NUSAP1/CAPZB/CEP131/ARL8A/BIRC5/ECT2/KIF2C/ABL1/TOP2A/DLGAP5/PLEKHG2/BRCA2/MYH9/FSCN1/ARFIP2/KIF1B/KPTN/KLC1/DYNC1H1/KIF5B/CYTH…
ACC	proliferative	MYC_TARGETS_V2	1.97655	3.77591e-05	0.000269708	0.000193054	WDR43/DDX18/NOLC1/CBX3/PPRC1/RABEPK/MRTO4/PLK4/GNL3/MCM5/PA2G4/MCM4/NOP2/PLK1/RRP12/SLC19A1/SRM/NOP56/GRWD1/NOC4L/PES1/WDR74/IPO4/RRP9/IMP4/AIMP2/MYC/SUPV3L1/PUS1/HSPD1/FARSA/BYSL/PPAN
ACC	proliferative	FATTY_ACID_METABOLISM	-1.73248	6.2365e-05	0.000361008	0.000258406	HSP90AA1/MAOA/D2HGDH/CPT2/SUCLA2/GSTZ1/REEP6/ERP29/PSME1/ECHS1/DLD/ACOT8/GCDH/NBN/ECI1/EPHX1/ACO2/MDH1/DECR1/HSD17B10/ACSL4/PCBD1/DLST/ALDOA/ALDH3A2/PTPRG/HCCS/ALDH9A1/SERINC1/AUH/ACADS/ADIPOR2/SDHA/SLC22A5/HSD17B4/HIBCH/UROD/ACOX1/SDHD/IDH3B/SUCLG1/ALAD/ETFDH/HADH/MLYCD/BCKDHB/MCEE/IDH3G/HMGCL/PDHA1/SUCLG2
ACC	proliferative	ADIPOGENESIS	-1.66054	6.76771e-05	0.000361008	0.000258406	ME1/ITSN1/C3/PLIN2/CYC1/DNAJC15/ANGPT1/ABCA1/COX6A1/NKIRAS1/DHRS7/GPAT4/SNCG/CAVIN1/GHITM/GPX4/SLC27A1/CPT2/DGAT1/COQ3/REEP6/ATP5PO/NMT1/ECHS1/STAT5A/DLD/PPP1R15B/IFNGR1/FAH/UQCRQ/ACO2/DNAJB9/REEP5/PEMT/DECR1/ESRRA/EPHX2/ALDH2/SLC66A3/COQ5/ETFB/MAP4K3/ALDOA/JAGN1/MRPL15/PIM3/ACADS/ADIPOR2/YWHAG/NDUFAB1/QDPR/HIBCH/ACOX1/UQCRC1/CCNG2/GRPEL1/DHRS7B/PRDX3/PHYH/SUCLG1/PPM1B/COQ9/NDUFA5/HADH/BCL2L13/AR…
ACC	proliferative	PROTEIN_SECRETION	-1.926	7.22016e-05	0.000361008	0.000258406	ERGIC3/RAB22A/COG2/USO1/SEC31A/SNX2/ARFGEF2/STAM/STX7/NAPA/LAMP2/ARFGEF1/DST/NAPG/STX16/ARFIP1/DNM1L/BET1/SCAMP1/VAMP7/OCRL/VAMP4/AP3B1/RAB5A/ATP6V1H/RAB9A/AP1G1/CLCN3/ATP7A/DOP1A/RAB2A/SEC22B/YIPF6/CLN5/SNAP23
ACC	proliferative	BILE_ACID_METABOLISM	-1.76713	0.000354443	0.00161111	0.00115321	SLC27A5/ABCD1/HSD3B7/ABCA5/PEX7/EPHX2/PEX11G/PECR/ABCA3/CYP46A1/EFHC1/ALDH9A1/CROT/PFKM/AMACR/SLC29A1/NUDT12/HSD17B4/PEX19/PNPLA8/PHYH/MLYCD/LONP2/SCP2/PEX12
ACC	proliferative	DNA_REPAIR	1.62998	0.00125344	0.00522268	0.00373834	GUK1/NELFB/ZWINT/DGCR8/POLD1/CSTF3/POLR3C/RFC3/ERCC3/SSRP1/POLA2/ELOA/SF3A3/LIG1/POLR2D/RFC2/POLD3/SNAPC4/DUT/RFC4/GTF3C5/RFC5/FEN1/RAD51/ERCC1/POLR2G/TYMS/SUPT5H/TARBP2/AGO4/ALYREF/RPA2/POLR2H/TAF1C/GTF2A2/DGUOK/VPS37B/POLB/RAE1/RBX1/TAF9/ELL/TSG101/ZNF707/POLE4/DAD1/PRIM1/UMPS/NELFE/TAF13/NT5C/POLR1D/RPA3/PCNA
ACC	proliferative	SPERMATOGENESIS	1.43821	0.0181207	0.0696949	0.0498868	TSN/AGFG1/BUB1/MTOR/AURKA/CHFR/MAST2/EZH2/CDK1/NCAPH/RFC4/DBF4/NEK2/PARP2/CCNB2/CDKN3/KIF2C/PGS1/NF2/TOPBP1/STAM2/ARL4A/TTK
ACC	proliferative	MTORC1_SIGNALING	1.43282	0.0199214	0.0711479	0.0509269	PPIA/DDX39A/BUB1/CCT6A/ACTR2/PNO1/PSMD14/SHMT2/AURKA/PITPNB/ARPC5L/MCM4/ACTR3/PLK1/TUBG1/SSR1/SEC11A/PDAP1/NFYC/UCHL5/DHFR/EPRS1/GMPS/HMBS/HSPA5/CDC25A/RIT1/CCNF/MCM2/NUP205/SERPINH1/PSMC4/HSP90B1/IDH1/YKT6/TOMM40/RRM2/TPI1/ACLY/SLC2A1/NFIL3/EIF2S2/PSMD13/PSMB5/RPN1/RRP9/IMMT/STIP1/PSMA4/HSPD1/PPA1/PNP/BCAT1/ERO1A/TFRC/GLA/SLC7A11/PSMC6/PSAT1/ACACA/HSPE1/MTHFD2/PDK1/PHGDH/SLC2A3/TMEM97/PSMG1/IDI1…
ACC	proliferative	UV_RESPONSE_DN	-1.324	0.0262568	0.0875227	0.0626479	EFEMP1/BHLHE40/SDC2/ADGRL2/MAP2K5/PDLIM5/RASA2/GJA1/RND3/MET/DUSP1/PIK3R3/DBP/ATP2C1/TGFBR2/KALRN/CDKN1B/ATRN/APBB2/MIOS/PRKCA/PRKCE/ARHGEF9/AKT3/PHF3/CDK13/MAGI2/NR3C1/CDC42BPA/ZMIZ1/NFKB1/ANXA4/MRPS31/PRDM2/ATRX/TOGARAM1/ACVR2A/DMAC2L/DYRK1A/NIPBL/YTHDC1/NEK7/SRI/PTPRM/BCKDHB/AGGF1/SPOP
ACC	proliferative	UNFOLDED_PROTEIN_RESPONSE	1.40108	0.0377129	0.117853	0.0843578	EXOSC2/NOLC1/EXOSC10/CNOT6/CKS1B/LSM4/YIF1A/KHSRP/DCP2/SSR1/H2AX/ZBTB17/SEC11A/IARS1/PREB/EIF2S1/HSPA5/SRPRA/NOP56/EXOSC1/EIF4A3/TARS1/EIF4A1/HSP90B1/SRPRB/EIF4EBP1/TATDN2/TUBB2A/KIF5B/NFYA/PDIA6/FUS
ACC	proliferative	P53_PATHWAY	-1.20251	0.108748	0.319848	0.228943	FAS/CDKN1A/ABAT/HINT1/BTG1/SLC19A2/WWP1/RAP2B/PHLDA3/ACVR1B/ABHD4/CTSD/SAT1/HSPA4L/DRAM1/EPHX1/VWA5A/FAM162A/CCND3/FOXO3/SESN1/MXD4/ANKRA2/TAX1BP3/CCNG1/BLCAP/PLXNB2/RALGDS/MDM2/TXNIP/FUCA1/NINJ1/KIF13B/RPS27L/ISCU/RCHY1/FBXW7/ZMAT3/PPM1D/MAPKAPK3/GM2A/COQ8A/XPC
ACC	proliferative	PI3K_AKT_MTOR_SIGNALING	1.23897	0.153656	0.426821	0.305514	PIKFYVE/ACTR2/CDK2/MAPK8/GRK2/CDK1/PAK4/SMAD2/ARHGDIA/ACTR3/CFL1/RIT1/PIN1/TRAF2/HSP90B1/PPP1CA/RAC1/E2F1/PFN1/RAF1/RALB/MAPKAP1/MAPK1/SLC2A1/PTEN/RPTOR
ACC	proliferative	EPITHELIAL_MESENCHYMAL_TRANSITION	1.09917	0.289855	0.743243	0.532006	MCM7/P3H1/COPA/COLGALT1/SERPINH1/LAMC1/NID2/PLOD1/TPM4/GADD45A/TNFAIP3/PPIB/BMP1/COL4A2/RHOB/PVR/COL4A1/SPARC/ITGB1/VIM/COL5A1/FBN2/NOTCH2/MEST/VEGFC/ADAM12/PLOD3/MMP14/FN1/PMP22/WNT5A/FERMT2/FAP/COL5A2/FBN1/FOXC2/COL5A3/CADM1/MSX1/ITGB5/LOXL2/COL7A1/CALU/COL6A2/CTHRC1/FBLN5/FZD8/PLAUR/COL1A1/CCN1/COL3A1/DAB2/DKK1/LAMA1/THBS1/JUN/FBLN1/SNAI2/PFN2/IL32/PDLIM4/NTM/ELN/CXCL8/COL1A2/AREG/MATN3/VEGFA/…
ACC	proliferative	PEROXISOME	-1.07533	0.297297	0.743243	0.532006	ABCD1/HSD3B7/CDK7/PEX5/EPHX2/ACSL4/STS/ALDH9A1/FIS1/HSD17B4/SIAH1/ACOX1/SOD2/SLC25A4/CTBP1/PEX2/MLYCD/LONP2/SCP2/HMGCL/MVP
ACC	proliferative	REACTIVE_OXYGEN_SPECIES_PATHWAY	-0.979957	0.496212	1	0.715789	GCLC/TXNRD2/OXSR1/SRXN1/HHEX/LAMTOR5/PRNP/NDUFB4/G6PD/MSRA/GSR/TXNRD1/HMOX2/SOD2/ATOX1
ACC	proliferative	UV_RESPONSE_UP	0.972081	0.543023	1	0.715789	HNRNPU/STK25/CASP3/CDK2/AGO2/POLE3/RFC4/DDX21/AP2S1/H2AX/FEN1/PDAP1/PRPF3/PARP2/GGH/TARS1/POLR2H/YKT6/PPAT/NUP58/PSMC3/CDC34/CCNE1/CTSV/RHOB/RPN1/CA2/SIGMAR1/STIP1/TYRO3/NXF1/CHRNA5/CLCN2/GCH1/PDLIM3/TFRC/STARD3/WIZ/FKBP4/MMP14/BAK1/CHKA/ATF3/HSPA13/BTG3/PPP1R2
ACC	proliferative	TGF_BETA_SIGNALING	0.9308	0.581843	1	0.715789	TGFBR1/ARID4B/RHOA/PPP1CA/SLC20A1/SMAD3/WWTR1/TGIF1/TJP1/CTNNB1/SMURF2/FKBP1A/SPTBN1/SMURF1/HDAC1/IFNGR2/SKI/LTBP2
ACC	proliferative	PANCREAS_BETA_CELLS	0.915578	0.608575	1	0.715789	SRP9/SEC11A/SRPRB/STXBP1/ELP4
ACC	proliferative	ANDROGEN_RESPONSE	0.919203	0.610905	1	0.715789	XRCC5/GNAI3/RAB4A/CENPN/TMEM50A/PA2G4/RRP12/UAP1/STK39/ELK4/DBI/PGM3/MYL12A/XRCC6/H1-0/CDK6/SRP19/ACTN1/ADAMTS1/TSC22D1/UBE2J1/AKAP12
ACC	proliferative	WNT_BETA_CATENIN_SIGNALING	0.901848	0.633472	1	0.715789	HDAC2/CSNK1E/ADAM17/JAG1/NUMB/PSEN2/DLL1/SKP2/CTNNB1/MYC
ACC	proliferative	APICAL_JUNCTION	0.918147	0.643262	1	0.715789	TIAL1/ARPC2/MPZL1/INPPL1/DHX16/TUBG1/SYMPK/YWHAH/MAPK14/AKT2/MAP4K2/MYH9/FSCN1/NECTIN2/NECTIN1/CAP1/PFN1/RSU1/NF2/MYH10/PTEN/CD276/CLDN15/TJP1/BMP1/ACTN1/HRAS/ITGB1/ITGA9/CERCAM/CD99/AMH/ICAM5/SGCE/WNK4/PKD1/ADAMTS5/CTNND1/SORBS3/RHOF/MMP9/VASP/VAV2/FBN1/MAPK11/CRAT/THBS3/MAP3K20
ACC	proliferative	CHOLESTEROL_HOMEOSTASIS	0.884363	0.661823	1	0.715789	STX5/GUSB/JAG1/NFIL3/CTNNB1/PLSCR1/FASN/CHKA/TMEM97/ATF3/IDI1/FABP5/HSD17B7/FDPS/MVD/ECH1/PLAUR/ALCAM/FDFT1/ATF5/LPL/SC5D/TRIB3/ACAT2/SREBF2/SQLE/LDLR/LGALS3/DHCR7/CBS/LSS
ACC	proliferative	XENOBIOTIC_METABOLISM	-0.904087	0.743802	1	0.715789	CFB/SAR1B/ATOH8/MAN1A1/AKR1C3/PDLIM5/SPINT2/EPHA2/DHRS7/DHRS1/MAOA/TMBIM6/FAS/GCLC/LONP1/ABHD6/NMT1/SLC46A3/ETS2/LPIN2/NFS1/NDRG2/COMT/FAH/PROS1/PSMB10/TNFRSF1A/ENTPD5/EPHX1/ACO2/AOX1/PEMT/ADH5/ALDH2/MCCC2/BLVRB/ALDH9A1/CROT/PINK1/GSR/NINJ1/ACOX1/PPARD/ETFDH/GSS/ACOX3
ACC	proliferative	NOTCH_SIGNALING	0.614567	0.953824	1	0.715789	JAG1/APH1A/RBX1/TCF7L2/PSEN2/DLL1/HEYL/NOTCH2/FZD7/WNT5A
ACC	proliferative	GLYCOLYSIS	0.702822	0.975085	1	0.715789	PPIA/STMN1/AURKA/CDK1/ABCB6/RPE/B4GALT2/BPNT1/GUSB/HSPA5/CENPA/B3GALT6/DEPDC1/NASP/PSMC4/ARTN/HDLBP/GFUS/IDH1/KIF20A/PLOD1/CLN6/TPI1/EXT2/ANKZF1/KIF2A/MIF/GMPPA/EXT1/TXN/COL5A1/GALK1/ERO1A/ISG20/ECD/FKBP4/HMMR/B3GAT3/HOMER1/ENO1/AGRN/PGAM1/GFPT1/SDHC/PAXIP1/GLRX/PFKP/LDHA
ACC	proliferative	HEDGEHOG_SIGNALING	-0.570849	0.983819	1	0.715789	ETS2/RASA1/NF1/LDB1/OPHN1
ACC	proliferative	ANGIOGENESIS	0.496881	0.991632	1	0.715789	NRP1/JAG1/COL5A2/VAV2/MSX1/COL3A1/LPL/JAG2/VEGFA/TNFRSF21/LUM/PDGFA
ACC	proliferative	APOPTOSIS	0.619877	0.992974	1	0.715789	CASP3/CDK2/HMGB2/WEE1/SPTAN1/DAP3/BRCA1/CASP9/DFFA/TOP2A/PPP3R1/CDC25B/PEA15/PPP2R5B/SLC20A1/CASP2/VDAC2/PSEN2/CASP7/H1-0/GADD45A
ACC	proliferative	APICAL_SURFACE	0.49882	0.993122	1	0.715789	CROCC/BRCA1/ADAM10
ACC	proliferative	TNFA_SIGNALING_VIA_NFKB	0.586769	0.997743	1	0.715789	BIRC2/DENND5A/MXD1/KLF6/YRDC/DUSP5/JAG1/IL23A/TUBB2A/IER2/RELB/SMAD3/TGIF1/PANX1/NFIL3/GADD45A/TNFAIP3/RHOB/ACKR3/MYC/PLK2/MCL1/MAFF/CCNL1/FUT4/GCH1/TSC22D1/RIPK2/PFKFB3/B4GALT5/NR4A3/IFNGR2/CD83/RNF19B/SLC2A3/PTPRE/ATF3/DDX58/ZC3H12A/KLF2/BTG3/NFKB2/MARCKS/NFE2L2/SLC2A6/HES1/FJX1/SPHK1
ACC	proliferative	COMPLEMENT	0.521731	0.998862	1	0.715789	GNAI3/CASP3/RABIF/XPNPEP1/RCE1/HSPA5/GMFB/CASP9/USP15/DUSP5/PFN1/CALM3/RAF1/JAK2/CASP7/USP14/TNFAIP3/DUSP6/CTSV/COL4A2/CA2/KIF2A/DGKH/PLSCR1/CDH13/MAFF
ACC	proliferative	ALLOGRAFT_REJECTION	-0.603887	1	1	0.715789	CCR5/IRF8/FASLG/MBL2/CCR2/STAT4/IL2RG/CCL4/CCR1/IL2RA/CD8B/CD7/FYB1/CD86/LTB/TLR2/IL2RB/HDAC9/CD2/SPI1/F2R/GZMA/GPR65/CD3E/PTPRC/IGSF6/IL7/NCF4/NLRP3/PRKCB/WAS/CD4/INHBB/HLA-DQA1/HCLS1/TLR1/IL15/TLR6/LCK/MAP4K1/LCP2/CCL2/HLA-DOA/HLA-DRA/TPD52/CD247/STAB1/AARS1/CD96/HLA-DMA/PTPN6/CD74/IL16/PRF1/KLRD1/GBP2/HLA-G/HIF1A/CCND2/CD40/CSF1/UBE2D1/FAS/LYN/TIMP1/HLA-A/B2M/IKBKB/ITGAL/IFNGR1/PSMB10/GALNT1/T…
ACC	proliferative	COAGULATION	-0.435637	1	1	0.715789	TIMP1/GSN/CLU/WDR1/USP11/PROS1/SIRT2/CTSO/RAPGEF3/LAMP2/ISCU/F8/CPQ
ACC	proliferative	ESTROGEN_RESPONSE_EARLY	-0.599028	1	1	0.715789	SYNGR1/INHBB/NPY1R/SLC27A2/HSPB8/CALB2/DHRS3/FKBP5/SLC9A3R1/RETREG1/PLAAT3/AR/ZNF185/KCNK15/SLC26A2/MYOF/SYBU/FLNB/BHLHE40/ABHD2/ABLIM1/RAB31/GJA1/TPD52L1/RASGRP1/NCOR2/CCN5/RHOBTB3/CISH/MPPED2/TTC39A/SVIL/ABAT/SLC19A2/ALDH3B1/INPP5F/LRIG1/NRIP1/WFS1/MED13L/SLC37A1/ELF1/DEPTOR/RPS6KA2/CHPT1/MED24/MAST4/ABCA3/UNC119/TMEM164/BLVRB/MINDY1/SLC22A5/RARA/DYNLT3/AKAP1/IL6ST/AFF1
ACC	proliferative	ESTROGEN_RESPONSE_LATE	-0.470067	1	1	0.715789	RPS6KA2/SLC2A8/CHPT1/ABCA3/COX6C/ETFB/ALDH3A2/BLVRB/SLC29A1/SLC22A5/DYNLT3/MOCS2/IL6ST/AFF1/RABEP1
ACC	proliferative	HYPOXIA	-0.570472	1	1	0.715789	NR3C1/ILVBL/PHKG1/IDS/SDC4/SDC3/AMPD3/MAP3K1/FAM162A/FOXO3/ALDOA/IRS2/RRAGD/RBPJ/MXI1/CCNG2/ZNF292/PNRC1/ATP7A/KLHL24
ACC	proliferative	IL2_STAT5_SIGNALING	0.507526	1	1	0.715789	CASP3/DENND5A/NOP2/DCPS/ITGAE/PHTF2/PDCD2L/MXD1/SPRED2/CDC6/KLF6/NRP1/UCK2/CYFIP1/WLS/FAM126B/NFIL3/MYO1C/ARL4A/CCNE1/UMPS/RHOB/CA2/MYC/PUS1/PLSCR1/MAFF/AGER/PNP/ST3GAL4
ACC	proliferative	IL6_JAK_STAT3_SIGNALING	-0.447158	1	1	0.715789	CD9/EBI3/PIK3R5/CD14/A2M/CSF1/FAS/ACVR1B/IFNGR1/IL13RA1/LEPR/TNFRSF1A/PTPN11/STAT3/IL6ST/PTPN1
ACC	proliferative	INFLAMMATORY_RESPONSE	-0.368863	1	1	0.715789	CD69/RTP4/PTGER4/NLRP3/TNFSF9/ATP2B1/IL7R/RGS16/TLR1/LY6E/IL15/LCK/LCP2/PTAFR/CCL2/SELL/GPR132/STAB1/RNF144B/IL10RA/BST2/EBI3/SCN1B/PIK3R5/ABCA1/MET/HIF1A/RASGRP1/CD14/SGMS2/CD40/KCNJ2/ITGA5/TNFSF10/SCARF1/CSF1/ATP2C1/LYN/CDKN1A/BEST1/P2RX7/TIMP1/SEMA4D/ACVR1B/AHR/TAPBP/CD55/IRAK2/NFKB1/SLC11A2/ACVR2A/TLR3/NFKBIA/SRI
ACC	proliferative	INTERFERON_ALPHA_RESPONSE	-0.602842	1	1	0.715789	IFIH1/DDX60/LPAR6/BATF2/PARP12/HLA-C/BST2/CD74/GBP2/PSMB8/PARP9/CSF1/PSME1/GMPR/B2M/ELF1/TMEM140/UBA7/DHX58/TENT5A/TRIM5/TXNIP/LGALS3BP/NCOA7/NUB1/CMTR1
ACC	proliferative	INTERFERON_GAMMA_RESPONSE	-0.756239	1	1	0.715789	BATF2/ISOC1/PARP12/IL10RA/CFB/BST2/HLA-DMA/PTPN6/CD74/VAMP5/IRF5/HLA-B/HLA-G/HIF1A/MARCHF1/NCOA3/CD40/TNFSF10/PSMB8/RBCK1/IL18BP/FAS/CDKN1A/BPGM/HLA-A/PSME1/BTG1/P2RY14/B2M/CIITA/SAMHD1/PSMB10/TAPBP/RNF213/LYSMD2/NFKB1/EIF4E3/DHX58/ZNFX1/APOL6/STAT3/TXNIP/LGALS3BP/SOD2/NFKBIA/SRI/CMTR1/PTPN1/RAPGEF6/MVP
ACC	proliferative	KRAS_SIGNALING_DN	-0.514206	1	1	0.715789	ATP6V1B1/ITGB1BP2/TGFB2/YBX2/GPR3/EFHD1/SHOX2/TCF7L1/CKM/COL2A1/ITIH3/SLC25A23/CHST2/TG/KCND1/LYPD3/TFCP2L1/NR4A2/MSH5/RSAD2/BTG2/RYR1/ARHGDIG/ADRA2C/GPR19/TLX1/CHRNG/HNF1A/GAMT/MX1/CNTFR/GDNF/NUDT11/BRDT/CPA2/KCNN1/MEFV/CD80/SCN10A/SLC29A3/KRT4/PLAG1/TNNI3/ATP4A/SERPINB2/FGF16/SSTR4/SNCB/KLHDC8A/SLC6A14/SLC38A3/SLC5A5/TFF2/MYH7/FGFR3/WNT16/PAX3/PKP1/SERPINA10/CALML5/FSHB/EPHA5/SPRR3/PAX4/ACTC1/T…
ACC	proliferative	KRAS_SIGNALING_UP	-0.552155	1	1	0.715789	GYPC/BIRC3/IL7R/GADD45G/RGS16/NR1H4/F13A1/ABCB1/MAP4K1/IKZF1/TRAF1/F2RL1/CXCR4/MAP7/PPP1R15A/LCP1/G0S2/IL10RA/CFB/SCN1B/AMMECR1/DOCK2/LY96/TMEM100/CCND2/PSMB8/ADGRL4/TSPAN1/BPGM/CDADC1/SATB1/IL33/DNMBP/BTBD3/AVL9/VWA5A/ATG10/ZNF277/MAP3K1/RABGAP1L/CROT/CAB39L/FUCA1/FBXO4/CBR4/PTCD2/EVI5/MTMR10
ACC	proliferative	MYOGENESIS	-0.441384	1	1	0.715789	CRYAB/CACNA1H/DTNA/VIPR1/BHLHE40/CKMT2/ABLIM1/MYLK/TPD52L1/CTF1/GAA/SOD3/SLC6A8/SVIL/MYOM2/TNNC2/MEF2A/CDKN1A/GSN/CLU/LARGE1/DAPK2/CHRNB1/SIRT2/FOXO4/PRNP/SYNGR2/TSC2/MEF2C/SH2B1/PLXNB2/PFKM/PICK1/SH3BGR/HDAC5/ATP6AP1/MAPRE3/GABARAPL2
BLCA	proliferative	INTERFERON_GAMMA_RESPONSE	-2.61933	2.43749e-14	1.21874e-12	9.49337e-13	MX1/TNFSF10/BANK1/STAT4/IFI35/CASP4/FAS/HERC6/IL2RB/CXCL11/CXCL10/CD86/XCL1/UBE2L6/GZMA/HLA-G/HELZ2/LCP2/OAS2/BATF2/WARS1/EIF4E3/IFI30/PSMB9/TNFAIP3/CD274/RTP4/SSPN/IL4R/IFIH1/CD74/USP18/NMI/ISG20/DDX58/IL15/MX2/IL15RA/XAF1/SLAMF7/HLA-DMA/ST3GAL5/STAT1/SP110/ISG15/LGALS3BP/PLSCR1/CFB/TRIM25/NFKBIA/PARP12/HLA-A/OASL/GPR18/MVP/CIITA/BTG1/SOD2/DHX58/PML/LAP3/CMPK2/CASP7/PARP14/HLA-B/MARCHF1/B2M/GBP4…
BLCA	proliferative	INTERFERON_ALPHA_RESPONSE	-2.5714	7.05475e-10	1.76369e-08	1.37382e-08	IFI35/HERC6/CXCL11/CXCL10/LAMP3/SELL/LPAR6/UBE2L6/HELZ2/BATF2/WARS1/IFI30/CD47/PSMB9/RTP4/IL4R/IFIH1/CD74/USP18/NMI/ISG20/IL15/SP110/ISG15/LGALS3BP/PLSCR1/TRIM25/TMEM140/PARP12/UBA7/OASL/DHX58/PARP9/LAP3/CMPK2/PARP14/B2M/GBP4/TAP1/SLC25A28/IL7/TXNIP/CASP8/IRF1/TRIM14/ADAR/TRIM21/PSMB8/HLA-C/PSME2/PSME1/IRF2/CCRL2/CMTR1/RIPK2/MOV10/OGFR/IRF9/GBP2/NUB1/OAS1/TRAFD1/STAT2/TRIM26
BLCA	proliferative	PROTEIN_SECRETION	2.44091	2.89446e-08	4.82411e-07	3.75773e-07	ARCN1/CLTC/ZW10/LMAN1/RAB22A/GBF1/SNAP23/TMED10/KIF1B/AP3B1/SNX2/IGF2R/SEC31A/ATP1A1/VAMP3/AP2M1/YKT6/ERGIC3/COPB1/GOSR2/COPB2/AP2B1/SCRN1/MAPK1/VPS4B/TMX1/GOLGA4/TSG101/CLN5/LAMP2/AP1G1/PPT1/PAM/ARFGEF2/EGFR
BLCA	proliferative	EPITHELIAL_MESENCHYMAL_TRANSITION	2.01036	1.09439e-06	1.36799e-05	1.06559e-05	CALU/NOTCH2/LRP1/LAMC1/SGCB/COLGALT1/PVR/GPC1/LAMA2/PLOD1/JUN/PPIB/GJA1/MMP14/TPM1/P3H1/COL4A2/MAGEE1/EFEMP2/ITGB5/ECM1/CAPG/FSTL1/APLP1/FERMT2/NID2/MSX1/CAP2/LOX/FOXC2/CDH6/HTRA1/SERPINE2/PDGFRB/VIM/PMEPA1/CALD1/FN1/ELN/LGALS1/TGFBI/PCOLCE2/COL4A1/SNTB1/FLNA/ITGAV/COL5A3/COL6A3/FBN1/COL5A1/MEST/DPYSL3/ITGB1/DAB2/SCG2/TGFB1/CCN2/COL5A2/COL1A2/ITGA5/EDIL3/COL16A1/CDH11/SPARC/CCN1/COL8A2/BGN/LOXL2/…
BLCA	proliferative	UNFOLDED_PROTEIN_RESPONSE	2.17687	2.07507e-06	2.07507e-05	1.61637e-05	EIF4G1/EIF4A3/PARN/DDX10/DCTN1/PREB/SLC30A5/TTC37/XPOT/SEC31A/ATP6V0D1/SRPRB/WIPI1/EIF2S1/YIF1A/CALR/SRPRA/PDIA6/NPM1/ATF6/GOSR2/FKBP14/EXOSC10/HYOU1/DNAJC3/IARS1/HSP90B1/EDC4/HSPA9/SSR1/NHP2/BAG3/PDIA5
BLCA	proliferative	MTORC1_SIGNALING	2.00134	4.17849e-06	3.48207e-05	2.71235e-05	EPRS1/ETF1/ACLY/ACACA/PSMB5/ATP6V1D/ABCF2/CYP51A1/YKT6/CALR/STIP1/PRDX1/LTA4H/NUFIP1/CANX/GBE1/SLC1A5/UCHL5/NUP205/GSK3B/DHCR7/PHGDH/ADIPOR2/SQLE/CACYBP/HSP90B1/ENO1/RPN1/FADS1/HSPA9/SSR1/GTF2H1/CCT6A/HMGCR/TFRC/G6PD/EIF2S2/RDH11/IDI1/POLR3G/SLC9A3R1/TRIB3/RPA1/TXNRD1/GMPS/MLLT11/TPI1/IMMT/GAPDH/PSPH/SEC11A/LDLR/SCD/SKAP2/DHCR24/ME1/HSPA5/MTHFD2/GPI/HSPA4/SHMT2/VLDLR/PNP/ADD3/INSIG1/UFM1/SQSTM1/P…
BLCA	proliferative	OXIDATIVE_PHOSPHORYLATION	-1.73325	0.000255498	0.00182499	0.00142157	MTRR/MRPL34/NDUFV1/UQCR11/CASP7/NDUFB7/PDP1/HSD17B10/SUPV3L1/COX7A2/MRPS12/ECI1/COX6B1/MRPL15/UQCRH/MPC1/DECR1/SLC25A6/ACADVL/COX5B/NDUFS2/NDUFA7/NDUFA6/GLUD1/UQCRQ/COX6A1/TIMM10/HADHB/ATP5MF/NDUFA3/AIFM1/RHOT2/NDUFC2/PDHA1/TCIRG1/UQCR10/UQCRFS1/UQCRB/COX4I1/MRPS30/ISCU/VDAC3/ATP5MG/ATP5ME/MTX2/COX17/NDUFA1/NDUFA2/ATP5F1C/ATP5PO/GRPEL1/ATP6V1G1/MRPL35/COX6C/NDUFV2/NDUFC1/NDUFA8/NDUFB4/NDUFA9/HCCS…
BLCA	proliferative	MYC_TARGETS_V1	1.79046	0.000361008	0.0022563	0.00175754	EIF3J/CUL1/SF3A1/EPRS1/ETF1/PSMD1/EIF4H/PWP1/SERBP1/APEX1/CAD/XPOT/SF3B3/HNRNPU/PTGES3/PHB/EIF2S1/KPNB1/XPO1/CDK4/SLC25A3/TXNL4A/NPM1/EIF3B/PSMA7/CANX/PCBP1/TRIM28/IARS1/EIF3D/HNRNPC/POLD2/G3BP1/NHP2/UBA2/YWHAQ/AIMP2/NCBP1/RPLP0/PSMD7/EIF2S2/IMPDH2/TRA2B/RRM1/DDX21/EIF4G2/GSPT1/RPS5/KARS1/EEF1B2/NOLC1/UBE2E1/CTPS1/XRCC6/RAN/MCM6
BLCA	proliferative	ALLOGRAFT_REJECTION	-1.58358	0.00211682	0.0117601	0.00916053	IGSF6/CCL13/HCLS1/CSF1/IRF4/CXCR3/HLA-DQA1/IL18/TRAT1/FASLG/LTB/HLA-DOA/CCL5/SIT1/PRKCB/HLA-DRA/STAT4/HLA-DMB/FAS/IL2RB/CCL4/CXCL13/GZMB/ITK/WAS/CD86/TNF/PRF1/IL1B/GZMA/HLA-G/IL2RG/CD8A/IL12RB1/LCP2/WARS1/C2/CD47/CD2/ITGAL/LIF/CD3E/CD7/IL4R/RPS19/IL18RAP/TLR2/CD74/IL15/CCR5/KLRD1/CCL22/HLA-DMA/CD247/STAT1/BCL10/CD3D/ZAP70/LY75/HLA-A/LCK/CD3G/TAP2/FGR/RPL39/B2M/TAP1/BCL3/MAP4K1/IL7/CD96/CTSS/RPL9/…
BLCA	proliferative	IL6_JAK_STAT3_SIGNALING	-1.48708	0.0231178	0.115589	0.0900379	FAS/CXCL11/CXCL10/CXCL13/CSF2/TNF/IL1B/IL2RG/IL12RB1/IL4R/TLR2/IL17RB/IL13RA1/IL15RA/STAT1/BAK1/ACVR1B/IL10RB/IL18R1/TNFRSF21/IL9R/IL7/IRF1/MAP3K8/IL3RA/IL17RA/PTPN2/MYD88/IRF9/IFNGR1/IFNGR2/STAT2/TYK2
BLCA	proliferative	MITOTIC_SPINDLE	1.40488	0.0305529	0.133848	0.10426	TUBGCP5/DYNC1H1/TBCD/KIF1B/ARF6/TLK1/PAFAH1B1/NOTCH2/ARHGDIA/STAU1/LRPPRC/ARFIP2/RASAL2/SPTAN1/ARHGAP5/KIFAP3/CDC27/MYH10/RASA1/CLIP1/CDK5RAP2/SPTBN1/OPHN1/CDC42BPA/TUBGCP3/APC/ACTN4/ITSN1/AKAP13/NIN/GSN/PCM1/VCL/KIF3B/PPP4R2/LLGL1/ABL1/WASF2/ANLN/CEP57/TRIO/FGD4/HOOK3/ARL8A/PALLD/KIF5B/KATNA1/CDC42EP1/SMC3/NF1/ARHGAP29
BLCA	proliferative	GLYCOLYSIS	1.40839	0.0321234	0.133848	0.10426	HDLBP/ALG1/MPI/CHPF2/GALK1/PPP2CB/RARS1/TALDO1/TPST1/GLCE/P4HA2/RPE/B3GALT6/SLC25A13/PGAM1/COPB2/PYGB/AGL/ECD/B3GAT3/PMM2/PKM/ENO1/GPC1/KIF2A/CLN6/PLOD1/G6PD/GALK2/EXT2/NANP/ARPP19/XYLT2/TPI1/PAM/MDH1
BLCA	proliferative	TNFA_SIGNALING_VIA_NFKB	-1.30465	0.0491428	0.189011	0.147229	TNFAIP3/LITAF/LIF/ZBTB10/LAMB3/DUSP2/CEBPD/NINJ1/SAT1/TLR2/IFIH1/DDX58/IL15RA/SNN/SLC2A6/REL/NFE2L2/NFKBIA/BTG1/SOD2/IL23A/HES1/ETS2/CD83/DRAM1/TAP1/BCL3/TNFAIP2/NFKB2/ZC3H12A/BIRC2/FOSL2/ATP2B1/IRF1/NFKB1/MAP3K8/TRAF1/SDC4/BCL6/PTGER4/STAT5A/VEGFA/CFLAR/TGIF1/CCRL2/B4GALT1/RELB/MARCKS/TANK/NFKBIE/TNFAIP8/RIPK2/TNIP2/IFNGR2/GCH1/CCNL1
BLCA	proliferative	MYOGENESIS	1.27765	0.0755814	0.269934	0.210264	HDAC5/SPTAN1/PFKM/MYL6B/AGL/WWTR1/CNN3/SORBS3/MYO1C/LAMA2/CKMT2/ADCY9/SVIL/GSN/SIRT2/MEF2A/MEF2D/EPHB3/SCD/COL4A2/DTNA/APP/TPD52L1/AKT2/ITGB5/GABARAPL2/CRYAB/MAPK12/MYH9/BHLHE40/COL6A3/ITGB1/ITGA7/BDKRB2/SMTN/NCAM1/TGFB1/HSPB8/FHL1/PTGIS/STC2/SPARC/REEP1/SPHK1/SPEG/PRNP/TEAD4/ACSL1/CD36/CDH13/NAV2/GAA/COL1A1/ADAM12/MYLK/COL3A1/NQO1/COL6A2/AK1/MYOM2/GNAO1/AEBP1/MEF2C/SORBS1/SGCD/SGCA/BIN1/COX7A1/I…
BLCA	proliferative	KRAS_SIGNALING_DN	-1.19761	0.141509	0.439794	0.342576	ZC2HC1C/CCDC106/SPTBN2/TCF7L1/EFHD1/EGF/PTPRJ/CPEB3/GPR3/ABCG4/SELENOP/COPZ2/ATP6V1B1/SERPINB2/SLC30A3/SHOX2/CELSR2/NUDT11/TENM2/SLC25A23/SLC16A7/TGM1/RGS11/PTGFR/RYR2/EPHA5/CLDN8/CCNA1/KLHDC8A/TGFB2/TG/IGFBP2/SLC38A3/LYPD3/ADRA2C/KRT4/KRT1/PAX4/AKR1B10/KRT5/ZBTB16/ACTC1/ARHGDIG/AMBN/KLK8/TNNI3/COL2A1/SNCB/SSTR4/KLK7/SMPX/SCGB1A1/CALML5/CDH16/LGALS7/PAX3/ATP4A/CCR8/OXT/TFF2/IFNG/YBX2/INSL5/TFAP2B…
BLCA	proliferative	G2M_CHECKPOINT	1.21044	0.149341	0.439794	0.342576	CUL1/PDS5B/CUL3/PRMT5/HNRNPU/NUP98/NCL/PAFAH1B1/NOTCH2/KPNB1/XPO1/CDK4/MAPK14/RASAL2/CDC27/POLA2/MNAT1/LIG3/SLC12A2/CUL4A/STAG1/RBL1/SQLE/G3BP1/HSPA8/HUS1/DR1/TRA2B/GSPT1/WRN/SLC7A1/NOLC1/ABL1/MCM6/KMT5A/CUL5/RAD23B/MAP3K20/TOP1/HMGA1/TFDP1/KIF5B/MYC/KATNA1/MEIS2/HIF1A/KPNA2/AMD1
BLCA	proliferative	PI3K_AKT_MTOR_SIGNALING	1.23167	0.166392	0.439794	0.342576	RPTOR/CLTC/SMAD2/PRKAR2A/ACACA/PRKAG1/AP2M1/ARHGDIA/CALR/CDK4/MAP3K7/GSK3B/HSP90B1/MAPK1/MAPKAP1/DUSP3/GRB2/TRIB3/MAP2K6/AKT1
BLCA	proliferative	CHOLESTEROL_HOMEOSTASIS	1.23992	0.175987	0.439794	0.342576	STX5/CYP51A1/CTNNB1/SREBF2/FASN/DHCR7/SQLE/ANXA5/HMGCR/IDI1/TRIB3/LGALS3/LSS/CPEB2/LDLR/SCD/ACSS2/NIBAN1/STARD4/FADS2/NFIL3/GPX8/ABCA2
BLCA	proliferative	HYPOXIA	1.17611	0.181287	0.439794	0.342576	HDLBP/XPNPEP1/GALK1/FOXO3/P4HA2/B3GALT6/BNIP3L/GBE1/ILVBL/ENO1/GPC1/NOCT/PRDX5/HEXA/JUN/HK1/TPI1/PAM/GAPDH/ANXA2/EGFR/DTNA/HSPA5/ACKR3/GPI/VLDLR/NDST2/MAP3K1/LOX/PGM1/KDELR3/SLC2A3/SRPX/NDRG1/MYH9/PGF/TGFBI/NFIL3/BHLHE40/COL5A1/IRS2/DUSP1/BCL2/TGFB3/IDS/STC1/CCN2/SLC2A1/GLRX/NR3C1/AKAP12/ALDOA/CDKN1C/FOS/STC2/CCN1/CAVIN1/P4HA1/RRAGD/ALDOC/BGN/ZFP36/AK4/GAA/DPYSL4/CHST3/PPARGC1A/PFKP
BLCA	proliferative	HEME_METABOLISM	1.17978	0.184211	0.439794	0.342576	ATP6V0A1/ADIPOR1/XPO7/CAST/ENDOD1/FOXO3/NFE2L1/RAD23A/P4HA2/CDC27/SIDT2/BNIP3L/FECH/LRP10/SEC14L1/MBOAT2/SLC66A2/BTRC/TRAK2/UROS/SLC25A37/TFRC/EIF2AK1/TMCC2/PSMD9/GMPS/LAMP2/HTATIP2
BLCA	proliferative	ADIPOGENESIS	-1.14484	0.184713	0.439794	0.342576	MRPL15/UCK1/DECR1/BCL6/SOD1/UQCRQ/COX6A1/HIBCH/ESRRA/AIFM1/CCNG2/STAT5A/GPAT4/UQCR10/SCP2/PFKL/GPD2/TANK/ATP5PO/GRPEL1/COQ9/AGPAT3/PPM1B/IFNGR1/DRAM2/MIGA2/NDUFA5/ACADS/PTCD3/NDUFS3/COX7B/ELMOD3
BLCA	proliferative	NOTCH_SIGNALING	1.17817	0.245614	0.547039	0.426114	CUL1/FBXW11/NOTCH2/NOTCH3/HEYL/SKP1
BLCA	proliferative	HEDGEHOG_SIGNALING	1.16842	0.255357	0.547039	0.426114	RASA1/OPHN1/CRMP1/DPYSL2/UNC5C/CDK6/VLDLR/NRP2/NF1/MYH9/PTCH1/SCG2/GLI1/CELSR1/THY1/AMOT/HEY2/NRCAM/CDK5R1
BLCA	proliferative	DNA_REPAIR	1.13875	0.262579	0.547039	0.426114	DDB1/DAD1/GMPR2/SSRP1/EIF1B/SEC61A1/ERCC4/RAE1/SUPT5H/ELOA/REV3L/SF3A3/ERCC8/TAF13/POLA2/CLP1/POLR2A/TAF9/ALYREF/GTF2H1/GTF2F1/POLR2D/POLR2E/IMPDH2/TAF6/TSG101
BLCA	proliferative	WNT_BETA_CATENIN_SIGNALING	1.13521	0.294326	0.588652	0.458529	CUL1/HDAC5/NUMB/CTNNB1/ADAM17/DVL2/NCOR2
BLCA	proliferative	UV_RESPONSE_DN	1.06258	0.354985	0.682663	0.531759	MAP2K5/NOTCH2/ATRN/TJP1/PTPN21/MAPK14/TOGARAM1/LAMC1/ABCC1/SPOP/ATP2B4/CDC42BPA/LTBP1/GRK5/PIAS3/IGF1R/SLC7A1/MAP1B/GJA1/ATXN1/ANXA2/AGGF1/LDLR/CDON/PTEN/MYC/VLDLR/MGLL/ADD3/INSIG1/ADGRL2/CAP2/AMPH/PDGFRB/SLC22A18/TGFBR2/BHLHE40/MMP16/DUSP1/DAB2/SFMBT1/AKT3/COL5A2/COL1A2/NR3C1/SMAD7/PLPP3/KCNMA1/CCN1/MAGI2
BLCA	proliferative	MYC_TARGETS_V2	1.05825	0.369818	0.684847	0.53346	PPRC1/PHB/CDK4/NPM1/RRP12/PES1/FARSA/NIP7/AIMP2/UTP20/WDR43/NOLC1/GRWD1
BLCA	proliferative	TGF_BETA_SIGNALING	1.00733	0.433164	0.756816	0.58952	ACVR1/SKI/TJP1/CTNNB1/MAP3K7/WWTR1/RHOA/SPTBN1/APC/HIPK2/NCOR2
BLCA	proliferative	APICAL_JUNCTION	1.01561	0.438953	0.756816	0.58952	EXOC4/BAIAP2/TJP1/CTNNA1/MAPK14/MYH10/RASA1/CERCAM/CDK8/MPZL1/SORBS3/ACTN4/GTF2F1/VCL/CTNND1/MAP4K2/JAM3/THBS3/CD99/VWF/EGFR/SKAP2/ADAM23/MAP3K20/AKT2/GAMT/PBX2/PTEN/NF2/ADAM9/INSIG1/NECTIN3/NF1/ACTN1/NFASC/CD276/CDH6/NRXN2/MYH9/TGFBI/MAPK11/NLGN2/FBN1/ZYX/ITGB1/AKT3/LAYN/EPB41L2/ICAM5/FLNC/CNTN1/COL16A1/CDH11
BLCA	proliferative	P53_PATHWAY	-1.0024	0.472393	0.783628	0.610405	H1-2/TRAF4/PIDD1/ST14/DDB2/DGKA/DRAM1/TAP1/FUCA1/STEAP3/TXNIP/PITPNC1/RAB40C/FAM162A/H2AJ/VAMP8/ANKRA2/BLCAP/XPC/DEF6/RCHY1/CSRNP2/ISCU/FBXW7/NOL8/IP6K2/TPRKB/TRAFD1/ERCC5/WRAP73/RAD9A
BLCA	proliferative	SPERMATOGENESIS	0.984227	0.485849	0.783628	0.610405	PRKAR2A/ZC3H14/TALDO1/AGFG1/PARP2/MTOR/ARL4A/IFT88/SLC12A2
BLCA	proliferative	E2F_TARGETS	0.956612	0.565089	0.882951	0.687773	ZW10/BRMS1L/PDS5B/SSRP1/CSE1L/TIPIN/EIF2S1/XPO1/CDK4/IPO7/POLA2/PRKDC/MLH1/NUP205/AK2/STAG1/UBR7/RAD51C/POLD2/TFRC/HUS1/TRA2B/GSPT1/RPA1/RAD50/NOLC1/CTPS1/XRCC6/RAN/MCM6/PMS2/USP1/PPM1D/HMGA1/SMC6/MSH2/MTHFD2/MYC/CBX5/PRPS1
BLCA	proliferative	ANDROGEN_RESPONSE	0.917581	0.60813	0.921409	0.717729	LMAN1/PIAS1/PTPN21/TSC22D1/PGM3/RRP12/GNAI3/FADS1/SRF/HMGCR/IDI1/VAPA/AKT1/XRCC6/HERC3/SCD/CDK6/DHCR24/SEC24D/ARID5B/HOMER2/INSIG1/DNAJB9/ACTN1/ANKH/ELOVL5/NDRG1/PMEPA1
BLCA	proliferative	PEROXISOME	-0.872222	0.721519	1	0.778947	IDH1/BCL10/SLC27A2/ACSL5/PABPC1/MVP/HMGCL/SOD2/SLC23A2/GSTK1/MLYCD/ESR2/ISOC1/HSD17B11/SOD1/TSPO/PEX13/SCP2/NUDT19/ACSL4/PEX2/CTBP1
BLCA	proliferative	APOPTOSIS	-0.861686	0.783019	1	0.778947	AIFM3/TAP1/ADD1/GNA15/HMGB2/TXNIP/CASP8/BID/IRF1/DNAJA1/SATB1/CASP3/SLC20A1/SOD1/TSPO/RHOT2/XIAP/CFLAR/IFNGR1/CASP9/DNM1L/MADD/CASP6/DAP3/GCH1
BLCA	proliferative	PANCREAS_BETA_CELLS	0.746808	0.8051	1	0.778947	SRPRB/STXBP1/SRP14/SEC11A
BLCA	proliferative	ANGIOGENESIS	-0.781463	0.810934	1	0.778947	FSTL1/MSX1/FGFR1/ITGAV/STC1/COL5A2/LPL/KCNJ8/COL3A1/VCAN/POSTN/LUM/SPP1/PF4/APOH/PRG2/PGLYRP1/VTN/S100A4/VAV2/TNFRSF21/LRPAP1/VEGFA
BLCA	proliferative	REACTIVE_OXYGEN_SPECIES_PATHWAY	0.750439	0.817863	1	0.778947	PRDX1/PRDX6/ABCC1/SRXN1/FTL/PTPA/G6PD/TXNRD1/GCLM/SELENOS
BLCA	proliferative	INFLAMMATORY_RESPONSE	-0.766492	0.911111	1	0.778947	LTA/GP1BA/CLEC5A/RASGRP1/IL7R/P2RX7/NDP/TNFRSF9/BTG2/CSF1/IL18/VIP/CCL5/SLAMF1/TNFSF10/LPAR1/IL2RB/CXCL11/CXCL10/FFAR2/MEFV/LAMP3/SELL/IL1A/MXD1/IL1B/MET/LCP2/LIF/RTP4/HRH1/PTAFR/IL4R/IL18RAP/TLR2/NMI/TNFSF15/IL15/IL15RA/CCL22/CXCR6/AHR/ACVR1B/NFKBIA/LCK/IL18R1/P2RX4/CCL17/GNA15/FZD5/ATP2B1/SCARF1/IRF1/NFKB1/PTGER4/SRI/IRAK2/CCRL2/RAF1/TAPBP/RIPK2/IFNGR2/SEMA4D/GCH1
BLCA	proliferative	FATTY_ACID_METABOLISM	0.721929	0.913928	1	0.778947	SUCLA2/SERINC1/APEX1/ADSL/PRDX6/DLST/FASN/ADIPOR2/UROS/RDH11/IDI1/EPHX1/NCAPH2/OSTC/RETSAT/MDH1/KMT5A/CPT2/DHCR24/PTPRG/UGDH/ME1/MGLL/ACO2/TP53INP2/ALDH3A2/ELOVL5
BLCA	proliferative	BILE_ACID_METABOLISM	-0.699851	0.947917	1	0.778947	ALDH8A1/IDH1/SLC27A2/ACSL5/LIPE/LCK/AMACR/CROT/GNMT/PNPLA8/SLC23A2/GSTK1/MLYCD/ISOC1/HSD17B11/SOD1/PAOX/PEX13/SCP2/PEX19/PEX16
BLCA	proliferative	COAGULATION	0.698328	0.949309	1	0.778947	LRP1/LTA4H/DUSP14/PEF1/ARF4/CAPN2/GSN/SIRT2/LAMP2/CRIP2/MMP14/ANXA1/VWF/RAC1/CSRP1/PROS1/F2RL2/ADAM9/HTRA1/GNG12/FN1/P2RY1/CTSB/ACOX2/FBN1
BLCA	proliferative	COMPLEMENT	0.694875	0.96361	1	0.778947	CALM1/PSEN1/XPNPEP1/USP8/PPP2CB/LRP1/LTA4H/AKAP10/GNAI3/GMFB/PIK3CA
BLCA	proliferative	APICAL_SURFACE	-0.59229	0.976798	1	0.778947	GHRL/AKAP7/B4GALT1/CROCC
BLCA	proliferative	UV_RESPONSE_UP	0.64903	0.976994	1	0.778947	CNP/PRKACA/HNRNPU/YKT6/STIP1/PARP2/TYRO3/NUP58/RPN1/MARK2/TFRC/AGO2/EPHX1/DDX21/PPT1/MMP14/SIGMAR1/DLG4/MSX1/CDC5L/HSPA13/AMD1/KLHDC3/TCHH/SQSTM1/PTPRD
BLCA	proliferative	IL2_STAT5_SIGNALING	-0.642748	0.993528	1	0.778947	PLIN2/AHR/PLSCR1/IRF6/POU2F1/TNFRSF4/IL18R1/AMACR/TNFRSF21/PDCD2L/BATF/EEF1AKMT1/CCNE1/CD83/ITGA6/GBP4/SYNGR2/P2RX4/GSTO1/TTC39B/ANXA4/MAP3K8/TRAF1/NFKBIZ/CASP3/IL3RA/PUS1/FAM126B/GALM/TWSG1/SERPINB6/NOP2/CISH/SNX14/ETFBKMT/CDC42SE2/IFNGR1/AGER/ITGAE
BLCA	proliferative	XENOBIOTIC_METABOLISM	0.528078	0.997076	1	0.778947	AHCY/PTGES3/TPST1/SSR3/SLC35B1/MTHFD1/SLC1A5/NPC1/LONP1/PEMT/EPHX1/DCXR/TKFC/KARS1/ARPP19/RETSAT/PGD/PROS1/UGDH/ACP1/SHMT2/ACO2/ELOVL5/SLC46A3/ATP2A2/GSR/ACOX2/MPP2/ENPEP
BLCA	proliferative	ESTROGEN_RESPONSE_EARLY	-0.494767	1	1	0.778947	PEX11A/KRT19/OVOL2/TJP3/PPIF/FCMR/KRT18/IGFBP4/FARP1/MREG/IL17RB/BCL11B/PTGES/KRT8/ESRP2/SLC27A2/RAB17/TBC1D30/MICB/NXT1/SLC22A5/FKBP4/MYBL1/KCNK5/HES1/MYOF/MAST4/BAG1/FHL2/PODXL/SLC37A1/TGIF2/DYNLT3/JAK2/ITPK1/CISH/UNC119/AFF1/ASB13/B4GALT1/NADSYN1/TMEM164/UGCG
BLCA	proliferative	ESTROGEN_RESPONSE_LATE	-0.566911	1	1	0.778947	CACNA2D2/TSPAN13/SNX10/KRT19/OVOL2/TJP3/CDH1/GALE/DUSP2/PPIF/IGFBP4/FARP1/IL17RB/MDK/ISG20/XRCC3/PTGES/SLC27A2/MICB/GFUS/NXT1/SLC22A5/FKBP4/BATF/KCNK5/ST14/MYOF/BAG1/LLGL2/PLK4/TST/DYNLT3/MAPK13/SLC2A8/JAK2/ITPK1/PLXNB1/LSR/CISH/AFF1/COX6C/PTPN6
BLCA	proliferative	KRAS_SIGNALING_UP	0.463735	1	1	0.778947	TOR1AIP2/SDCCAG8/STRN/PTCD2/EMP1/CCSER2/ADAM17/NIN/ETV5/GPRC5B/CPE/ZNF639/TSPAN7/AKT2/EVI5/USP12/MTMR10/DCBLD2/MAP3K1/SPRY2/ETV1/CBL/ANKH/CDADC1
BRCA	inflammatory	PROTEIN_SECRETION	2.75894	4.83596e-14	2.41798e-12	1.52714e-12	SEC31A/GBF1/RAB14/AP3B1/ARCN1/COPB2/ADAM10/OCRL/VAMP3/AP2M1/SNX2/GOSR2/USO1/RAB5A/SEC24D/ZW10/CLTC/LMAN1/STX7/VAMP7/DNM1L/MAPK1/AP3S1/ABCA1/YIPF6/COPB1/MON2/YKT6/STAM/SNAP23/IGF2R/GOLGA4/SCRN1/ARFGEF1/LAMP2/AP1G1/RAB2A/BNIP3/RAB22A/TMED2
PAAD	inflammatory	MYC_TARGETS_V1	2.67576	2.15291e-18	1.07646e-16	6.79867e-17	NCBP2/CNBP/CBX3/COPS5/HNRNPC/SSB/XPO1/G3BP1/EIF3J/SERBP1/HNRNPR/TRA2B/AP3S1/PSMA1/PSMA6/PRPS2/CSTF2/CLNS1A/PSMA4/DDX18/KARS1/ABCE1/EIF2S1/NPM1/UBE2E1/CDK2/EIF4G2/GSPT1/SET/HNRNPA2B1/SYNCRIP/SNRPD3/SNRPG/PSMC6/LDHA/SRPK1/FAM120A/GNL3/TOMM70/HNRNPA3/SRSF3/EIF1AX/DHX15/DDX21/RRM1/PPIA/HDGF/HNRNPU/PSMD14/PSMD1/EIF4H/PSMD7/CCT5/DEK/RFC4/RAN/APEX1/PABPC1/USP1/BUB3/EIF2S2/TFDP1/MCM4/SSBP1/RSL1D1/SRSF1/C…
LUSC	inflammatory	EPITHELIAL_MESENCHYMAL_TRANSITION	2.67318	5.41143e-13	5.41143e-12	2.05065e-12	QSOX1/ITGB1/JUN/LRP1/COL4A2/ITGA5/PLOD3/GADD45B/LAMC1/COL4A1/CCN1/SERPINE1/CCN2/MMP14/PMP22/TPM2/PVR/ECM1/EFEMP2/FSTL3/EMP3/TPM1/VIM/TGM2/IGFBP4/SGCB/SERPINH1/TPM4/P3H1/TIMP3/TNFRSF12A/COL5A1/THBS1/INHBA/FLNA/PDGFRB/AREG/WIPF1/MYL9/FN1/FBLN2/MMP2/ITGB5/ACTA2/SLIT2/COLGALT1/COL6A2/SDC4/BMP1/LOXL2/PLOD1/TGFB1/PMEPA1/FMOD/LAMA2/SNTB1/COL6A3/BGN/APLP1/PLAUR/LAMC2/SPARC/COL5A2/GEM/CADM1/ANPEP/SLIT3/TA…
LUSC	inflammatory	TNFA_SIGNALING_VIA_NFKB	2.6212	6.50002e-12	5.41669e-11	2.05264e-11	TNIP1/KLF6/RELA/KLF10/DENND5A/PTPRE/BTG2/PPP1R15A/EHD1/JUN/CDKN1A/MCL1/MAFF/CFLAR/TRIB1/PER1/BHLHE40/GADD45B/KDM6B/EGR2/KLF2/IER5/CCN1/SERPINE1/RIPK2/DUSP1/MAP2K3/TLR2/ZFP36/EGR1/SOCS3/DUSP5/LDLR/NR4A1/CLCF1/IER2/TIPARP/CEBPB/ZBTB10/DRAM1/SLC2A6/KLF9/GFPT2/FOSB/SNN/STAT5A/MAP3K8/EGR3/PANX1/CCL2/LIF/TRIP10/BMP2/NR4A3/IER3/FOS/PNRC1/MXD1/INHBA/AREG/B4GALT5/LITAF/CD83/NFAT5/IL15RA/ICAM1/SDC4/TRAF1/I…
READ	inflammatory	EPITHELIAL_MESENCHYMAL_TRANSITION	2.58297	7.81575e-13	1.30263e-11	8.22711e-12	LAMC1/CAPG/SDC1/IGFBP4/PLOD1/BMP1/IGFBP3/TIMP1/GPC1/FZD8/DST/TGFB1/COL4A2/PLOD3/GADD45B/WIPF1/VIM/CADM1/ECM1/GJA1/EMP3/P3H1/BASP1/THY1/EFEMP2/COL4A1/HTRA1/BGN/FSTL3/LRP1/VEGFC/LGALS1/PMP22/GEM/CXCL12/TPM4/IL32/LOXL1/PDGFRB/JUN/NNMT/COL6A2/PCOLCE/LOX/CRLF1/MMP14/DAB2/CALD1/RHOB/ECM2/CDH6/ITGA5/APLP1/SNAI2/LAMA2/ABI3BP/FERMT2/SLIT3/COL5A3/QSOX1/GADD45A/LAMC2/SPARC/CDH11/FLNA/FSTL1/VCAM1/FBLN5/MATN3…
STAD	inflammatory	PROTEIN_SECRETION	2.45087	1.02874e-07	2.9162e-06	1.9646e-06	SNX2/SCAMP1/TSG101/RAB2A/COPB1/SNAP23/GNAS/SEC31A/VPS45/ABCA1/AP3B1/DNM1L/AP3S1/RPS6KA3/ATP6V1H/RAB9A/RAB22A/PPT1/MON2/STX16/USO1/COG2/OCRL/STX12/BNIP3/YIPF6/LMAN1/CD63/MAPK1/VAMP4
GBM	inflammatory	TNFA_SIGNALING_VIA_NFKB	2.43286	2.00855e-11	4.62657e-10	2.62984e-10	KLF10/LITAF/NFKBIE/TNIP1/SERPINB8/BTG1/MAP2K3/BHLHE40/BIRC2/PANX1/FUT4/CD83/PLAUR/DENND5A/MCL1/NINJ1/NFIL3/EIF1/IL6ST/NFKB1/ZC3H12A/TRIB1/TUBB2A/PLK2/TNFAIP3/SLC2A6/FOSL1/TNIP2/NFE2L2/SQSTM1/ZFP36/KLF6/PPP1R15A/SLC2A3/DUSP5/CEBPD/IER3/CCL5/GADD45B/SOCS3/CEBPB/BCL3/TANK/TLR2/BCL2A1/G0S2/SPHK1/KLF4/MAP3K8/MAFF/JUN/NFKBIA/DRAM1/SPSB1/IL23A/JUNB/BIRC3/FOSL2/SDC4/B4GALT1/ETS2/HBEGF/PTX3/CXCL2/PNRC1/NF…
OV	inflammatory	TNFA_SIGNALING_VIA_NFKB	2.39946	4.28927e-09	7.14878e-08	4.66552e-08	B4GALT5/TSC22D1/NFKB1/IFNGR2/RELA/LITAF/SPSB1/TIPARP/RELB/TNIP1/KLF10/SDC4/STAT5A/CEBPB/NFIL3/BCL6/JUNB/IL6ST/FOSL2/PLK2/ATP2B1/SMAD3/MYC/EIF1/PPP1R15A/BHLHE40/GADD45B/IRS2/BCL3/PTPRE/TNIP2/TRIB1/RCAN1/PLPP3/KLF9/PER1/BIRC2/MAP2K3/PLAUR/REL/NAMPT/CSF1/ZFP36/CEBPD/SGK1/EFNA1/DRAM1/IER5/ZC3H12A/MAFF/DUSP5/FOS/SQSTM1/PMEPA1/NFKB2/KLF2/CCND1/NINJ1/KLF4/EGR1/DUSP1/EGR2/IER2/IL1B/TNC/JUN/ABCA1/PDLIM5/P…
LUSC	inflammatory	APICAL_JUNCTION	2.33936	5.77962e-09	3.61226e-08	1.36886e-08	RASA1/INPPL1/TMEM8B/GNAI2/CTNNA1/AKT2/TSC1/ITGB1/MYH10/MPZL1/DHX16/ZYX/VAV2/VASP/ACTG1/EVL/PARVA/THBS3/TAOK2/RSU1/VWF/CRAT/PECAM1/RHOF/ITGA3/ACTN1/CERCAM/TSPAN4/PCDH1/MSN/SIRPA/CLDN5/SRC/ARHGEF6/SDC3/PLCG1/IKBKG/SYK/SHC1/GRB7/ACTN4/CD34/CAP1/FLNC/MYH9/RRAS/ICAM2/NECTIN2/VCL/ACTB/MYL9/IRS1/CD209/NLGN2/MMP2/PKD1/NEXN/NF1/ICAM1/CDH15/SLIT2/BMP1/TRAF1
LGG	inflammatory	INTERFERON_GAMMA_RESPONSE	2.28486	2.13294e-11	5.33234e-10	3.48005e-10	PSMB2/RIPK1/SPPL2A/TOR1B/STAT3/PTPN2/NUP93/RNF213/ZNFX1/CASP8/CASP3/NOD1/LATS2/CASP7/NFKB1/PNPT1/LAP3/STAT2/IRF2/MYD88/CASP4/IFNAR2/NMI/PLSCR1/SP110/PARP14/PIM1/NAMPT/LGALS3BP/SAMD9L/JAK2/IL18BP/TAPBP/EIF2AK2/ST8SIA4/VAMP5/CD274/CASP1/IFIH1/IRF1/PARP12/IFI44/NLRC5/IFITM3/STAT1/B2M/SERPING1/HELZ2/FGL2/CFB/ADAR/TRIM21/UPP1/DDX60/ISOC1/AUTS2/XAF1/GCH1/HERC6/WARS1/PTPN1/APOL6/TNFAIP3/LCP2/MX1/TAP1/OG…
CESC	inflammatory	EPITHELIAL_MESENCHYMAL_TRANSITION	2.27959	3.24962e-10	5.41603e-09	3.99076e-09	COPA/CALU/PLOD1/PVR/ITGB1/PLOD3/SERPINH1/LAMC1/VEGFA/QSOX1/PLOD2/PPIB/ITGA5/PMEPA1/CXCL8/JUN/TNFRSF12A/PLAUR/P3H1/FSTL3/COLGALT1/LOXL2/CD59/TPM4/CAP2/FSTL1/RHOB/HTRA1/DAB2/COL4A1/COL4A2/EFEMP2/BMP1/TGFBI/MMP14/TNFAIP3/LAMC2/ITGB5/COL6A2/ADAM12/ITGAV/SERPINE1/CXCL1/SPP1/FBLN2/FN1/MEST/TGM2/NID2/IL6/NNMT/FLNA/PCOLCE/MATN3/COL5A2/NOTCH2/CALD1/NT5E/COL12A1/MMP2/COL5A1/ITGB3/COL1A1/MMP3/FAP/TGFB1/COL3…
CESC	inflammatory	PROTEIN_SECRETION	2.1762	3.11141e-06	2.59284e-05	1.91051e-05	TMED2/TMED10/COG2/RER1/ARF1/SEC31A/YKT6/BET1/IGF2R/SCAMP3/LMAN1/SEC22B/COPB2/COPB1/SNAP23/AP1G1/CLTC/ARCN1/KIF1B/TMX1/USO1/PPT1/ADAM10/STX7/GOSR2/ERGIC3/RAB2A/GBF1/EGFR/PAM/SCRN1/NAPG/TOM1L1/SGMS1/ANP32E/GALC/M6PR/GOLGA4
PAAD	inflammatory	E2F_TARGETS	2.17367	5.6727e-10	1.41818e-08	8.9569e-09	ZW10/XPO1/IPO7/TRA2B/NUDT21/SSRP1/EIF2S1/MSH2/UNG/CTCF/PRIM2/GSPT1/SYNCRIP/NBN/AK2/RACGAP1/MRE11/SMC4/PHF5A/NUP107/CDK1/DCLRE1B/DEK/RAN/CSE1L/USP1/CHEK1/PRKDC/LMNB1/CENPE/BUB1B/MCM4/PAICS/SLBP/SMC3/TUBB/SRSF1/CKS2/EED/CKS1B/RAD21/PA2G4/ANP32E/NOLC1/TOP2A/PCNA/POLD3/DLGAP5/DCTPP1/PLK4/TCF19/MTHFD2/WEE1/HMMR/KIF4A/ASF1B/HMGB2/DIAPH3/CDKN3/CCNB2/EZH2/MCM6/DSCC1/POLA2/CHEK2/PLK1/AURKA/DEPDC1/MKI67/PO…
LGG	inflammatory	INTERFERON_ALPHA_RESPONSE	2.14195	1.51661e-06	1.51661e-05	9.89789e-06	MOV10/CASP8/TMEM140/PNPT1/LAP3/STAT2/IRF2/NMI/PLSCR1/PARP9/SP110/PARP14/LGALS3BP/TENT5A/SAMD9L/EIF2AK2/SAMD9/TRIM5/CASP1/IFIH1/LPAR6/IRF1/PARP12/IFI44/IFITM3/UBA7/B2M/HELZ2/ADAR/TRIM21/DDX60/HLA-C/HERC6/WARS1/CCRL2/ELF1/MX1/TAP1/OGFR/BST2/IRF7/TRIM14/IL4R/ISG20/EPSTI1/PROCR/CD47/PSMB8/USP18/C1S/IFI30/PSMB9/IL7/DHX58/CD74/OAS1/IFITM2/IRF9/GBP4/BATF2/RTP4/PSME2/LAMP3/IFI35/TDRD7/CSF1/CMPK2/OASL/GMP…
STAD	inflammatory	EPITHELIAL_MESENCHYMAL_TRANSITION	2.12514	1.16648e-07	2.9162e-06	1.9646e-06	COPA/ITGAV/CDH6/PLOD2/DAB2/VIM/CALU/SGCB/ECM2/GPX7/LOX/BASP1/GADD45B/COL4A1/LAMC1/NT5E/NID2/HTRA1/MATN3/VCAN/RGS4/TPM4/PPIB/SERPINE1/CDH11/EDIL3/GEM/VEGFC/FSTL1/SPARC/TGFB1/FERMT2/MAGEE1/GJA1/FBN2/ITGB1/FBN1/CDH2/NNMT/THBS1/LRP1/SNAI2/PTX3/GLIPR1/CD59/CTHRC1/PCOLCE2/FBLN5/TFPI2/COL4A2/WIPF1/POSTN/LUM/ITGB3/FAP/LGALS1/EFEMP2/NOTCH2/INHBA/PDGFRB/CAP2/COL5A2/CALD1/LOXL1/CCN1/DCN/PFN2/P3H1/LAMA2/SGCD…
GBM	inflammatory	HYPOXIA	2.12485	1.513e-07	1.513e-06	8.60023e-07	SAP30/HSPA5/JMJD6/UGP2/BTG1/SCARB1/HEXA/HK1/BHLHE40/ERO1A/TGM2/SLC6A6/ISG20/P4HA2/ENO1/CCNG2/LDHA/PLAUR/ERRFI1/DDIT3/PIM1/NFIL3/AMPD3/NOCT/CAVIN1/STC1/BNIP3L/TNFAIP3/CCN2/SIAH2/CHST2/GBE1/CITED2/GLRX/ZFP36/KLF6/PPP1R15A/SLC2A3/HMOX1/IDS/IER3/SDC2/GPC4/FBP1/P4HA1/ANXA2/ADM/ALDOA/HOXB9/GAA/MAFF/KLF7/JUN/ENO2/PLIN2/FOSL2/NEDD4L/SDC4/PFKP/PNRC1/INHA/S100A4/SLC2A5/PGK1/CAV1/HK2/LARGE1/PDK1/NDRG1/ATF3/…
LUSC	inflammatory	INFLAMMATORY_RESPONSE	2.10995	9.38257e-07	4.69128e-06	1.77775e-06	KLF6/P2RX4/RELA/PTPRE/BTG2/CDKN1A/SCARF1/ACVR1B/ITGA5/SEMA4D/RHOG/KIF1B/SERPINE1/IFNAR1/RIPK2/TLR2/STAB1/LDLR/MMP14/RGS16/SGMS2/PVR/EMP3/IRF7/GPR132/EBI3/NLRP3/SLC31A2/GP1BA/CCL2/TNFRSF1B/LIF/PIK3R5/MXD1/HAS2/INHBA/P2RY2/C5AR1/TLR3/PTGIR/IL15RA/ICAM1/CSF3R/CD14/IL10/MEFV/C3AR1/TAPBP/IL4R/IL10RA/PLAUR/CCRL2/PTGER2/MSR1/FPR1/IRAK2/DCBLD2/NOD2/KCNA3/EDN1/PTAFR/ABCA1/AXL/OLR1/NMUR1/MARCO/ITGB3/RGS1/T…
STAD	inflammatory	UV_RESPONSE_DN	2.07988	5.30025e-06	6.62531e-05	4.46336e-05	MAPK14/NEK7/DYRK1A/NRP1/NR1D2/ACVR2A/DAB2/PDLIM5/MMP16/SDC2/TFPI/APBB2/TOGARAM1/AGGF1/PLPP3/AKT3/LAMC1/CDC42BPA/ADGRL2/PTPRM/PRKCE/TJP1/NR3C1/DLC1/RGS4/SCHIP1/LPAR1/INPP4B/SERPINE1/CAV1/RUNX1/PHF3/GJA1/MAGI2/SIPA1L1/FYN/DUSP1/VLDLR/KIT/CITED2/SNAI2/PRDM2/MIOS/FBLN5/LTBP1/PTGFR/BCKDHB/AMPH/ITGB3/EFEMP1/MAP1B/NOTCH2/PDGFRB/CAP2/PTPN21/DLG1/ZMIZ1/COL5A2/ATXN1/CCN1/BMPR1A/ATRX/IRS1/FZD2/SYNE1/RBPMS/H…
OV	inflammatory	ESTROGEN_RESPONSE_EARLY	2.07836	1.8712e-06	2.339e-05	1.5265e-05	RPS6KA2/UNC119/FAM102A/KAZN/SVIL/TIPARP/ADCY9/KLF10/AMFR/AFF1/IGFBP4/MED13L/FRK/ELF1/NCOR2/RARA/FHL2/ABHD2/IL6ST/FLNB/TIAM1/MYC/ZNF185/FARP1/CELSR1/BHLHE40/SH3BP5/ABLIM1/AKAP1/NRIP1/DHRS3/INPP5F/KRT19/RRP12/ADD3/ENDOD1/ASB13/UGCG/NADSYN1/ALDH3B1/FOS/MLPH/CCND1/MYOF/KLF4/SLC7A5/SLC22A5/SCARB1/SYNGR1/RHOD/PAPSS2/ELF3/THSD4/NBL1/BLVRB/DHCR7/SCNN1A/CHPT1/CLIC3/GREB1/HR/P2RY2/TGM2/SYBU/SYT12/FDFT1/EGR…
GBM	inflammatory	IL6_JAK_STAT3_SIGNALING	2.048	3.57938e-05	0.000223712	0.000127162	GRB2/ACVR1B/STAT3/IFNAR1/IL10RB/MYD88/OSMR/PTPN2/PIM1/IL6ST/IL4R/PTPN1/IL13RA1/IL17RA/HMOX1/IL18R1/SOCS3/LEPR/TLR2/MAP3K8/JUN/CCR1/IL7/PIK3R5/TNFRSF1B/LTBR/IL1R1/LTB/CXCL1/IL15RA/CD14/CD44/IL1R2/CSF1/IFNGR2/CSF3R/SOCS1/IL1B/FAS/TNFRSF1A/TNFRSF12A/CSF2RB/IL2RG/ITGB3
GBM	inflammatory	INFLAMMATORY_RESPONSE	2.02155	5.65766e-07	4.71472e-06	2.67995e-06	ACVR1B/ATP2A2/IFNAR1/SLC11A2/P2RX4/PLAUR/ITGA5/OSMR/ATP2C1/RGS16/NFKB1/SELENOS/IL4R/CD40/P2RY2/CHST2/NOD2/CCR7/KLF6/TIMP1/IL18R1/DCBLD2/ADRM1/CCL5/TLR2/SPHK1/ADM/BEST1/MEFV/C3AR1/NFKBIA/TAPBP/MMP14/PIK3R5/HBEGF/IL15/LCP2/TNFRSF1B/TLR1/PTGER2/TNFSF9/IL1R1/LAMP3/CD55/GPR132/ICAM1/IL15RA/CD14/AQP9/RHOG/MXD1/LY6E/SGMS2/IRF7/LCK/CMKLR1/OSM/CSF1/SLC31A2/GNA15/IFNGR2/CSF3R/IL2RB/F3/SCN1B/IL1B/IL18/SERPI…
CESC	inflammatory	MTORC1_SIGNALING	2.0202	1.23528e-06	1.5441e-05	1.13776e-05	RAB1A/EPRS1/CCT6A/PSME3/ACTR2/HSPA5/UCHL5/PGM1/SKAP2/ACLY/NAMPT/CANX/HSP90B1/YKT6/ACACA/TES/PDK1/STIP1/ATP2A2/AK4/PGK1/ACSL3/GBE1/P4HA1/ACTR3/SERPINH1/NFIL3/EDEM1/ENO1/PNP/ERO1A/RIT1/PLOD2/UFM1/PSMD12/USO1/SSR1/LDHA/CYP51A1/PFKL/NUFIP1/TFRC/CYB5B/PSMB5/SEC11A/HSPD1/DDIT4/HMBS/SLC2A3/HK2/ATP6V1D/DHCR7/IDI1/SCD/PSPH/CACYBP/HMGCS1/RPN1/LDLR/ALDOA
LGG	inflammatory	E2F_TARGETS	2.0033	7.97935e-08	1.32989e-06	8.67929e-07	XPO1/HUS1/UNG/POLD3/MMS22L/RPA1/AK2/USP1/CSE1L/MCM3/TUBG1/NASP/MSH2/RFC2/TRA2B/PPP1R8/PSMC3IP/BRCA1/ZW10/DCLRE1B/SHMT1/TFRC/KPNA2/BARD1/RPA3/SMC4/DEK/CHEK2/NCAPD2/WEE1/GINS4/ANP32E/POLD1/PCNA/NUP107/H2AX/LIG1/PRKDC/DONSON/DSCC1/HMGB2/NUP205/RPA2/SLBP/EED/MCM5/BRCA2/CNOT9/CKS1B/RFC3/PAICS/RFC1/ATAD2/TIMELESS/DIAPH3/PRIM2/CDC25B/CHEK1/POLA2/AURKA/TIPIN/POLE/MCM4/MCM6/TMPO/MCM2/CTPS1/MRE11/CDKN2C/DN…
BRCA	inflammatory	MTORC1_SIGNALING	2.00001	1.99308e-06	4.98271e-05	3.14698e-05	RAB1A/PGK1/ETF1/IMMT/PNO1/ACTR2/GSK3B/GMPS/HSPA9/USO1/PSMD14/HSPA4/PSMD12/CANX/ATP2A2/STIP1/EPRS1/GTF2H1/TBK1/NUP205/PSMC6/ERO1A/SHMT2/ACTR3/YKT6/CYB5B/EIF2S2/MTHFD2/ACACA/ELOVL6/PSME3/SSR1/HMGCR/ACSL3/P4HA1/EDEM1/SLC2A1/HMGCS1/GPI/GCLC/HSPA5/EEF1E1/TFRC/TXNRD1/M6PR/HSPD1/LDHA/PITPNB/DHFR/UFM1/CCNF/PRDX1/ABCF2/SQLE/MLLT11/BCAT1/STARD4/IDI1/PSMC2/SC5D/LDLR/BUB1/ADIPOR2/HSP90B1/ARPC5L/SLC6A6/PLK1/T…
PAAD	inflammatory	G2M_CHECKPOINT	1.99208	3.118e-07	5.19667e-06	3.28211e-06	DR1/XPO1/G3BP1/TRA2B/NUP98/INCENP/CDC27/MAPK14/CTCF/PRIM2/NCL/GSPT1/SYNCRIP/KIF20B/RACGAP1/PML/NUSAP1/HNRNPU/PRMT5/TOP1/SMC4/KIF11/RASAL2/CDK1/CHEK1/BUB3/LMNB1/KNL1/CENPE/PRC1/KIF23/TFDP1/SMAD3/SRSF10/SRSF1/SMARCC1/STIL/CKS2/CKS1B/RAD21/BUB1/CCNA2/NOLC1/TOP2A/KMT5A/CENPF/SNRPD1/PLK4/RAD23B/CUL5/HMMR/E2F3/TPX2/KIF4A/TTK/CDKN3/CCNB2/POLQ/CDC6/EZH2/MCM6/CENPA/DBF4/POLA2/NEK2/PLK1/NOTCH2/AURKA/MKI67/…
LUSC	inflammatory	HYPOXIA	1.98379	8.97093e-06	3.73789e-05	1.41646e-05	NDST1/KLF6/NDST2/PRKCA/PPP1R15A/HSPA5/JUN/CDKN1A/AMPD3/MAFF/PDGFB/BHLHE40/STBD1/KLF7/CITED2/AKAP12/PIM1/CCN1/SERPINE1/DUSP1/CCN2/WSB1/ZFP36/CAVIN3/PAM/MT2A/SDC3/TIPARP/NOCT/P4HA1/IDS/ERRFI1/TGM2/P4HA2/CAVIN1/PFKL/MYH9/ETS1/IER3/FOS/PNRC1/COL5A1/PFKP/MT1E/PLIN2/ISG20/GAA/SDC4/CXCR4/IRS2/ATF3/BGN/ANGPTL4/FOXO3/PLAUR/KIF5A/SCARB1
LUSC	inflammatory	MITOTIC_SPINDLE	1.95493	4.53196e-06	2.05998e-05	7.80624e-06	RASA1/ABR/ABL1/ITSN1/SEPTIN9/CSNK1D/ARHGDIA/FGD4/ROCK1/MAP1S/MYO9B/CNTROB/KATNB1/PAFAH1B1/TSC1/CYTH2/MYH10/AKAP13/SSH2/ARL8A/SPTAN1/ARHGEF2/KIFAP3/PXN/SPTBN1/KIF1B/NUMA1/TAOK2/TUBGCP2/RASAL2/EPB41/CLIP1/SHROOM1/RHOF/ARAP3/BCAR1/MYO1E/PREX1/TBCD/SUN2/RHOT2/CLIP2/PLEKHG2/SYNPO/CTTN/DYNC1H1/LLGL1/ARHGEF11/KIF3B/ARFGEF1/ARHGEF3/PKD2/WASF2/ACTN4/MAP3K11/ALS2/FLNB/MARK4
READ	inflammatory	TGF_BETA_SIGNALING	1.94658	0.00155984	0.00709018	0.00447801	ARID4B/IFNGR2/ACVR1/TGFBR1/CDK9/WWTR1/SLC20A1/RHOA/FURIN/TGFB1/ENG/SKI
LUSC	inflammatory	MYOGENESIS	1.94197	1.302e-05	5.0077e-05	1.89766e-05	MYO1C/FLII/MEF2D/PTP4A3/AKT2/ITGB1/CDKN1A/TSC2/SPTAN1/COL4A2/BHLHE40/GADD45B/ITGA7/TPM3/GPX3/CRAT/SORBS1/DENND2B/NOTCH1/APP/AK1/TPM2/HDAC5/NAV2/CACNA1H/PDLIM7/KIFC3/CASQ1/MYOM1/MYH9/TCAP/PLXNB2/MYL3/SOD3/PTGIS/DMPK/ITGB5/GAA/OCEL1/MRAS/COL6A2/TGFB1/LAMA2/COL6A3/CFD/FHL1/MYBPH/SPARC/PSEN2/MYH3/HSPB8/SGCA/DAPK2/PDE4DIP/ACTA1/SMTN/TAGLN/MEF2C/IGFBP7/ADCY9/ABLIM1/COL15A1/AGRN/GSN/ENO3/AEBP1/SSPN/IGF1…
BRCA	inflammatory	PI3K_AKT_MTOR_SIGNALING	1.93866	0.000188093	0.00156744	0.000989961	YWHAB/RAF1/MAPK9/MAPKAP1/ACTR2/GSK3B/AP2M1/IRAK4/EIF4E/CLTC/PTPN11/PRKAG1/CAB39/RALB/MAPK1/STAT2/RAC1/TBK1/ACTR3/ACACA/CDK2/AKT1S1/PRKAR2A/CDK4/PIKFYVE/SLC2A1/MAP3K7
CESC	inflammatory	UNFOLDED_PROTEIN_RESPONSE	1.92679	0.000128275	0.000641375	0.000472592	ATF6/PDIA6/HSPA5/SHC1/HSP90B1/SEC31A/DCP1A/HYOU1/PDIA5/DNAJC3/EDEM1/VEGFA/ERO1A/SPCS1/FKBP14/YIF1A/ZBTB17/EIF2S1/TTC37/DNAJB9/NABP1/SSR1/SRPRA/PAIP1/IARS1/NOLC1/SPCS3/PREB/GOSR2/CKS1B/SEC11A/DDIT4/EXOSC10/TARS1/NFYA/ERN1
LUSC	inflammatory	TGF_BETA_SIGNALING	1.92265	0.000644914	0.00179143	0.000678857	SMAD7/KLF10/PPP1R15A/CDK9/SMURF2/NCOR2/SPTBN1/SERPINE1/SKI/HIPK2/ENG/LTBP2/FURIN/BMPR2/BMP2/THBS1/FKBP1A/TGFBR1/SLC20A1/ID1/TGFB1/PMEPA1/SMAD6/BCAR3/SKIL/CDKN1C/JUNB
READ	inflammatory	TNFA_SIGNALING_VIA_NFKB	1.89975	2.0056e-05	0.000167133	0.000105558	CFLAR/NFIL3/BTG1/IFNGR2/RELA/NFE2L2/FOSL2/BCL6/NR4A2/DENND5A/MARCKS/IL6ST/KLF2/NFKB2/KDM6B/BCL3/GADD45B/PNRC1/TANK/KLF9/PLK2/IER2/CSF1/CEBPD/BHLHE40/DRAM1/ZFP36/RELB/NINJ1/TRIP10/SOCS3/FJX1/TNFAIP2/PDLIM5/MCL1/SOD2/GEM/BTG2/B4GALT1/JUNB/PFKFB3/SPHK1/TGIF1/JUN/TNIP1/MSC/SLC2A3/MAFF/RHOB/NFKBIA/DUSP1/OLR1/KLF6/CEBPB/PLPP3/PER1/GADD45A/EGR2/CCL2/DUSP2/IFIH1/NFKBIE/PHLDA1/ICAM1/CD83/CCN1/LIF/GFPT2/HE…
THCA	inflammatory	MITOTIC_SPINDLE	1.87912	0.000100267	0.00167111	0.00130171	WASL/PPP4R2/DOCK4/PKD2/CEP250/ABL1/SUN2/WASF2/CEP57/KIF3B/KIF1B/CEP192/NUMA1/FLNB/ALS2/STAU1/RABGAP1/CKAP5/KIF5B/SHROOM2/SMC1A/ARHGAP5/ARHGEF11/CLASP1/OPHN1/ARHGEF7/SOS1/NCK1/PAFAH1B1/LRPPRC/ITSN1/MYH9/MARK4/RANBP9/ARHGEF12/PCGF5/PDLIM5/CEP72/KIF20B/FARP1/MID1/LATS1/SPTBN1/TRIO/NIN/NF1/STK38L/ARFGEF1/BCL2L11/INCENP/ROCK1/ARHGEF3/EPB41L2/CDC42BPA/KIF3C/APC/WASF1/CLIP2
BRCA	inflammatory	EPITHELIAL_MESENCHYMAL_TRANSITION	1.86724	3.39304e-05	0.000565506	0.000357162	CALU/ITGAV/ITGA5/THBS1/ITGB1/COPA/NT5E/COL4A1/DAB2/NID2/TGFBI/COLGALT1/PDGFRB/THY1/P3H1/FN1/LAMC1/FAP/COL5A3/INHBA/CTHRC1/CDH6/SGCB/TPM4/NTM/BASP1/RGS4/VEGFC/LOX/GREM1/VCAN/COL12A1/CALD1/PRRX1/LOXL2/BMP1/PVR/COL5A2/SLIT3/PMEPA1/COL6A3/THBS2/ITGB3/SPARC/FSTL1/POSTN/LUM/MMP14/HTRA1/FBN1/SERPINE1/MMP2/CDH11/SDC1/COL1A2/COL3A1/EDIL3/COL5A1/PLOD1/SPOCK1/LRP1/SCG2/LAMA1/SPP1/EFEMP2/MMP1/ADAM12/SERPINH1…
CESC	inflammatory	HYPOXIA	1.86182	2.3966e-05	0.000171186	0.000126137	HSPA5/PGM1/P4HA2/TES/PDK1/UGP2/AK4/PGK1/GBE1/P4HA1/EFNA1/HDLBP/NFIL3/PFKP/SCARB1/VEGFA/ENO1/ERO1A/HEXA/JUN/B3GALT6/ANKZF1/SLC25A1/EXT1/LDHA/PLAUR/ANXA2/PFKL/WSB1/IER3/STBD1/KLF7/GALK1/CAVIN3/KDM3A/DDIT4/SLC2A3/HK2/PHKG1/KLF6/ZNF292/TGFBI/ERRFI1/EGFR/PAM/ALDOA/TNFAIP3/PPFIA4/MIF/PFKFB3/NOCT/NDST1/CITED2/TPI1/SERPINE1/ALDOC/TPBG/PGM2/TGM2/IL6/FOSL2/PDGFB/DPYSL4/MYH9/ANGPTL4/EFNA3/PLIN2/GAA/COL5A1/S…
PAAD	inflammatory	MTORC1_SIGNALING	1.85992	4.31974e-06	5.39968e-05	3.41032e-05	GSK3B/GMPS/COPS5/UCHL5/PITPNB/RAB1A/PSMA3/PSMA4/GTF2H1/UNG/ACTR3/PNO1/TES/SEC11A/ACTR2/CYB5B/PSMC6/LDHA/PPIA/TCEA1/SERP1/PSME3/PSMD14/PGM1/EIF2S2/MCM4/RPN1/EDEM1/PRDX1/UBE2D3/PPA1/TBK1/PSMD13/STIP1/BUB1/ENO1/NAMPT/PSMC2/PNP/MTHFD2/TXNRD1/PGK1/PSMC4/RIT1/BHLHE40/PLK1/ETF1/AURKA/P4HA1/CCT6A/RRM2/TFRC/PLOD2/ERO1A/DHFR/CCNF/HMBS/CDKN1A/DHCR24/CTH/CALR/LDLR/NUP205/CTSC/MCM2/SERPINH1/SKAP2/RRP9/NUFIP1/…
STAD	inflammatory	TGF_BETA_SIGNALING	1.8501	0.00247187	0.0137326	0.00925145	PPM1A/TGFBR1/ACVR1/BMPR2/MAP3K7/SMURF2/SKIL/UBE2D3/ARID4B/TJP1/RAB31/SERPINE1/KLF10/TGFB1/WWTR1/ENG/THBS1/IFNGR2
LUSC	inflammatory	IL6_JAK_STAT3_SIGNALING	1.84854	0.000827404	0.00217738	0.000825112	IL13RA1/PTPN1/JUN/ACVRL1/ACVR1B/PIM1/IFNAR1/TLR2/IL3RA/SOCS3/STAT2/A2M/EBI3/MAP3K8/TNFRSF1B/IL17RA/TNFRSF12A/PIK3R5/STAT3/IL15RA/CSF2RA/CSF3R/CD14/IL2RA/TGFB1/IL4R/IRF9
CESC	inflammatory	GLYCOLYSIS	1.84818	4.62631e-05	0.000289144	0.000213054	SDHC/COG2/HSPA5/P4HA2/GALK2/PLOD1/BPNT1/UGP2/AK4/PGK1/NOL3/AGRN/CHPF2/EXT2/P4HA1/B4GALT2/COPB2/B4GALT1/HDLBP/PGAM1/ALG1/PFKP/VEGFA/ENO1/CHPF/ERO1A/QSOX1/SLC16A3/PLOD2/PKM/SLC25A13/RARS1/PMM2/B4GALT7/B3GALT6/ANKZF1/EXT1/LDHA/IER3/GALE/SPAG4/GALK1/RPE/DDIT4/HK2/MPI/ZNF292/GFUS/TGFBI/EGFR/PAM/HMMR/ALDOA/HAX1/PPFIA4/MIF/TPST1/CITED2/GOT2/TPI1/GFPT1/TPBG/GUSB/TGFA/PGM2
BRCA	inflammatory	E2F_TARGETS	1.83879	4.69363e-05	0.000586703	0.000370549	XPO1/PAICS/RAD1/MRE11/RAD50/BRMS1L/ZW10/GSPT1/EIF2S1/EED/MLH1/NUP205/IPO7/DCTPP1/ORC2/HUS1/PMS2/RACGAP1/MTHFD2/NUDT21/SRSF1/CBX5/SMC6/CSE1L/STAG1/CDK4/TRA2B/SYNCRIP/PPM1D/DUT/RAN/SMC4/PDS5B/KPNA2/BRCA2/TIMELESS/RFC1/POLA2/BUB1B/TFRC/CTCF/RPA3/NUP153/CENPE/SMC1A/BRCA1/PRPS1/RFC3/MMS22L/SPAG5/CNOT9/CHEK1/KIF4A/DIAPH3/DSCC1/XRCC6/GINS1/NBN/RAD21/NUP107/NOLC1/PLK1/MAD2L1/H2AZ1/DLGAP5/ORC6/TMPO/PAN2/C…
PAAD	inflammatory	INTERFERON_ALPHA_RESPONSE	1.83634	0.000173388	0.00108367	0.000684425	NMI/PSMA3/PSME1/TRIM5/CD47/RIPK2/PNPT1/TRIM21/EIF2AK2/PLSCR1/GBP2/UBE2L6/SAMD9/PSMB8/B2M/PARP14/PSME2/PARP9/TAP1/IFIH1/OAS1/PARP12/PSMB9/SAMD9L/IFI35/BATF2/EPSTI1/CASP8/TMEM140/TRAFD1/DDX60/SP110/RTP4/IFIT2/IRF1/IFITM3/STAT2/GBP4/IFIT3/ELF1/IFITM1/IFITM2/LY6E/BST2/IRF2/WARS1/UBA7/OASL/NUB1/ADAR/IFI27/MVB12A/TRIM14/LAP3/IFI44/RSAD2/HLA-C/CMPK2/IL4R/ISG15/DHX58/CASP1/TXNIP/CXCL11/CCRL2
LGG	inflammatory	EPITHELIAL_MESENCHYMAL_TRANSITION	1.81795	5.69467e-06	4.74556e-05	3.0971e-05	CDH2/COLGALT1/PLOD1/BMP1/PLOD3/P3H1/GPX7/TPM4/CALU/PPIB/FERMT2/GPC1/CALD1/FUCA1/SAT1/FLNA/PLOD2/PMEPA1/WIPF1/ITGB1/CDH11/PVR/FSTL1/LAMC1/ITGAV/SERPINH1/COPA/GADD45A/LAMA2/PLAUR/TNC/FBN1/PMP22/JUN/MEST/PDGFRB/MMP14/EFEMP2/CAPG/TGFB1/CDH6/ITGA2/ITGA5/EMP3/TNFRSF12A/COL5A2/LGALS1/TNFAIP3/PTX3/FBLN5/PCOLCE/TNFRSF11B/ITGB5/ITGB3/IGFBP2/VIM/LOX/GLIPR1/SDC1/MMP2/FN1/GAS1/TIMP1/NOTCH2/SPP1/ADAM12/LOXL2/B…
LUSC	inflammatory	COAGULATION	1.80319	0.000910571	0.00227643	0.000862646	LRP1/MAFF/PDGFB/DUSP6/KLF7/CAPN5/SERPINE1/VWF/PECAM1/RAPGEF3/CPQ/MMP14/A2M/ANG/CAPN2/LTA4H/FURIN/SERPING1/MMP15/GP1BA/TIMP3/THBS1/FN1/CSRP1/MMP2/LGMN/CRIP2/F8/BMP1/F10/CFD/C1QA/SPARC/SERPINA1/RGN/C2/FBN1/FYN/C1R/PROC/C3/ACOX2/PLAU/GSN/PRSS23/OLR1/ITGB3/HTRA1/C1S/MST1/TIMP1/CTSH/TMPRSS6/DPP4/CPB2
CESC	inflammatory	TNFA_SIGNALING_VIA_NFKB	1.80144	8.28433e-05	0.000460241	0.000339125	NAMPT/EFNA1/YRDC/B4GALT1/NFIL3/VEGFA/MCL1/KLF10/DNAJB4/PMEPA1/SOD2/JUN/PLAUR/TANK/IER3/EHD1/RHOB/PANX1/SLC2A3/IER5/PDLIM5/TNFAIP6/IL1B/RIPK2/CLCF1/KLF6/CXCL2/SOCS3/ZC3H12A/LDLR/LIF/MARCKS/TNFAIP3/CXCL3/TRIP10/PFKFB3/BIRC2/TNIP1/SERPINE1/CXCL1/ICAM1/TNF/NFAT5/LAMB3/IL6/CEBPB/FOSL2/TGIF1/B4GALT5/PLAU/IFNGR2/MAP2K3/PLK2/CCL2/GFPT2/G0S2/FJX1/PNRC1/SERPINB8/BCL2A1/MYC/ETS2/DUSP4/FOS/IL15RA/TIPARP/MAFF…
STAD	inflammatory	PANCREAS_BETA_CELLS	1.79364	0.00710652	0.0355326	0.0239378	SEC11A/SRP14/SRP9/ELP4/AKT3/SPCS1
READ	inflammatory	WNT_BETA_CATENIN_SIGNALING	1.79296	0.00614467	0.0204822	0.0129361	PSEN2/HEY1/NOTCH4/NCSTN/DVL2/HEY2/FZD8/CSNK1E/HDAC11/GNAI1/FZD1
LUSC	inflammatory	COMPLEMENT	1.79191	9.83786e-05	0.000327929	0.000124268	GNAI2/CTSD/HSPA5/EHD1/PRKCD/LRP1/MAFF/PDGFB/COL4A2/DOCK9/ANXA5/DUSP6/CALM3/RHOG/NOTCH4/PIM1/SERPINE1/CBLB/USP15/PRDM4/CPQ/AKAP10/DUSP5/RBSN/MMP14/ANG/SRC/CEBPB/KIF2A/LTA4H/SH2B3/CTSL/TIMP2/IRF7/SERPING1/ZEB1/MMP15/GP1BA/PIK3R5/DYRK2/FCN1/FN1/CSRP1/CD46/LGMN/F8/C1QC/LIPA/F10/KLK1/PLAUR/C1QA/F5/SERPINA1/C2/SPOCK2/PIK3CG/CR1/WAS/FYN/C1R/CPM/C3/GNG2/OLR1/ITGAM/TNFAIP3/C1S/CD59/TIMP1/GNB4/CTSH/F7/TMPR…
GBM	inflammatory	GLYCOLYSIS	1.78847	0.000492549	0.00223886	0.00127261	SAP30/HSPA5/CHST12/MPI/B3GAT3/UGP2/GALE/QSOX1/EXT2/B4GALT7/B4GALT4/ERO1A/SRD5A3/ISG20/P4HA2/ENO1/LDHA/TXN/CHPF/TALDO1/CHPF2/SLC16A3/IL13RA1/STC1/PKM/SOD1/DLD/PLOD1/NOL3/TPST1/CHST2/CITED2/GLRX/SPAG4/IER3/MDH2/PPIA/SDC2/GPC4/CHST1/CLN6/P4HA1/ALDOA/ENO2/ANG
LGG	inflammatory	IL6_JAK_STAT3_SIGNALING	1.78759	0.000743613	0.00413118	0.00269614	STAT3/BAK1/IFNGR2/PTPN2/IL10RB/STAT2/LTBR/MYD88/IL17RA/PIM1/TYK2/OSMR/TNFRSF1A/IL13RA1/IRF1/JUN/STAT1/TNFRSF1B/TGFB1/TNFRSF12A/CSF3R/PTPN1/CD9/CSF2RB/SOCS1/IL4R/ITGB3/CBL/IL2RG/A2M/ITGA4/IL7/PIK3R5/IFNGR1/HMOX1/IL12RB1/TLR2/LTB/IFNAR1/MAP3K8/IRF9/SOCS3/CD44/CSF1/FAS/STAM2/CCR1
THCA	inflammatory	UV_RESPONSE_DN	1.78464	0.000958036	0.0119755	0.00932825	PTEN/INSIG1/CDK13/AGGF1/ATP2C1/TOGARAM1/ZMIZ1/DYRK1A/NEK7/ABCC1/SIPA1L1/ATP2B1/MIOS/ATRX/PIAS3/TGFBR3/KALRN/IGF1R/ADD3/PRKCE/ATXN1/NR3C1/SMAD7/PDLIM5/SCAF8/VAV2/PHF3/LAMC1/WDR37/GJA1/PDGFRB/APBB2/PRKAR2B/MTA1/NRP1/NR1D2/SERPINE1/CELF2/AMPH/BHLHE40/CDC42BPA/PTPN21/CAP2/FHL2/KCNMA1/SLC7A1/TGFBR2
GBM	inflammatory	COAGULATION	1.7816	0.000399126	0.00221736	0.0012604	RAC1/FURIN/CTSB/CTSO/CPQ/BMP1/HTRA1/ISCU/C2/FN1/MSRB2/LTA4H/DUSP6/GSN/SPARC/TIMP1/THBD/MAFF/KLF7/ANG/MMP14/LGMN/CFH/GNB2/CLU/C1QA/MMP11/SERPINA1/DUSP14/PRSS23/PLEK/MMP2/CTSK/ANXA1/F3/SERPING1/CFI/APOC2/F8/SERPINE1/C1S/ITGB3/ACOX2/PECAM1/GP1BA/RGN/OLR1/PLAT/CFB/F2RL2
LUSC	inflammatory	HEME_METABOLISM	1.77569	0.000244446	0.000718959	0.000272448	LRP10/SEC14L1/CTNS/RNF123/ATP6V0A1/MARCHF8/ADD1/EPOR/RANBP10/KHNYN/BTG2/PIGQ/NFE2L1/BTRC/SDCBP/ERMAP/SIDT2/OPTN/SMOX/CAST/CDR2/PICALM/USP15/EPB41/MAP2K3/HAGH/TNS1/NUDT4/EZH1/MGST3/LPIN2/MBOAT2/GAPVD1/KAT2B/ARL2BP/ALAD/TMEM9B/RBM5/P4HA2
READ	inflammatory	ANGIOGENESIS	1.77367	0.00724029	0.0213554	0.0134877	TIMP1/S100A4/KCNJ8/STC1/THBD/NRP1/FGFR1/OLR1/VAV2/FSTL1/SERPINA5/ITGAV/VCAN/LUM/APP/COL5A2/SPP1/COL3A1/JAG2/POSTN
PAAD	inflammatory	PROTEIN_SECRETION	1.76393	0.00131619	0.00658097	0.0041564	ZW10/RAB5A/ARCN1/RAB9A/ADAM10/AP3S1/TSG101/VAMP3/SNAP23/COPB1/VPS4B/RER1/COPB2/ARFGEF1/CAV2/NAPG/KRT18/AP2B1/AP2M1/MAPK1/ANP32E/TMED2/STAM/SEC31A/RAB22A/TMX1/SSPN/EGFR/RAB14
BRCA	inflammatory	UNFOLDED_PROTEIN_RESPONSE	1.75495	0.000971242	0.00441474	0.00278825	SEC31A/SLC30A5/TARS1/EIF4G1/SDAD1/CNOT6/IARS1/FKBP14/XPOT/MTREX/HSPA9/GOSR2/TTC37/EIF4E/CNOT2/PAIP1/SRPRA/EIF2AK3/KIF5B/EIF2S1/ERO1A/NOP14/SRPRB/MTHFD2/ATF6/DNAJC3/SSR1/SHC1/EDEM1/ALDH18A1/YWHAZ/EXOSC2/HSPA5/HERPUD1
OV	inflammatory	EPITHELIAL_MESENCHYMAL_TRANSITION	1.73826	0.000489438	0.00349599	0.00228159	COLGALT1/NOTCH2/SDC4/IGFBP4/GPC1/HTRA1/TGFBI/FUCA1/GAS1/ITGB5/DAB2/DPYSL3/FSTL3/FAS/GADD45B/CADM1/MGP/COL16A1/ITGA2/QSOX1/PLAUR/CRLF1/LRP1/TIMP1/COL8A2/TGFB1/LAMA2/PLOD1/BMP1/PMEPA1/THY1/EFEMP2/LOXL2/SPP1/CD59/TNC/JUN/FSTL1/TPM1/BGN/SFRP1/ITGA5/CCN2/TPM4/TGM2/CAPG/PDLIM4/FBLN2/TIMP3/FBLN1/RGS4/SLIT3/ITGAV/CDH11/FBLN5/FBN1/CCN1/GLIPR1/NID2/SNAI2/SPOCK1/DCN/CTHRC1/COL6A3/PTX3/TFPI2/ENO2/SFRP4/IL15/…
PAAD	inflammatory	INTERFERON_GAMMA_RESPONSE	1.73729	6.61552e-05	0.000551293	0.000348185	NMI/PSMA3/PSME1/CASP4/RIPK2/PNPT1/IL15RA/TRIM21/EIF2AK2/PLSCR1/UBE2L6/PML/PSMB8/MYD88/SPPL2A/B2M/NUP93/PARP14/TNFSF10/PTPN2/MVP/PSME2/APOL6/ZNFX1/BPGM/TAP1/IFIH1/NAMPT/PARP12/VAMP8/PNP/PSMB9/STAT1/OAS3/SAMD9L/MTHFD2/DDX58/IFI35/BATF2/EPSTI1/CASP8/SSPN/TRAFD1/PELI1/DDX60/SP110/RTP4/SRI/IFIT2/IRF1/IFITM3/STAT2/FAS/OAS2/GBP4/IFIT3/PSMB2/IFITM2/LATS2/LY6E/CDKN1A/BST2/IRF2/CD274/CASP7/WARS1/OASL/SOD2/…
BRCA	inflammatory	G2M_CHECKPOINT	1.72694	0.000301612	0.00215437	0.00136066	RAD23B/XPO1/CUL3/G3BP1/CCNT1/MAPK14/HSPA8/CDC27/RASAL2/NUP98/ODF2/KIF5B/GSPT1/PAFAH1B1/PRPF4B/CUL5/SMC2/MAP3K20/KPNB1/ATRX/HUS1/TNPO2/RACGAP1/SRSF1/STAG1/SRSF10/KNL1/ABL1/CDK4/TRA2B/SYNCRIP/FANCC/SMC4/PDS5B/KPNA2/TOP1/BRCA2/FBXO5/POLA2/RBL1/CTCF/CENPE/SMC1A/CCNF/DR1/H2AZ2/SQLE/KIF20B/KIF23/CHEK1/SLC38A1/INCENP/KIF4A/BUB1/NUSAP1/KIF11/PRC1/RAD21/NOLC1/PLK1/MAD2L1/H2AZ1/STIL/ORC6/AMD1/CBX1/TMPO/CAS…
PAAD	inflammatory	TNFA_SIGNALING_VIA_NFKB	1.71811	0.000123919	0.000885138	0.000559035	BIRC2/NFE2L2/RIPK2/IL15RA/PDLIM5/JAG1/KLF6/PANX1/RELA/B4GALT5/SERPINB8/TIPARP/SMAD3/TGIF1/TAP1/MCL1/IFIH1/B4GALT1/IL18/NAMPT/TNIP1/PHLDA1/FOSL2/TANK/BCL6/CD44/DRAM1/DDX58/KYNU/SDC4/SAT1/HES1/KLF10/BHLHE40/TRIP10/IFIT2/MAFF/IRF1/PTPRE/EHD1/MXD1/TRIB1/CEBPB/FUT4/LITAF/PLAUR/CDKN1A/HBEGF/LDLR/PLAU/LAMB3/CFLAR/F2RL1/IER5/TNFAIP8/PMEPA1/BIRC3/SOD2/CCND1/SPSB1/DUSP4/PPP1R15A/RNF19B/NFAT5/SPHK1/CLCF1/RE…
LUSC	inflammatory	ESTROGEN_RESPONSE_EARLY	1.69739	0.00158775	0.00360851	0.00136744	CANT1/WFS1/KLF10/AFF1/MED13L/MINDY1/BHLHE40/NCOR2/GAB2/RARA/FASN/DLC1/TMEM164/WWC1/FKBP5/ALDH3B1/KDM4B/TIPARP/NAV2/TGM2/CLIC3/CISH/ANXA9/FLNB/EGR3/IGFBP4/SEC14L2/FOS/P2RY2/AREG/SEMA3B/PODXL/MYBBP1A/PDLIM3/RPS6KA2/SLC24A3/RRP12/ABCA3/SCARB1/TTC39A/NBL1/GREB1/HSPB8/KCNK5/SH3BP5/SLC37A1/CBFA2T3/ADCY1/ADCY9/PDZK1/ABLIM1/KRT18/B4GALT1/PRSS23/OPN3/MAPT/TJP3/MUC1/OLFML3/FHL2/FARP1
LGG	inflammatory	TNFA_SIGNALING_VIA_NFKB	1.6847	0.000100677	0.000719125	0.000469324	TANK/CFLAR/BIRC2/NFE2L2/IFNGR2/RNF19B/MAP2K3/TGIF1/SERPINB8/B4GALT5/NFKB1/IER5/BTG3/KLF6/NFIL3/IRS2/LITAF/SAT1/TNIP1/MCL1/TRIP10/JAG1/TRIB1/PMEPA1/NAMPT/REL/BCL3/GADD45A/STAT5A/PLAUR/TNC/TNFAIP8/IFIH1/IRF1/JUN/PNRC1/FUT4/DNAJB4/NFKB2/B4GALT1/RCAN1/PPP1R15A/F3/GCH1/KLF10/EFNA1/CCRL2/TRAF1/CEBPD/TNFAIP3/IL18/TAP1/PTX3/RELB/SOD2/PLAU/ZC3H12A/TNFAIP6/FOSL2/NFAT5/CEBPB/GPR183/DDX58/KYNU/HES1/SQSTM1/TN…
READ	inflammatory	COAGULATION	1.68414	0.00231551	0.00964796	0.00609345	RABIF/RAC1/LGMN/CTSB/PDGFB/ISCU/CAPN2/FURIN/BMP1/TIMP1/GNB2/S100A13/CRIP2/PECAM1/APOC1/THBD/A2M/HTRA1/LRP1/MMP14/SERPING1/S100A1/ANG/FYN/MAFF/C1R/C1QA/ANXA1/OLR1/VWF/MSRB2/CSRP1/GSN/RAPGEF3/SPARC/C1S/CTSK/CFH/CPQ/SH2B2/GP1BA/PLAT/MMP11/FN1/CLU/CFD/C3/CFI/COMP
GBM	inflammatory	INTERFERON_GAMMA_RESPONSE	1.68399	0.000491545	0.00223886	0.00127261	STAT3/TRAFD1/TXNIP/MYD88/BTG1/PSMB2/UPP1/ISG20/ISOC1/ITGB7/PTPN2/IRF2/PIM1/IFI30/NFKB1/IL4R/PTPN1/IFNAR2/TNFAIP3/CD40/LGALS3BP/CCL5/SOCS3/LAP3/PML/NOD1/CASP3/EIF4E3/PTPN6/CASP4/PNP/NFKBIA/TAPBP/IL7/PFKP/CFH/IL15/LCP2/DHX58/ARID5B/ST8SIA4/ICAM1/IL15RA/PARP12/LY6E/IRF7/STAT4/CMKLR1/PSMA2/FCGR1A/SECTM1/IRF5/VAMP8/IL2RB/SERPING1/SOCS1/IFITM2/FAS/CCL2/CD69/TRIM14/VAMP5/CD86/CSF2RB/C1S/PTGS2/SLAMF7/CFB…
PAAD	inflammatory	MYC_TARGETS_V2	1.68124	0.00622047	0.0239249	0.0151104	CBX3/NIP7/DDX18/NPM1/UNG/PRMT3/WDR43/MPHOSPH10/GNL3/MCM4/PA2G4/MRTO4/NOLC1/DCTPP1/PLK4/PLK1/IMP4/MAP3K6/NOP16/WDR74/RRP9/SORD/AIMP2/HSPD1/HSPE1
PAAD	inflammatory	EPITHELIAL_MESENCHYMAL_TRANSITION	1.67643	0.000288125	0.00160069	0.00101096	TPM4/ITGB5/COLGALT1/CD59/CALU/ITGAV/NT5E/CD44/ITGA2/ITGB1/PLOD1/SDC4/SAT1/LAMA3/TNFRSF12A/NOTCH2/FAS/PLOD2/CAPG/LAMC1/LAMC2/IL32/PLAUR/MMP14/TGFBI/TGM2/SERPINH1/LOX/WNT5A/PMEPA1/BMP1/LGALS1/SNAI2/TPM1/IGFBP3/FGF2/DAB2/MXRA5/GADD45A/QSOX1/COL4A1/ITGA5/SDC1/LOXL2/PDGFRB/INHBA/SPOCK1/FSTL1/SNTB1/VCAN/EMP3/ECM1/COL5A2/COL6A3/AREG/FAP/GJA1/PMP22/COPA/CTHRC1/FN1/COL7A1/CDH11/MMP2/NNMT/COL12A1/SERPINE1/…
READ	inflammatory	HYPOXIA	1.67549	0.000906296	0.00471071	0.00297519	HDLBP/NFIL3/BTG1/SDC3/NAGK/PDGFB/FOSL2/IGFBP3/GPC1/KDM3A/PAM/FBP1/CAVIN1/CSRP2/EXT1/CAVIN3/NDST1/S100A4/CXCR4/PNRC1/MAP3K1/NDRG1/STC1/GBE1/PGF/BNIP3L/P4HA1/BHLHE40/ZFP36/ISG20/SDC2/BGN/PYGM/ERO1A/PFKFB3/JUN/TGFB3/LOX/MT2A/PRKCA/SLC2A3/SAP30/MAFF/CAV1/SRPX
PAAD	inflammatory	TGF_BETA_SIGNALING	1.67397	0.0105964	0.0378444	0.0239017	TJP1/CTNNB1/RHOA/PPP1CA/FKBP1A/ACVR1/FNTA/SMURF2/SKIL/SMAD3/TGIF1/SMURF1/UBE2D3/BCAR3/BMPR2/SMAD6/WWTR1/KLF10/SPTBN1/CDH1/SLC20A1/RAB31/PMEPA1/TGFBR1/PPP1R15A/NOG/ARID4B/XIAP/LTBP2
LGG	inflammatory	G2M_CHECKPOINT	1.66554	0.000154239	0.000963995	0.000629134	SRSF10/XPO1/HUS1/UPF1/SS18/CUL4A/E2F4/ODF2/KMT5A/MCM3/DR1/NASP/TRA2B/MTF2/KPNA2/BARD1/H2BC12/SMC4/CUL1/DKC1/TOP1/DTYMK/HMGN2/RBL1/MAP3K20/MEIS1/H2AX/FANCC/STIL/CDC27/ORC5/INCENP/RPA2/MCM5/BCL3/BRCA2/CKS1B/LIG3/ATF5/DBF4/CCNF/PRIM2/KPNB1/CDC25B/CHEK1/POLA2/AURKA/POLE/MCM6/TMPO/MCM2/CDKN2C/WRN/PLK4/CHAF1A/PLK1/TGFB1/RAD54L/GINS2/CDC6/KIF20B/CENPE/KIF15/CCNA2/PRC1/LMNB1/UBE2S/CKS2/POLQ/KIF2C/CHMP1A/…
BRCA	inflammatory	MYC_TARGETS_V1	1.66039	0.000897124	0.00441474	0.00278825	EIF4G2/PTGES3/EIF3J/RAD23B/XPO1/PGK1/NCBP1/PSMD1/VDAC1/ETF1/CCT4/G3BP1/IARS1/CCT2/DHX15/VBP1/XPOT/FAM120A/SET/EIF4E/DDX18/PSMD14/CANX/GSPT1/EIF2S1/NCBP2/AP3S1/TOMM70/CCT7/EPRS1/ABCE1/PSMC6/TCP1/POLE3/KPNB1/RRM1/ORC2/EIF2S2/PSMB2/CDK2/SRSF1/AIMP2/PSMD7/SSB/CCT5/UBE2E1/CDK4/TRA2B/HSP90AB1/SYNCRIP/DUT/RAN/CSTF2/PWP1
GBM	inflammatory	REACTIVE_OXYGEN_SPECIES_PATHWAY	1.65168	0.0120192	0.0286172	0.0162666	MSRA/PRNP/TXN/LSP1/GLRX2/FES/CDKN2D/SELENOS/TXNRD1/SOD1/GLRX/PDLIM1/CAT/JUNB/PFKP/PTPA/FTL/MPO/GCLM/GPX3/MGST1/PRDX1
READ	inflammatory	MYOGENESIS	1.64496	0.000672913	0.00420571	0.00265624	RIT1/PSEN2/FLII/HRC/PDE4DIP/AGRN/WWTR1/MEF2D/TPM3/IGFBP3/MYO1C/CNN3/DMD/TGFB1/ACSL1/COL4A2/MEF2C/IGFBP7/MEF2A/SMTN/GADD45B/MAPK12/KIFC3/BAG1/BHLHE40/BIN1/ACTA1/SVIL/EFS/PDLIM7/GABARAPL2/COX7A1/SORBS3/PRNP/PYGM/SPHK1/COL6A2/DENND2B/APLNR/COL15A1/HSPB2/ADCY9/SCHIP1/DMPK/MRAS/GJA5/LSP1/SYNGR2/LAMA2/FDPS/AEBP1/TCAP/GSN/SPARC/SORBS1/CASQ1/ITGA7/TNNI1/FST/CRAT/IGF1/KCNH2/ITGB5/COL6A3/CLU/CFD/COL1A1/FGF…
LUSC	inflammatory	ANGIOGENESIS	1.63155	0.0107122	0.0198374	0.00751732	VAV2/LRPAP1/APP/LPL/VTN/PDGFA/COL5A2/KCNJ8/NRP1/STC1/LUM/OLR1/TIMP1/SLCO2A1/COL3A1/POSTN/THBD/APOH/MSX1/SPP1/SERPINA5
GBM	inflammatory	APOPTOSIS	1.62675	0.00247807	0.00826025	0.0046953	BCAP31/TXNIP/ANKH/PAK1/RARA/DNAJC3/ISG20/MCL1/IGFBP6/DDIT3/HSPB1/MADD/SOD1/BNIP3L/CTNNB1/MGMT/TIMP2/GSN/SQSTM1/TIMP1/HMOX1/IER3/GADD45B/CASP3/CASP4/RNASEL/JUN/ENO2/BIRC3/LMNA/CLU/CYLD/SATB1/CD14/CAV1/CD44/MMP2/GPX3/ATF3/EGR3/ANXA1/GNA15/IL1B/IL18/FAS/BGN/CD69/TNFRSF12A/SAT1/BCL2L11/IL1A/RHOB/BTG2/BRCA1/HMGB2/TGFBR3/PLAT/PMAIP1/LEF1
READ	inflammatory	HEDGEHOG_SIGNALING	1.61788	0.0182741	0.0480898	0.0303725	PML/HEY1/HEY2/CDK6/CRMP1/CDK5R1/LDB1/THY1/NRP1/TLE1/TLE3
OV	inflammatory	P53_PATHWAY	1.61349	0.00271269	0.0150705	0.00983547	WWP1/TSC22D1/PLXNB2/BLCAP/XPC/ELP1/ZFP36L1/HDAC3/MKNK2/RCHY1/RB1/RXRA/CTSD/STEAP3/PMM1/FUCA1/APP/DDIT4/RETSAT/POM121/EPHA2/PLK2/TM7SF3/FAS/PPP1R15A/PTPRE/ZMAT3/TGFA/IRAK1/RPS12/SLC35D1/PTPN14/EPS8L2/DRAM1/IER5/TGFB1/ZNF365/LDHB/FOS/CD82/NINJ1/KLF4/RAB40C/TRAF4/NDRG1/JUN/RHBDF2/ZBTB16/VAMP8/TCHH/RPL18/RACK1/PLK3/APAF1
LUSC	inflammatory	IL2_STAT5_SIGNALING	1.60317	0.0014061	0.00334785	0.00126866	CD81/MYO1C/SNX9/IKZF4/KLF6/P2RX4/DENND5A/MAFF/SPRY4/PTH1R/BHLHE40/RNH1/GADD45B/SNX14/SWAP70/PIM1/ST3GAL4/HIPK2/IL3RA/MYO1E/RGS16/ECM1/FURIN/P4HA1/ADAM19/TNFRSF8/TGM2/CISH/SHE/MAP3K8/BMPR2/TNFRSF1B/LIF/CTSZ/BMP2/MXD1/SLC39A8/CD83/AHNAK/PLIN2/PLEC/MAP6/IL10/TRAF1/NCS1/IL2RA/HUWE1/IL4R/APLP1/AMACR/SYT11/IL10RA/PTGER2/LRRC8C/COL6A1/IGF2R/NRP1/HOPX/GLIPR2
LGG	inflammatory	TGF_BETA_SIGNALING	1.59925	0.00979427	0.0376703	0.0245848	SKI/SMURF1/FURIN/HDAC1/IFNGR2/FKBP1A/SLC20A1/TGIF1/CTNNB1/TGFBR1/TRIM33/PPP1CA/PMEPA1/SKIL/RHOA/PPP1R15A/TGFB1/KLF10/WWTR1/ENG/LTBP2
OV	inflammatory	MITOTIC_SPINDLE	1.59057	0.0080243	0.0326524	0.02131	WASF2/ARHGEF7/RAB3GAP1/NIN/APC/PXN/ARHGAP29/BCL2L11/MYO1E/NOTCH2/CTTN/TUBGCP3/TUBGCP6/ACTN4/EPB41L2/CDK5RAP2/MAP3K11/DOCK4/PAFAH1B1/CDC42EP2/FLNB/VCL/SUN2/TIAM1/NET1/RABGAP1/ARFGEF1/FARP1/SEPTIN9/CLIP2/KIF1B/MYO9B/MAP1S
OV	inflammatory	HYPOXIA	1.58209	0.0041445	0.0207225	0.0135242	KDM3A/TIPARP/SDC4/ANKZF1/PFKL/CITED2/ENO1/EGFR/GPC1/NFIL3/TGFBI/DDIT4/HK1/PGM2/NR3C1/FOSL2/NDST1/PGM1/RORA/GYS1/ANXA2/KLF7/PPP1R15A/BHLHE40/ANGPTL4/B3GALT6/CDKN1B/IRS2/AMPD3/AKAP12/P4HA2/GPI/NDST2/VHL/MAP3K1/CAVIN1/ALDOC/PLAUR/GAA/ZFP36/EFNA1/ALDOA/ERRFI1/MAFF/FOS/DUSP1/NDRG1/SCARB1/JUN/BGN/MXI1/ADORA2B/CCN2/ERO1A/TGM2/TPST2/HS3ST1/PFKFB3/SLC2A3/HMOX1/CHST3/SULT2B1/TMEM45A/KLF6/P4HA1
GBM	inflammatory	P53_PATHWAY	1.582	0.0027751	0.00867219	0.00492946	CD81/ACVR1B/CSRNP2/TRAFD1/TXNIP/CTSD/TAX1BP3/BTG1/VWA5A/UPP1/RAP2B/CDKN2AIP/NINJ1/PRMT2/H2AJ/DDIT3/IFI30/ISCU/RGS16/FUCA1/PLK2/GM2A/STEAP3/PPP1R15A/ZFP36L1/HMOX1/IER3/RXRA/VDR/RHBDF2/STOM/RAD51C/SPHK1/KLF4/TOB1/JUN/DRAM1/HRAS/NUPR1/EPS8L2/IRAK1/HBEGF/TNFSF9/S100A4/ST14/HINT1/TPRKB/MXD1/OSGIN1/PLK3/NDRG1/ATF3/CDK5R1/FOS/PDGFA/CTSF/VAMP8/SOCS1/FAS/INHBB/ZNF365/SAT1/IL1A/CCND3/ITGB4/PTPRE/BTG2/MDM2/…
READ	inflammatory	NOTCH_SIGNALING	1.5794	0.0251597	0.0628993	0.0397259	PSEN2/APH1A/NOTCH3/HEYL/FZD1/MAML2/DTX1/DTX2/PRKCA/SAP30/ST3GAL6/NOTCH2/LFNG/HES1/WNT2/FZD7/DLL1
GBM	inflammatory	EPITHELIAL_MESENCHYMAL_TRANSITION	1.57511	0.00194791	0.00695683	0.00395441	SERPINE2/QSOX1/ITGB5/TGM2/BMP1/CD59/EFEMP2/PLAUR/ITGA5/CADM1/HTRA1/PLOD3/IGFBP4/FUCA1/LOXL1/FSTL3/FN1/PLOD1/TNFAIP3/CCN2/SPARC/PMP22/TIMP1/THY1/THBS2/GADD45B/WIPF1/IL32/JUN/ENO2/MMP14/PPIB/DAB2/SDC4/SPP1/PTX3/IL15/CAPG/CXCL1/IGFBP2/SGCB/CD44/APLP1/MMP2/PDLIM4/TNFRSF11B/PMEPA1/CCN1/BASP1/AREG/SERPINE1/FAS/FSTL1/BGN/TNFRSF12A/RGS4/LAMA1/VEGFC/SAT1/ITGB3/COL5A1/RHOB/MYL9/TGFBR3/ITGAV/PCOLCE2/SLIT2/S…
READ	inflammatory	APICAL_JUNCTION	1.57459	0.00380655	0.0135948	0.0085862	SHC1/MPZL1/GNAI2/ACTB/YWHAH/SDC3/MAPK11/ACTN1/PARVA/PTEN/PARD6G/NECTIN2/ADAMTS5/MYL12B/BMP1/JAM3/ADAM15/MAP4K2/NLGN2/THBS3/FSCN1/CD34/SGCE/PIK3R3/PKD1/TRO/PECAM1/EVL/CD276/THY1/SKAP2/ACTA1/CNN2/GNAI1/SORBS3/NLGN3/CERCAM/CLDN5/CLDN4/B4GALT1/TSPAN4/AKT3/CLDN11/ITGA10/NEGR1/VASP
LGG	inflammatory	COAGULATION	1.57375	0.0028301	0.0141505	0.00923507	FURIN/BMP1/WDR1/CTSB/DUSP14/GNB2/ARF4/PEF1/ADAM9/GNG12/RAC1/CPQ/KLF7/LAMP2/FBN1/MMP14/SERPING1/TMPRSS6/CFB/PROC/F3/ANG/ITGA2/C2/CD9/PLAU/PDGFB/ITGB3/PLAT/C1R/CFH/DPP4/CAPN5/MMP2/FN1/SERPINA1/A2M/CFD/C1S/PLEK/TIMP1/PECAM1/ANXA1/S100A13/CFI/PRSS23/C3/APOC2/PROS1/SERPINE1/MASP2/C1QA/CLU/OLR1/CAPN2/LRP1/GSN/MMP11/RGN/ACOX2/DUSP6/CSRP1
BRCA	inflammatory	MITOTIC_SPINDLE	1.56718	0.00330504	0.0118037	0.00745499	RABGAP1/TUBGCP5/APC/ALS2/CDC27/DLG1/CKAP5/RASAL2/RAB3GAP1/KIF5B/PAFAH1B1/WASL/LRPPRC/PXN/CD2AP/RACGAP1/RICTOR/ARFGEF1/NF1/KIF3B/CDC42BPA/PKD2/ABL1/CENPJ/CLASP1/ARHGEF12/KIFAP3/ECT2/FGD4/RANBP9/SMC4/SOS1/DYNC1H1/EZR/BRCA2/VCL/FBXO5/RFC1/TRIO/CLIP1/ANLN/TUBGCP2/CENPE/KIF1B/SMC1A/STAU1/ROCK1/KIF20B/TUBD1/KIF23/PLEKHG2/CEP57/ITSN1/INCENP/MAPRE1/KIF4A/TSC1/DOCK4/BUB1/LATS1/NUSAP1/KIF11/PRC1/TLK1/ABI1/…
GBM	inflammatory	MTORC1_SIGNALING	1.56519	0.00339671	0.00999033	0.00567871	PSMC2/HSP90B1/HSPA5/RAB1A/ATP2A2/GTF2H1/YKT6/HSPA4/PDAP1/MAP2K3/CANX/BHLHE40/ERO1A/SLC6A6/ENO1/LDHA/SSR1/EEF1E1/PSMD12/DDIT3/NFIL3/IFI30/SRD5A1/ARPC5L/STC1/TXNRD1/TBK1/GLA/USO1/LTA4H/CTSC/SYTL2/GBE1/SQSTM1/GLRX/ATP6V1D/PPP1R15A/SLC2A3/HPRT1/RPN1/RRM2
CESC	inflammatory	TGF_BETA_SIGNALING	1.55585	0.023901	0.0995874	0.0733802	SPTBN1/NCOR2/ARID4B/SKI/SMURF1/KLF10/FURIN/PMEPA1/MAP3K7/ACVR1/RHOA/HIPK2/CTNNB1/RAB31/TGFBR1/TJP1/BCAR3/SLC20A1/SKIL
THCA	inflammatory	MTORC1_SIGNALING	1.54545	0.00377912	0.0314926	0.0245311	PSMD12/FADS1/PSME3/NUFIP1/GMPS/ETF1/INSIG1/ABCF2/CCT6A/TES/YKT6/GBE1/HSPD1/IFRD1/PITPNB/PNO1/NUP205/P4HA1/IDI1/PGK1/ACLY/TFRC/PSPH/ACTR2/STARD4/HSPA4/TCEA1/GSR/RIT1/UCHL5/ADD3/PPP1R15A/ERO1A/SQLE/ATP2A2/ACACA/SLC2A1/ACTR3/NAMPT/ELOVL5/HSPA9/SERPINH1/UFM1/ADIPOR2/TXNRD1/M6PR/STC1/HMGCR/NFIL3
LUSC	inflammatory	APICAL_SURFACE	1.54089	0.0257728	0.0415691	0.0157525	TMEM8B/APP/ADAM10/GHRL/PLAUR/SULF2/AFAP1L2/DCBLD2/B4GALT1/GAS1/SRPX/SLC34A3/SCUBE1/RTN4RL1/THY1
LUSC	inflammatory	HEDGEHOG_SIGNALING	1.5338	0.0322879	0.0504499	0.0191179	RASA1/DPYSL2/MYH9/NF1/NRP1/NRP2/SLIT1/L1CAM/UNC5C/ADGRG1/ACHE/THY1/RTN1
LUSC	inflammatory	PI3K_AKT_MTOR_SIGNALING	1.52718	0.0142063	0.0253685	0.00961331	NOD1/ARHGDIA/RPS6KA1/RPTOR/CDKN1A/TSC2/DUSP3/GRK2/HSP90B1/ITPR2/MAPK9/MAPK8/MAP2K3/PAK4/MAPKAP1/STAT2/RIPK1/ACACA/TBK1/PLCG1
THCA	inflammatory	EPITHELIAL_MESENCHYMAL_TRANSITION	1.51919	0.00523612	0.0374009	0.0291333	PVR/FERMT2/PLOD3/ITGA5/GEM/IGFBP4/LRP1/TGFBR3/MAGEE1/CALD1/SERPINH1/LAMC1/FSTL1/SPARC/COL16A1/GJA1/PDGFRB/PTX3/TIMP3/COLGALT1/SLC6A8/COL5A3/LOXL2/COPA/SERPINE1/TPM4/FBN1/SNTB1/CALU/NID2/CAP2/MMP14/ELN/COL4A2/MXRA5/THY1/COL4A1/APLP1/ITGB1/INHBA/SPOCK1/CCN1/RHOB/MMP2/PTHLH/COL5A2/IGFBP2/SGCD/COL5A1/PCOLCE2/IGFBP3/COL6A3/ITGB3/COL12A1/GREM1/LAMA2/THBS2/PRRX1/TNFRSF11B/ECM2/PCOLCE/LAMA3/FBN2/VEGFA/TN…
PAAD	inflammatory	ANDROGEN_RESPONSE	1.51369	0.0125936	0.0419786	0.0265128	GNAI3/TMEM50A/XRCC5/SMS/CDK6/SLC38A2/PDLIM5/CENPN/UBE2I/CAMKK2/VAPA/B2M/MYL12A/ITGAV/INPP4B/PA2G4/H1-0/KRT8/B4GALT1/SPCS3/ELK4/SAT1/DBI/KRT19/NCOA4/ABHD2/UAP1/DHCR24/ACTN1/XRCC6/SORD/TNFAIP8/PMEPA1/CCND1
LGG	inflammatory	MTORC1_SIGNALING	1.50047	0.00371765	0.0168984	0.0110284	PSMD12/IMMT/NFYC/USO1/PSMC2/UNG/ACTR3/ACTR2/EDEM1/RIT1/HSP90B1/GLA/ETF1/YKT6/GSR/RPA1/G6PD/RPN1/CYB5B/PSMC4/TUBG1/MAP2K3/IFRD1/PGM1/TFRC/CALR/PNO1/CANX/GBE1/HSPA5/NFIL3/HSPA4/GGA2/GLRX/PLOD2/CCT6A/TOMM40/NUP205/NAMPT/SERPINH1/TBK1/NFKBIB/CCNF/PIK3R3/AURKA/MCM4/LDHA/SKAP2/MCM2/PSPH/CTSC/ENO1/TES/HK2/FGL2/GAPDH/PPP1R15A/PLK1
OV	inflammatory	TGF_BETA_SIGNALING	1.5001	0.0325313	0.0925876	0.0604256	IFNGR2/APC/TGFBR1/HDAC1/SMURF1/KLF10/NCOR2/WWTR1/JUNB/ENG/CDK9/SMAD3/PPP1R15A/SKI
LUSC	inflammatory	INTERFERON_GAMMA_RESPONSE	1.4996	0.00595263	0.0124013	0.00469944	NOD1/RNF31/TOR1B/LATS2/PTPN1/ZNFX1/CDKN1A/HELZ2/IFNAR2/MVP/PIM1/PTPN6/RIPK2/SOCS3/STAT2/IFITM2/RIPK1/EIF4E3/MT2A/TDRD7/OGFR/RNF213/IRF7/SERPING1/PARP14/ST3GAL5/CCL2/UPP1/TXNIP/PFKP/METTL7B/STAT3/DHX58/TRIM21/IL15RA/ISG20/ICAM1/SAMD9L/EPSTI1/RBCK1/TAPBP/PSMB10/IL4R/IRF9/IL10RA/P2RY14
STAD	inflammatory	ANGIOGENESIS	1.49947	0.0409412	0.120415	0.0811218	NRP1/PTK2/ITGAV/STC1/KCNJ8/VCAN/FSTL1/SLCO2A1/POSTN/LUM/THBD/COL5A2/OLR1/LPL/TIMP1/SERPINA5/FGFR1/COL3A1/VTN
GBM	inflammatory	COMPLEMENT	1.49845	0.00508051	0.0141125	0.00802186	GRB2/HSPA5/CTSD/CTSB/CTSL/STX4/CTSO/CPQ/CD59/PLAUR/PRDM4/IRF2/PIM1/GCA/FDX1/C2/PRKCD/GZMB/FN1/TNFAIP3/LTA4H/TIMP2/DUSP6/CTSC/PFN1/PRSS36/DUSP5/TIMP1/CCL5/FCER1G/LAP3/CEBPB/CASP3/GNG2/CASP4/GNGT2/CDA/MAFF/ANG/ITGAM/MMP14/PIK3R5/CALM3/LGMN/CFH/LCP2/GNB2/CPM/WAS/CLU/C1QA/C1QC/CD55/SERPINA1/CXCL1/PLEK/RHOG/PDP1/IRF7/MSRB1/LCK/CTSS/CDK5R1/KYNU/F3/SERPING1/F8/SERPINE1/CP/ATOX1/C1S/HPCAL4/APOBEC3F/S100A…
LUSC	inflammatory	P53_PATHWAY	1.48618	0.0104561	0.0198374	0.00751732	CD81/RALGDS/PLK3/CSRNP2/XPC/RRP8/CTSD/PTPRE/BTG2/PPP1R15A/JUN/CDKN1A/POLH/ACVR1B/IER5/APAF1/RHBDF2/KIF13B/EPS8L2/NOTCH1/APP/AK1/RGS16/RXRA/F2R/SERTAD3/DRAM1/CTSF/ZFP36L1/UPP1/PLXNB2/LIF/BMP2/IER3/TXNIP/FOS/MXD1
CHOL	metabolic	OXIDATIVE_PHOSPHORYLATION	2.89512	3.55173e-22	1.77587e-20	1.00944e-20	MTX2/PDHB/UQCRC2/TIMM17A/ACADVL/DLST/CPT1A/RHOT1/ATP6V1D/TOMM22/NDUFB3/MRPS30/NDUFAB1/GRPEL1/FH/NDUFV1/HADHB/COX7A2/DLD/MRPL35/MPC1/NDUFA5/NDUFS1/HCCS/HSD17B10/NDUFA1/MRPS22/CYB5R3/PHB2/IMMT/COX10/SUCLG1/PRDX3/SLC25A4/HADHA/COX7A2L/PDHA1/VDAC2/CS/SLC25A5/VDAC3/SDHB/MDH2/MRPL11/AIFM1/GOT2/ATP6AP1/HSPA9/ETFA/SLC25A3/NDUFA6/MDH1/IDH3A/ISCA1/LRPPRC/SUCLA2/COX5A/COX7B/ATP5MC3/SLC25A11/MAOB/NDUFB2/GPI/…
CHOL	metabolic	MYC_TARGETS_V1	2.58989	2.32998e-13	4.5826e-12	2.60485e-12	PSMD1/ORC2/VBP1/YWHAE/XRCC6/DEK/TCP1/SRPK1/SRSF1/KPNB1/C1QBP/SSB/CCT4/PSMD3/NDUFAB1/PTGES3/HNRNPA3/EIF4H/XPO1/GLO1/SET/PA2G4/TARDBP/PCNA/PRDX4/PSMA1/HSPE1/TYMS/EIF4E/HNRNPA2B1/PHB2/BUB3/PRDX3/EIF1AX/HDAC2/PHB/NOP16/YWHAQ/VDAC3/MAD2L1/PSMD14/SSBP1/ACP1/CCNA2/GOT2/DUT/SLC25A3/EIF2S1/RFC4/COX5A/SNRPA1/TUFM/MRPS18B/VDAC1/CYC1/HDGF/NHP2/HPRT1/EIF3J/XPOT/POLE3/PSMA4/KPNA2/RAD23B/PRPS2/GSPT1/SYNCRIP/EIF…
CHOL	metabolic	E2F_TARGETS	2.51409	2.74956e-13	4.5826e-12	2.60485e-12	ORC2/SLBP/XRCC6/DEK/SRSF1/RPA1/UNG/RBBP7/MCM3/RACGAP1/DIAPH3/XPO1/BRCA1/PA2G4/RAD51C/CKS1B/PCNA/PAICS/PRDX4/SUV39H1/RAD1/MELK/POLE4/PSMC3IP/LYAR/MLH1/MMS22L/AURKA/CNOT9/MAD2L1/KIF4A/UBR7/DUT/BUB1B/RFC2/EIF2S1/ING3/PLK1/CSE1L/PHF5A/MKI67/SPAG5/TCF19/GINS4/EZH2/DEPDC1/RFC3/UBE2T/CDK1/KPNA2/TUBG1/GSPT1/CDC25B/SYNCRIP/MSH2/CENPE/SHMT1/E2F8/CKS2/TOP2A/CTPS1/HMGB3/CDK4/SNRPB/KIF18B/ASF1A/HMGA1/HMMR/PTT…
CHOL	metabolic	INTERFERON_GAMMA_RESPONSE	-2.62451	4.92849e-11	6.16061e-10	3.50182e-10	IFIT2/XCL1/PELI1/EPSTI1/IRF8/MTHFD2/CD40/SAMHD1/EIF4E3/DDX60/OAS2/ICAM1/LCP2/IFI44L/STAT4/IFIH1/ZBP1/VAMP5/TNFAIP3/UBE2L6/CASP7/MX2/IFI44/OAS3/TDRD7/BTG1/BATF2/TNFAIP2/IL2RB/CMPK2/TRAFD1/IRF5/RNF31/FCGR1A/IFIT1/MX1/IRF9/IFI35/ISG15/USP18/MVP/LY6E/SLC25A28/MARCHF1/EIF2AK2/NCOA3/IFNAR2/PLSCR1/CASP4/OASL/RSAD2/RNF213/DDX58/HERC6/PTPN6/NOD1/NFKBIA/LAP3/TRIM21/DHX58/PTPN1/STAT2/MYD88/CASP8/HELZ2/RIPK2…
CHOL	metabolic	TNFA_SIGNALING_VIA_NFKB	-2.49316	9.28777e-10	9.28777e-09	5.27936e-09	IL1A/ATF3/SLC16A6/CD69/LIF/BTG2/JAG1/SLC2A6/ICOSLG/IFIT2/EGR3/MSC/DUSP5/CLCF1/ICAM1/IFIH1/TNFAIP3/MXD1/CD80/MCL1/CCL20/REL/PFKFB3/DENND5A/KLF6/DUSP2/BTG1/ZFP36/TNFAIP2/NFE2L2/JUNB/PLK2/EGR1/SMAD3/MAP3K8/TRIP10/EHD1/IL6ST/SPSB1/RELB/PTGER4/ID2/CD83/B4GALT5/BCL3/DDX58/SERPINB8/NFKBIA/TRIB1/BIRC2/RNF19B/IER2/PANX1/TNFAIP8/PPP1R15A/NFKB2/IFNGR2/CCNL1/JUN/RIPK2/FUT4/RELA
CHOL	metabolic	FATTY_ACID_METABOLISM	2.26245	4.80965e-08	4.00804e-07	2.27826e-07	PDHB/PRDX6/ACADVL/DLST/CPT1A/NSDHL/ADSL/CPOX/FH/HADHB/HIBCH/DLD/HCCS/HSD17B10/ACAT2/SUCLG1/MCEE/OSTC/HADH/ALDH9A1/BCKDHB/PDHA1/NTHL1/MDH2/HSD17B4/CRAT/MDH1/SUCLA2/SMS/GCDH/IDH3B/ALDOA/ACO2/GLUL/SUCLG2/FASN/MLYCD/AADAT/ETFDH/CCDC58/MIF/HSP90AA1/H2AZ1/HMGCL/ECHS1/GSTZ1/AUH/HMGCS1/PCBD1/LDHA/METAP1/ACSL4/UROS/ECI2/DECR1/CBR1/SDHC/GABARAPL1/EPHX1/GRHPR/ALAD/IDH1/ERP29/SDHA/ELOVL5
CHOL	metabolic	INTERFERON_ALPHA_RESPONSE	-2.62445	1.18988e-07	8.49918e-07	4.83111e-07	IFIT2/EPSTI1/PROCR/DDX60/IFI44L/IFIH1/OAS1/UBE2L6/TRIM5/IFI44/SAMD9/TDRD7/BATF2/CMPK2/TRAFD1/RNF31/MX1/IRF9/IFI35/ISG15/USP18/LY6E/SLC25A28/EIF2AK2/LAMP3/PLSCR1/OASL/RSAD2/HERC6/LAP3/TRIM21/DHX58/STAT2/CASP8/HELZ2/RIPK2/IRF7/SP110
CHOL	metabolic	G2M_CHECKPOINT	2.02725	9.46408e-07	5.91505e-06	3.36224e-06	PAFAH1B1/SRSF1/KPNB1/MNAT1/CDC27/MAPK14/MCM3/RACGAP1/XPO1/KATNA1/CKS1B/NCL/SUV39H1/CUL4A/BUB3/DKC1/PRPF4B/PBK/RBM14/PRC1/EXO1/AURKA/MAD2L1/FBXO5/KIF4A/CCNA2/KIF23/TTK/PLK1/MKI67/BUB1/SMC2/E2F1/EZH2/ODF2/NSD2/CDK1/KPNA2/NEK2/RAD23B/GSPT1/HIRA/CDC25B/HMGN2/SYNCRIP/INCENP/CHAF1A/CENPF/NDC80/CENPE/TPX2/TRAIP/CKS2/DTYMK/TOP2A/HMGB3/CDK4/HMGA1/HMMR/PTTG1/LIG3/CCNB2/PRIM2/CDC45/H2AZ1/BIRC5/MCM2/POLE/ORC…
CHOL	metabolic	MTORC1_SIGNALING	1.96022	1.01412e-05	5.41937e-05	3.08048e-05	HSP90B1/RPA1/UNG/GMPS/NMT1/PSMD12/ATP6V1D/NUFIP1/TPI1/CACYBP/QDPR/EBP/SEC11A/HSPE1/IMMT/HSPA5/GLA/AURKA/PSME3/RAB1A/CALR/PSMD14/ACSL3/HSPA9/MTHFD2L/SHMT2/PLK1/BUB1/GPI/ALDOA/HPRT1/ABCF2/TBK1/UCHL5/PSMA4/SSR1/GAPDH/ATP5MC1/TUBG1/PGK1/PSMC2/HSPD1/EIF2S2/PDAP1/DHCR7/PNP/SERP1/GCLC/PDK1/PLOD2/ATP2A2/MCM2/SORD/GSR/HMGCS1/MAP2K3/NAMPT/MCM4/TRIB3/LDHA/RPN1/DHFR/STARD4/CDC25A/CANX/ELOVL6/ARPC5L/RRM2/INSI…
CHOL	metabolic	INFLAMMATORY_RESPONSE	-1.98794	1.08387e-05	5.41937e-05	3.08048e-05	CCL17/IL7R/LCK/IL1B/TACR3/OLR1/GPC3/IL18RAP/OSM/NLRP3/SLAMF1/CYBB/SLC4A4/BDKRB1/CCR7/IL10RA/LTA/CMKLR1/ADGRE1/KIF1B/TNFSF10/TNFSF15/GP1BA/IL18/P2RX7/ITGB8/RGS1/IFITM1/PTGIR/BST2/IL1A/IL1R1/CD48/EMP3/EBI3/AXL/CD69/LIF/BTG2/C3AR1/ICOSLG/CD40/ICAM1/LCP2/GABBR1/NMUR1/MSR1/MXD1/CCL20/PTGER2/IRAK2/KLF6/PTAFR/RHOG/HRH1/MMP14/SEMA4D/IL2RB/LY6E/P2RX4/EIF2AK2/LAMP3/GPR132/PTGER4/LYN/NFKBIA/IFNAR1/IFNGR2/RI…
CHOL	metabolic	GLYCOLYSIS	1.93454	1.86927e-05	8.49667e-05	4.82969e-05	NSDHL/AK3/PYGB/TPI1/ALG1/POLR3K/SDC1/DLD/PHKA2/COG2/HSPA5/ALDH7A1/ALDH9A1/AURKA/IL13RA1/MDH2/GLCE/GOT2/MDH1/RARS1/DEPDC1/ALDOA/SLC25A13/KIF20A/CDK1/PPP2CB/NOL3/FKBP4/PGK1/RBCK1/PGM2/MED24/GCLC/HMMR/MIF/PRPS1/GPC1/PLOD2/CLN6/PLOD1/SLC25A10/FAM162A/TPST1/HDLBP/GPC4/EFNA3/B3GAT3/LDHA/CENPA/TPBG/SDHC/STMN1/GLRX/ANGPTL4/PC/IDH1/PPFIA4/TXN/SAP30/CHPF/PKM/P4HA1/CAPN5/ME1/CHST6/GNE/CYB5A/SDC2
CHOL	metabolic	IL6_JAK_STAT3_SIGNALING	-2.1724	0.000105342	0.000438927	0.000249495	CSF2RA/CD44/SOCS1/IL17RB/TNF/IL1R1/EBI3/IL1R2/IL12RB1/ITGA4/PTPN11/IL2RG/IRF9/TYK2/MAP3K8/IL6ST/IL10RB/PTPN1/STAT2/MYD88/IFNAR1/CBL/IL17RA/IFNGR2/JUN
CHOL	metabolic	ADIPOGENESIS	1.65886	0.0020537	0.00789885	0.00448987	NMT1/PEMT/NDUFAB1/GRPEL1/HIBCH/PTCD3/QDPR/SLC5A6/DLD/ARAF/NDUFA5/PIM3/ATL2/IMMT/SUCLG1/SAMM50/PRDX3/HADH/PREB/CS/RMDN3/SDHB/MDH2/AIFM1/CRAT/IDH3A/ABCB8/COX7B/GHITM/PPM1B/CYC1/ALDOA/MIGA2/ACO2/MTCH2/COQ3/NDUFS3/DHCR7/COX8A/DDT/DBT/UQCRQ/UQCRC1/ESRRA/SLC25A10/ECHS1/POR/ARL4A/UQCR11/SQOR/UQCR10/SLC19A1/UBQLN1/COX6A1/MTARC2/DECR1/SDHC/FAH/CDKN2C/ELOVL6/COQ9/SULT1A1/DNAJB9/GPAM/ANGPTL4
CHOL	metabolic	TGF_BETA_SIGNALING	-1.90236	0.00396926	0.0141759	0.0080579	TJP1/JUNB/SPTBN1/SMAD3/ID2/APC/TRIM33/SKIL/NCOR2/SMAD7/SKI/PPP1R15A/IFNGR2
CHOL	metabolic	UV_RESPONSE_DN	-1.70028	0.0042917	0.0143057	0.00813164	NR1D2/SIPA1L1/RASA2/MAGI2/SMAD3/NFIB/SFMBT1/DAB2/CELF2/PRDM2/DYRK1A/SMAD7/TOGARAM1/TGFBR2/PTEN/NIPBL/CDK13/AGGF1
CHOL	metabolic	HEDGEHOG_SIGNALING	-1.89173	0.00837828	0.0261821	0.0148825	GLI1/UNC5C/SCG2/NF1/THY1/CDK5R1/DPYSL2
CHOL	metabolic	KRAS_SIGNALING_DN	-1.41517	0.0114176	0.0335813	0.0190883	MAGIX/GPRC5C/GDNF/MYO15A/PRKN/ALOX12B/FGF22/DTNB/LYPD3/KCNE2/C5/KCNN1/CYP39A1/SPTBN2/GAMT/EDN2/PRODH/SGK1/SLC38A3/TENM2/KRT4/KRT13/ITIH3/NGB/KRT5/TSHB/IRS4/KRT1/SCN10A/SERPINA10/WNT16/NPY4R/DCC/SLC6A14/OXT/PCDHB1/CLPS/IFNG/EGF/CCR8/CDH16/KLK8/SLC5A5/NPHS1/CD207/CNTFR/SCGB1A1/SLC30A3/ARHGDIG/LGALS7/SHOX2/BRDT/P2RY4/NUDT11/PAX4/TG/FGF16/HTR1D/ADRA2C/EDAR/PAX3/SIDT1/CELSR2/SLC16A7/CCDC106/GP1BA/HSD1…
CHOL	metabolic	P53_PATHWAY	-1.47333	0.0176404	0.0490012	0.0278533	S100A4/TRAFD1/PLK2/RHBDF2/PDGFA/TCN2/HEXIM1/DEF6/CDK5R1/CGRRF1/ABHD4/FBXW7/GM2A/RALGDS/WWP1/CDKN2AIP/PRMT2/BAX/PITPNC1/RRP8/SERTAD3/ABCC5/RNF19B/ST14/PLK3/XPC/PPP1R15A/JUN/PIDD1
CHOL	metabolic	ALLOGRAFT_REJECTION	-1.40356	0.0210707	0.0554493	0.0315185	ACHE/MMP9/IL1B/CCR2/CD2/SRGN/CXCR3/IL18RAP/ITK/NLRP3/CCR1/LTB/CD3E/ITGB2/MAP4K1/CFP/CD7/KLRD1/CD96/SOCS1/IL18/HLA-DOA/FYB1/TNF/CD86/SPI1/CD3D/HLA-DQA1/NCF4/IGSF6/FGR/CD4/FCGR2B/CRTAM/LIF/TLR6/ICOSLG/GPR65/IL12RB1/IRF8/APBB1/CCND2/ZAP70/CD40/WAS/IL27RA/CD40LG/ICAM1/IL16/LCP2/STAT4/CD80/LY86/CD247/ETS1/IL2RB/IL2RG/CD28/EGFR/THY1/IFNAR2/CAPG/HDAC9/LYN/BCL3/ELF4/PTPN6/EIF4G3/IFNGR2/RIPK2/IRF7/ABI1
CHOL	metabolic	XENOBIOTIC_METABOLISM	1.37799	0.0430504	0.104946	0.0596533	NMT1/PEMT/NFS1/PTGES3/SLC35B1/PGRMC1/TMBIM6/ALDH9A1/MTHFD1/ACP1/SHMT2/PINK1/HPRT1/ACO2/LPIN2/PROS1/DDT/CROT/ETFDH/DCXR/GCLC/SAR1B/PMM1/HES6/ATP2A2/LONP1/POR/ASL/GSR/TPST1/ACP2/ALAS1/CBR1/CNDP2/RAP1GAP/GABARAPL1/FAH/EPHX1/PC/IDH1/NINJ1/XDH/ELOVL5/PAPSS2/GAD1/TMEM176B/ARG2/PGD/IGF1/PYCR1/CFB/MAN1A1/F11/CYB5A/TMEM97/MT2A/KYNU
CHOL	metabolic	PROTEIN_SECRETION	-1.51691	0.0458284	0.104946	0.0596533	ARFGEF1/STX7/SEC22B/ARCN1/ADAM10/AP1G1/STAM/SCAMP1/SEC31A/AP3B1/PPT1/RAB9A/GBF1/VPS4B/ZW10/AP2B1
CHOL	metabolic	MYC_TARGETS_V2	1.46953	0.046176	0.104946	0.0596533	UNG/PA2G4/RABEPK/LAS1L/HSPE1/NDUFAF4/PHB/NOP16/MRTO4/IMP4/PLK1/TFB2M/MYBBP1A/RCL1/HSPD1/CDK4
CHOL	metabolic	COMPLEMENT	-1.25454	0.0499985	0.108692	0.0617831	DUSP5/WAS/CD40LG/LCP2/TNFAIP3/CASP7/C1QA/CTSC/RHOG/LIPA/GNB4/MMP14/SRC/PDP1/ITGAM/CBLB/CDK5R1/CTSO/EHD1/PLSCR1/APOBEC3G/CASP4/KIF2A/PRKCD/LYN/LAP3/PIK3CA/DYRK2/S100A13/PRDM4/STX4/APOBEC3F/RBSN/IRF7
CHOL	metabolic	UNFOLDED_PROTEIN_RESPONSE	1.35917	0.0800525	0.16131	0.0916922	EIF4A3/HSP90B1/GOSR2/WFS1/CKS1B/SEC11A/EIF4E/CEBPB/HSPA5/DKC1/PREB/CALR/HSPA9/EIF2S1/EXOC2/EXOSC9/NHP2/XPOT/TARS1/SSR1/LSM1/SERP1/PDIA5/SRPRB/PDIA6/GEMIN4
CHOL	metabolic	MITOTIC_SPINDLE	-1.21973	0.0806552	0.16131	0.0916922	KIF3B/FLNB/BCL2L11/SPTBN1/RASA2/ARFGEF1/ARHGEF12/RAPGEF5/STAU1/CEP250/ARHGAP5/APC/ROCK1/FGD6/BCR/MAP1S/NUMA1/ARHGAP27/SSH2/NCK2/ARFIP2/ARHGEF3/MARK4/MAPRE1/HOOK3/CLASP1/ARF6/ABI1/MYO9B/DYNC1H1/TAOK2/SPTAN1
CHOL	metabolic	PI3K_AKT_MTOR_SIGNALING	1.2642	0.147368	0.283401	0.161091	ATF1/HSP90B1/AKT1/PPP1CA/MAPKAP1/PLA2G12A/ARF1/EIF4E/CALR/RPTOR/E2F1/ARHGDIA/TBK1/CDK1/MAP3K7
CHOL	metabolic	KRAS_SIGNALING_UP	-1.18367	0.153061	0.283447	0.161117	ADAMDEC1/VWA5A/SPARCL1/CXCR4/ITGB2/BMP2/MAP4K1/MPZL2/IL10RA/CSF2RA/CMKLR1/LCP1/DOCK2/FCER1G/LIF/LAT2/C3AR1/TMEM100/IRF8/CCND2/CD37/LAPTM5/TNFAIP3/GPNMB/SPON1/CCL20/ACE/PTBP2/CLEC4A/ETS1/RABGAP1L/NIN/MMD/IL2RG/STRN/SDCCAG8/GPRC5B/AMMECR1/HDAC9/ID2/ATG10/EVI5/TRIB1/AKT2/PPP1R15A/CBL/MAP3K1/WDR33
CHOL	metabolic	APICAL_JUNCTION	-1.171	0.170984	0.305329	0.173556	EVL/ACTG2/MYL9/NEXN/SRC/TJP1/CDH3/NF1/JAM3/CERCAM/EGFR/THY1/SGCE/RAC2/PLCG1/VASP/MPZL1/EXOC4/NECTIN1/SKAP2/STX4/SYMPK/AKT2/PTEN/INPPL1/TAOK2
CHOL	metabolic	HEME_METABOLISM	1.19261	0.189591	0.326881	0.185806	FBXO7/GMPS/GLRX5/CDC27/CTNS/CPOX/NARF/ADIPOR1/CCDC28A/GAPVD1/CTSB/SLC11A2/ISCA1/FBXO9/UBAC1/HDGF/GCLM/GDE1/FECH/RCL1/LPIN2/XPO7/NFE2L1/HEBP1/ATG4A/SLC25A37/MOSPD1/GCLC/BNIP3L/SLC66A2/PSMD9/TSPAN5/MAP2K3/H4C3/ERMAP/FN3K/UROS/PRDX2/BSG/ELL2/NNT/RAP1GAP
CHOL	metabolic	APOPTOSIS	-1.174	0.202703	0.337838	0.192034	IL1A/ATF3/TIMP2/CD69/BTG2/NEFH/CAV1/EGR3/CCND2/HSPB1/CASP7/TGFBR3/MCL1/GSN/APP/WEE1/GPX1/BCL2L11/CYLD/PDCD4/ADD1/CASP4/CREBBP/BCL2L10/ROCK1/BAX/SMAD7/MADD/PPT1/CASP8/JUN/RELA/SPTAN1
CHOL	metabolic	PANCREAS_BETA_CELLS	1.21671	0.214605	0.343791	0.195418	SRP9/SEC11A/SRP14
CHOL	metabolic	BILE_ACID_METABOLISM	1.17991	0.220026	0.343791	0.195418	PEX13/ISOC1/PEX11A/ALDH9A1/HSD17B4/GNPAT/PEX7/SLC23A2/GCLM/PNPLA8/IDH2/EFHC1/MLYCD/GSTK1/CROT/ABCA5/ABCD3/ABCA4/PXMP2
CHOL	metabolic	IL2_STAT5_SIGNALING	-1.11372	0.257895	0.39075	0.22211	BMP2/CTLA4/TNFRSF18/SOCS2/IL10RA/CD44/TNFSF10/SOCS1/CD86/TIAM1/CD48/GSTO1/IL1R2/LIF/GUCY1B1/BATF3/GPR65/IRF8/ITIH5/SLC1A5/CCND2/HOPX/TLR7/MXD1/PTGER2/DENND5A/KLF6/IL2RB/RABGAP1L/SWAP70/BCL2/MAP3K8/P2RX4/IKZF4/NCOA3/PLSCR1/CAPG/NFKBIZ/CD83/POU2F1/ETFBKMT/PHTF2/FAM126B/PLEC/PLPP1/RNH1/CDC42SE2
CHOL	metabolic	DNA_REPAIR	1.12159	0.289172	0.425253	0.241723	POLR2D/GTF2H5/AK3/ELOA/SUPT4H1/UPF3B/PCNA/TYMS/ARL6IP1/POLE4/RFC5/GTF2A2/UMPS/DUT/RFC2/RFC4/CETN2/DCTN4/GUK1/ALYREF/RFC3/BCAP31/HPRT1
CHOL	metabolic	REACTIVE_OXYGEN_SPECIES_PATHWAY	1.08474	0.356204	0.508863	0.289249	PRDX6/PRDX4/STK25/NDUFA6/GLRX2/GCLM/NDUFB4/MGST1/PTPA/NDUFS2/GCLC/GSR/ATOX1
CHOL	metabolic	PEROXISOME	1.0481	0.398427	0.545923	0.310314	SLC25A17/PEX13/ISOC1/PEX11A/ALDH9A1/SLC25A4/HSD17B4/CRAT/GNPAT/SLC23A2/IDH2/MSH2/MLYCD/TOP2A/CTPS1/GSTK1/SLC25A19/CLN6/HMGCL
CHOL	metabolic	CHOLESTEROL_HOMEOSTASIS	1.06712	0.403983	0.545923	0.310314	NSDHL/FDFT1/EBP/ACAT2/ACSS2/FASN/DHCR7/HMGCS1/SREBF2/PCYT2/TRIB3/GNAI1/LSS/STARD4/CHKA/FDPS/SCD/ERRFI1/ALDOC/TMEM97/PPARG
CHOL	metabolic	EPITHELIAL_MESENCHYMAL_TRANSITION	-1.00345	0.452381	0.589379	0.335015	LAMC2/MXRA5/GEM/OXTR/CDH6/CD44/SFRP4/SLIT3/LAMA3/MGP/GPX7/FBLN2/CDH2/EMP3/LAMC1/NOTCH2/CALD1/TPM1/COL6A2/IL32/TNFAIP3/PCOLCE/TGFBR3/MYL9/MMP14/ACTA2/SCG2/ELN/THY1/FBLN1/VIM/CXCL12/MATN2/CAPG/ID2/DAB2/COLGALT1/JUN
CHOL	metabolic	MYOGENESIS	-0.973848	0.459716	0.589379	0.335015	ACHE/PTGIS/CKB/FHL1/MYOM1/MYH1/CRYAB/MYBPC3/DTNA/TNNC1/SOD3/SGCA/FXYD1/AEBP1/ITGB4/BDKRB2/MYL4/SSPN/STC2/MYH11/CASQ2/MYOZ1/MYL3/WWTR1/COL6A2/MEF2C/CNN3/IGFBP7/DES/CFD/GSN/LSP1/APP/CASQ1/HSPB2/PYGM/MRAS/GAA/HDAC5/EIF4A2/AKT2/COX7A1/SPTAN1
CHOL	metabolic	ANDROGEN_RESPONSE	0.899116	0.618598	0.757323	0.430478	XRCC6/VAPA/AKT1/RAB4A/PA2G4/MAK
CHOL	metabolic	NOTCH_SIGNALING	0.868122	0.621005	0.757323	0.430478	SKP1/PSEN2/TCF7L2/KAT2A
CHOL	metabolic	APICAL_SURFACE	-0.863259	0.691843	0.804557	0.457327	AFAP1L2/HSPB1/GSTM3/APP/IL2RB/IL2RG/THY1/LYN/ADAM10
CHOL	metabolic	UV_RESPONSE_UP	0.872692	0.691919	0.804557	0.457327	CDC5L/GRPEL1/RXRB/STARD3/TMBIM6/PPIF/SLC25A4/STK25/GGH/RFC4/ALDOA/TARS1/POLE3/FKBP4/PDAP1/PPAT/HSPA2/FEN1/PSMC3/RAB27A/DLG4/ALAS1/AP2S1/FURIN/RPN1/BSG/BAK1/CHKA/KLHDC3/EPHX1/SULT1A1
CHOL	metabolic	WNT_BETA_CATENIN_SIGNALING	0.769382	0.749621	0.851842	0.484205	DVL2/PSEN2/HDAC2
CHOL	metabolic	ANGIOGENESIS	-0.789032	0.77551	0.861678	0.489796	JAG1/CCND2/LPL/APP/JAG2/S100A4/PDGFA
CHOL	metabolic	ESTROGEN_RESPONSE_EARLY	-0.749788	0.947368	1	0.568421	FLNB/BCL2/ASB13/AMFR/DEPTOR/CXCL12/IL6ST/ABCA3/RRP12/KAZN/NCOR2/AFF1/MED13L/SLC37A1/OLFML3/UGCG/GAB2
CHOL	metabolic	SPERMATOGENESIS	0.606295	0.969427	1	0.568421	AURKA/VDAC3/RFC4/TTK/BUB1/EZH2/GMCL1/CDK1/NEK2/ACRV1/HSPA2/CCNB2/ARL4A/ZC3H14/CLPB/RPL39L/KIF2C/NF2/PEBP1/DBF4/CDKN3
CHOL	metabolic	COAGULATION	0.589362	0.974587	1	0.568421	PREP/WDR1/CASP9/CTSB/BMP1/PROS1/CSRP1/DUSP14/HTRA1/CFI/FURIN/CRIP2/TIMP1/CFH/HPN/CAPN5/CFB/F11/CPB2/C8G/GNG12/ANG/SERPINA1/C8B/CTSV/ITGB3/TMPRSS6/APOC2/C2/C8A/RGN/FGA/F12/SERPINE1/F13B/APOC3/SERPINC1/F2/F9/CPN1/APOA1/MBL2/C9/TF/PLG/MMP10/FGG
CHOL	metabolic	ESTROGEN_RESPONSE_LATE	0.500164	1	1	0.568421	RABEP1/FDFT1/WFS1/CHPT1/MOCS2/PPIF/GLA/SLC2A8/HPRT1/KIF20A/FKBP4/IDH2/HOMER2/DHCR7/TOP2A/DCXR/CISH/SORD/RPS6KA2/GINS2/COX6C/TPBG/XRCC3/CDC20/SERPINA5/PLK4/ITPK1/SERPINA3/FKBP5/ELOVL5/PAPSS2/CDC6/DYNLT3
CHOL	metabolic	HYPOXIA	-0.560777	1	1	0.568421	FBP1/LXN/IDS/GCK/ANXA2/TNFAIP3/PFKFB3/CAVIN1/KLF6/BTG1/ZFP36/NAGK/ETS1/SLC6A6/PGF/S100A4/EGFR/PYGM/BCL2/GAA/PHKG1/NDST2/VHL/B3GALT6/PPP1R15A/MAP3K1/JUN
COAD	proliferative	INTERFERON_ALPHA_RESPONSE	-2.10405	7.35869e-06	0.000367934	0.000271109	IRF9/CD74/EPSTI1/CASP1/OASL/CMPK2/NCOA7/USP18/SAMD9L/B2M/IFI35/IFIT3/CXCL11/PARP12/ELF1/GBP2/IFIT2/BATF2/PSMB9/GBP4/IRF1/WARS1/UBE2L6/NMI/STAT2/SAMD9/IL7/TAP1/EIF2AK2/PARP14/MOV10/IFIH1/TENT5A/PSMB8/RIPK2/PARP9/PSMA3/SP110/DDX60/HLA-C/HERC6/NUB1/TRIM5/PSME2/PSME1/CASP8/TRIM25/TRAFD1/TRIM26/TRIM21/LAP3/RNF31/ADAR/TDRD7
COAD	proliferative	KRAS_SIGNALING_DN	1.98392	1.59133e-05	0.000397832	0.00029314	IRS4/PDK2/NRIP2/SLC29A3/TCF7L1/DTNB/CACNA1F/SPHK2/STAG3/LFNG/GPR19/MYO15A/ATP6V1B1/TAS2R4/IDUA/GPRC5C/HNF1A/SLC25A23/KCND1/TGFB2/YPEL1/CLSTN3/UPK3B/NTF3/PLAG1/CLDN16/EFHD1/SLC30A3/FGGY/CCDC106/RYR2/ABCG4/HTR1D/IGFBP2/ALOX12B/ITGB1BP2/RGS11/CAMK1D/CKM/CYP11B2/TEX15/NUDT11/HTR1B/GDNF/SHOX2/CD40LG/SLC6A3/PROP1/BRDT/OXT/WNT16/FGF22/CPB1
COAD	proliferative	OXIDATIVE_PHOSPHORYLATION	-1.9322	3.95409e-05	0.000608588	0.000448433	UQCRC1/FDX1/SDHA/MDH1/NDUFV2/UQCRFS1/SLC25A4/LRPPRC/VDAC1/COX11/CYB5A/GRPEL1/ATP5PD/SUCLA2/FH/OXA1L/DLST/ATP5MC3/HADHA/AFG3L2/SDHB/CS/NNT/DECR1/MGST3/BAX/TIMM17A/DLAT/TCIRG1/NDUFS2/NDUFS1/ATP5F1B/IDH1/ATP5F1A/SLC25A3/IMMT/DLD/PDHB/ALAS1/HSPA9/HADHB
COAD	proliferative	G2M_CHECKPOINT	-1.89929	5.32358e-05	0.000608588	0.000448433	MTF2/CCNT1/ESPL1/CDKN3/NASP/CHAF1A/PBK/MAD2L1/SS18/SNRPD1/STIL/CDC20/PLK4/CASP8AP2/CUL5/CDC27/RASAL2/TMPO/BRCA2/HIF1A/KIF20B/CCNA2/WRN/ABL1/CHEK1/KIF2C/POLE/HMMR/JPT1/NUP50/RACGAP1/CENPF/CCNF/INCENP/HSPA8/PURA/YTHDC1/HNRNPD/CCND1/MAPK14/PTTG1/UCK2/EZH2/TACC3/PRMT5/LBR/AMD1/CDKN1B/HMGN2/BUB1/NSD2/KPNA2/KPNB1/SRSF2/RAD23B/HNRNPU/GSPT1/TRA2B/SRSF1/CTCF/G3BP1/SFPQ
COAD	proliferative	MYC_TARGETS_V2	2.35011	6.08588e-05	0.000608588	0.000448433	PPRC1/TBRG4/AIMP2/RRP12/LAS1L/MPHOSPH10/CBX3/EXOSC5/WDR74/NIP7/SLC19A1
COAD	proliferative	DNA_REPAIR	1.84679	0.000161561	0.00134634	0.000992043	SNAPC5/NCBP2/BCAP31/POLR2D/UPF3B/CETN2/COX17/TSG101/TAF6/POLR2C/HPRT1/RALA/ELL/GPX4/POLR2J/POLR2E/APRT/RAE1/DGUOK/RPA3/TAF1C/BCAM/USP11/POLL/SNAPC4/SUPT5H/POLR2H/DUT/ITPA/RPA2/ADRM1/CCNO/NELFCD/SUPT4H1/RFC2/NELFB/BRF2/GTF2H5/ZNF707/POLR1D
COAD	proliferative	MYC_TARGETS_V1	-1.8106	0.000600359	0.0038339	0.00282498	VDAC3/APEX1/MAD2L1/SNRPD1/COX5A/SNRPA/SERBP1/CDC20/NPM1/DDX21/CCNA2/IARS1/MCM4/GLO1/USP1/RRM1/EIF4H/HSPD1/UBE2E1/HNRNPC/EIF4A1/VDAC1/TXNL4A/HNRNPA1/HNRNPD/CCT3/RAN/SRSF3/ILF2/PSMB2/CCT2/KPNA2/KPNB1/PSMA6/SRSF2/SLC25A3/RAD23B/PWP1/HNRNPU/GSPT1/TRA2B/SRSF1/EPRS1/HNRNPR/CTPS1/CANX/PSMD1/G3BP1/DHX15/ETF1
COAD	proliferative	MYOGENESIS	1.76741	0.000613425	0.0038339	0.00282498	ATP6AP1/SIRT2/SH2B1/HDAC5/GABARAPL2/ENO3/EIF4A2/SH3BGR/FOXO4/AKT2/NAV2/MYLPF/SCD/TEAD4/HRC/DAPK2/DMPK/FABP3/PPFIA4/BIN1/ATP2A1/TNNT2/MAPRE3/CHRNB1/SORBS1/PTP4A3/FXYD1/STC2/CRYAB/ACHE/SLC6A8/CTF1/GPX3/TNNC1/MYL1/TNNC2/CKM/MYOZ1/KCNH2/MYOG/DTNA/REEP1/MYH8/TCAP/CLU/SOD3/CKMT2/CAMK2B/APOD
COAD	proliferative	INTERFERON_GAMMA_RESPONSE	-1.66782	0.00125158	0.00695325	0.00512345	OAS2/CD69/GZMA/CXCL9/HLA-DRB1/CCL5/IL2RB/IFI27/MX1/FCGR1A/SOCS1/PLA2G4A/IFIT1/FPR1/HLA-DQA1/CSF2RB/IL10RA/ST8SIA4/IDO1/ITGB7/FGL2/VCAM1/CD86/XAF1/CXCL10/CD274/LCP2/CMKLR1/IRF9/CD74/CFH/EPSTI1/CIITA/STAT4/CASP1/OASL/CMPK2/USP18/TNFAIP3/VAMP5/SAMD9L/B2M/IFI35/IFIT3/CXCL11/PARP12/ARID5B/CASP4/IFIT2/BATF2/PSMB10/MTHFD2/PDE4B/PSMB9/GBP4/IRF1/NLRC5/WARS1/UBE2L6/CDKN1A/PFKP/NAMPT/SAMHD1/NMI/ISOC1/BTG1/N…
COAD	proliferative	PANCREAS_BETA_CELLS	1.86682	0.00352005	0.0174538	0.0128607	ELP4/SEC11A/PAX6/SRP14/SRPRB/FOXA2/HNF1A
COAD	proliferative	E2F_TARGETS	-1.64154	0.00383984	0.0174538	0.0128607	TOP2A/DCK/LMNB1/CDKN1A/ESPL1/CDKN3/NASP/MELK/MAD2L1/ANP32E/DNMT1/CDC20/SLBP/PLK4/DIAPH3/BRCA1/TMPO/BRCA2/SPAG5/CHEK1/MCM4/KIF2C/POLE/HMMR/CBX5/PRKDC/USP1/NUP205/JPT1/RACGAP1/TIMELESS/RAD51C/DLGAP5/HNRNPD/PPM1D/PTTG1/EZH2/BRMS1L/TACC3/RAN/RFC1/LBR/CDKN1B/NBN/KPNA2/POLD3/SRSF2/ZW10/GSPT1/TRA2B/SRSF1/CTPS1/CTCF/TUBB
COAD	proliferative	MTORC1_SIGNALING	-1.55872	0.00947226	0.0370174	0.027276	ELOVL6/ENO1/UCHL5/LTA4H/ACTR3/ACLY/GSR/SSR1/USO1/HSPA5/BUB1/CALR/NMT1/TXNRD1/GCLC/PNP/CCNG1/IDH1/ATP2A2/IMMT/PSMD12/EDEM1/EPRS1/HSPA4/CANX/RAB1A/HSPA9/ETF1
COAD	proliferative	ANDROGEN_RESPONSE	-1.62523	0.00962452	0.0370174	0.027276	PTK2B/TMEM50A/ELL2/ITGAV/LMAN1/MAP7/PGM3/SGK1/HMGCR/SRP19/KRT8/GNAI3/CCND1/APPBP2/SAT1/PDLIM5/NCOA4/MYL12A/VAPA/GSR/SLC38A2/SPCS3/NGLY1/XRCC5/UBE2J1
COAD	proliferative	WNT_BETA_CATENIN_SIGNALING	1.72623	0.0164353	0.0586976	0.0432509	HDAC5/CSNK1E/KAT2A/DVL2/NCOR2/HEY1/JAG1
COAD	proliferative	ADIPOGENESIS	-1.43409	0.0426388	0.142129	0.104727	JAGN1/CCNG2/RREB1/ATL2/RETSAT/SAMM50/HIBCH/QDPR/ACADS/UQCRC1/SQOR/BCL2L13/UBQLN1/ACOX1/GRPEL1/UBC/ALDH2/RNF11/REEP5/ELOVL6/SDHB/CS/DECR1/TANK/SCP2/ACLY/MGST3/NMT1/DLAT/G3BP2/IDH1/IMMT/DLD/ESYT1/PPM1B/CPT2
COAD	proliferative	TNFA_SIGNALING_VIA_NFKB	-1.36272	0.0540852	0.169016	0.124538	ZC3H12A/PHLDA1/NR4A1/EGR1/TNFSF9/FOS/TNFAIP8/DNAJB4/RHOB/CCL4/ZFP36/TNFAIP3/IL18/KLF4/JUN/CXCL11/ATF3/HES1/IL23A/DUSP1/IFIT2/CEBPD/MAP3K8/FOSL2/PDE4B/ATP2B1/IRF1/LDLR/PLAUR/CDKN1A/TLR2/NAMPT/HBEGF/B4GALT1/KLF10/PTPRE/ETS2/PLK2/BTG1/NFKB1/NFIL3/MXD1/RNF19B/TRIB1/FUT4/BIRC2/LITAF/PLAU/TAP1/IER5/IFIH1/IER3/RIPK2/NR4A2/DDX58/KLF9/MCL1/TIPARP/TNIP1/SGK1/F2RL1/CCND1/RCAN1/TGIF1/DRAM1/TNIP2/SAT1/PDLIM5/…
COAD	proliferative	UNFOLDED_PROTEIN_RESPONSE	-1.37827	0.0722433	0.21147	0.15582	PDIA5/EIF4A1/HYOU1/PDIA6/EIF2AK3/EXOC2/EIF4A3/EXOSC10/TATDN2/DNAJC3/SSR1/HSPA5/CALR/SPCS3/ATF6/EDEM1/DCP1A/HSPA9/NOP14/CNOT6
COAD	proliferative	PROTEIN_SECRETION	-1.36793	0.076129	0.21147	0.15582	DOP1A/SEC24D/TMED2/ANP32E/MON2/SGMS1/TMED10/CTSC/TOM1L1/ARFIP1/KIF1B/SNX2/VAMP3/LMAN1/CLCN3/RAB14/COPB1/STX12/IGF2R/AP2B1/TMX1/RER1/USO1/KRT18/COG2/MAPK1/VPS4B/ZW10/NAPG/AP3B1/CLTC
COAD	proliferative	MITOTIC_SPINDLE	-1.33706	0.0820073	0.215809	0.159017	KIF15/BIRC5/CD2AP/DOCK4/APC/NEK2/MYH9/GEMIN4/TOP2A/LMNB1/FGD6/CLIP1/ALMS1/ESPL1/CDC42BPA/FGD4/FLNB/MYO1E/NF1/CDC27/RASAL2/BRCA2/VCL/MYO9B/KIF20B/ABL1/DYNLL2/ARHGAP5/KIF2C/ECT2/KIF1B/RACGAP1/CENPF/WASF2/TUBGCP5/EPB41L2/DYNC1H1/LRPPRC/INCENP/DLGAP5/ARHGEF12/SPTAN1/CDC42/RANBP9/RALBP1/ARF6/PCM1/PDLIM5/CEP192/RFC1/CTTN/SPTBN1/BUB1
COAD	proliferative	APOPTOSIS	-1.24778	0.134639	0.321133	0.236625	BRCA1/VDAC2/FAS/TAP1/RETSAT/ERBB3/PSEN1/IER3/MCL1/CYLD/DNAJA1/CTNNB1/SPTAN1/CASP3/BCL2L2/CCND1/IGF2R/SAT1/BCL10/CDKN1B/CASP8/GSR/DNAJC3/GCH1/KRT18/BAX/PAK1/ETF1/ADD1
COAD	proliferative	FATTY_ACID_METABOLISM	-1.26131	0.137973	0.321133	0.236625	ACAA2/CPT1A/FASN/UBE2L6/AADAT/ACAT2/GABARAPL1/APEX1/ETFDH/PTS/CBR1/UROD/HSP90AA1/RETSAT/HIBCH/PRDX6/ACADS/SDHA/MDH1/HMGCL/ERP29/HSD17B4/ACOX1/SUCLG2/UGDH/SUCLA2/FH/GRHPR/DLST/PSME1/DECR1/NBN/PTPRG/IDH1/DLD/PDHB/HADHB/CPT2
COAD	proliferative	REACTIVE_OXYGEN_SPECIES_PATHWAY	-1.30881	0.147776	0.321133	0.236625	PRDX1/GLRX/PRDX6/ATOX1/MSRA/HMOX2/GSR/TXNRD1/NDUFS2/GCLC/OXSR1
COAD	proliferative	INFLAMMATORY_RESPONSE	-1.23072	0.1513	0.321133	0.236625	IL1A/CCL17/CXCR6/ADGRE1/OSM/EREG/CLEC5A/CXCL8/IL10/MARCO/IL7R/CD69/AQP9/C3AR1/TLR1/CXCL9/CCL5/IL2RB/EBI3/HPN/EDN1/GPR183/CD48/OLR1/CSF3R/FPR1/MEFV/PIK3R5/IL10RA/RGS1/CCR7/SLC4A4/IL12B/TNFRSF9/IL1R1/CXCL10/EMP3/PTGER2/LCP2/CMKLR1/CCL22/PTAFR/CALCRL/SGMS2/TNFSF9/LPAR1/SLC7A2/SLAMF1/CYBB/IL18/CXCL11/ITGB3/TNFSF15/PDE4B/ATP2B1/NLRP3/IRF1/TLR3/LDLR/PLAUR/CDKN1A/TLR2/NAMPT/APLNR/P2RX4/HBEGF/NMI/PTPRE/N…
COAD	proliferative	PI3K_AKT_MTOR_SIGNALING	-1.25575	0.159895	0.321133	0.236625	TBK1/RALB/THEM4/PPP2R1B/ACTR3/CDKN1B/CAB39/CALR/MAPK8/PRKAR2A/MKNK1/SMAD2/MAPK1/GRB2/RIPK1/MAPK9/CLTC
COAD	proliferative	P53_PATHWAY	-1.21758	0.160567	0.321133	0.236625	CYFIP2/SLC7A11/HBEGF/DDB2/PTPRE/PLK2/BTG1/FDXR/MXD1/RNF19B/SERTAD3/FAS/HINT1/TAP1/IER5/TGFA/RETSAT/IER3/RPS27L/SP1/RB1/DNTTIP2/NUDT15/RAD51C/SLC35D1/PPM1D/DRAM1/KIF13B/SAT1/APAF1/FBXW7/TM7SF3/GM2A/ZMAT3/MDM2/BAK1/BAX/RCHY1/TRAFD1/POLH/STEAP3/CCNG1/MAPKAPK3/XPC/HDAC3
COAD	proliferative	TGF_BETA_SIGNALING	-1.18922	0.232857	0.447802	0.32996	CTNNB1/FURIN/TGIF1/SMAD1/SMURF2/SPTBN1/RHOA/PPM1A
COAD	proliferative	UV_RESPONSE_DN	1.13903	0.243902	0.451671	0.33281	SPOP/CDK13/TGFBR2/MAP2K5/TENT4A/ICA1/NR1D2/MAGI2/MGLL/INPP4B/TOGARAM1/PTEN/KALRN/SMAD3/LTBP1/DBP
COAD	proliferative	HEME_METABOLISM	-1.10559	0.293333	0.51703	0.38097	GMPS/CTSB/LRP10/MARK3/CLCN3/GAPVD1/ARHGEF12/BMP2K/CAST/FECH/NCOA4/MOCOS/USP15/NNT/MGST3/MFHAS1/DCAF11/KLF3/KHNYN/VEZF1/GDE1/ERMAP/GCLC/FBXO7/DCAF10/XPO7/ADD1
COAD	proliferative	GLYCOLYSIS	-1.10967	0.299878	0.51703	0.38097	TGFA/GFPT1/GLRX/ALDH7A1/KIF2A/AGL/PDK3/IER3/SRD5A3/HMMR/ME2/MDH1/AK3/CYB5A/PKP2/DSC2/KIF20A/ENO1/HSPA5/COG2/GCLC/IDH1/PGM2/PMM2/DLD/RARS1/PPP2CB
COAD	proliferative	HEDGEHOG_SIGNALING	1.11829	0.315029	0.525048	0.386878	LDB1/CDK5R1/HEY1/ADGRG1/NRCAM/TLE1/CRMP1/ACHE/VLDLR
COAD	proliferative	XENOBIOTIC_METABOLISM	-1.06607	0.362972	0.585439	0.431376	CROT/CYFIP2/GABARAPL1/SHMT2/ETFDH/ETS2/PTS/CBR1/CNDP2/FAS/SSR3/RETSAT/ADH5/MCCC2/ABHD6/PTGR1/CYB5A/SLC35D1/ACOX1/SAR1B/ACP2/UGDH/ALDH2/PDLIM5/SLC35B1/GSR/GCH1/NMT1/GCLC/IDH1/ATP2A2/ACOX3/ALAS1
COAD	proliferative	PEROXISOME	-1.05817	0.387139	0.604905	0.445719	PRDX1/FDPS/RETSAT/CLN8/SLC25A4/HMGCL/HSD17B4/ACOX1/ABCD3/IDE/BCL10/SCP2/GNPAT/PEX13/VPS4B/IDH1/CTPS1
COAD	proliferative	IL6_JAK_STAT3_SIGNALING	-0.996202	0.46164	0.699455	0.515388	CXCL9/CXCL3/EBI3/SOCS1/CXCL1/CSF3R/PIK3R5/CSF2RB/A2M/LEPR/IL2RG/IL1R1/CXCL10/IRF9/CXCL13/JUN/CXCL11/ITGB3/MAP3K8/IRF1/PTPN11/TLR2/IFNGR1/STAT2/FAS/CBL/IL7/STAT1/PTPN2/IL17RA/BAK1/STAT3/STAM2/GRB2
COAD	proliferative	COMPLEMENT	-0.981468	0.495227	0.728275	0.536623	LCP2/CPQ/ME1/PLA2G7/CFH/APOBEC3G/CASP1/GNG2/TNFAIP3/DOCK10/S100A9/GMFB/LGALS3/FYN/CASP4/CPM/SERPINA1/DOCK4/CSRP1/PSMB9/IRF1/ANXA5/PLAUR/ADAM9/CTSC/GNAI2/LGMN/KIF2A/PSEN1/LYN/ATOX1/FDX1/CTSB/USP14/CASP3/JAK2/GNAI3/LTA4H/USP15/HSPA5/GRB2/RBSN/LAP3/PRDM4/PPP2CB/CALM1/RNF4
COAD	proliferative	UV_RESPONSE_UP	0.946409	0.569948	0.814212	0.599945	PRKACA/SPR/RPN1/CYB5R1/YKT6/NXF1/ATP6V1F/PDAP1/STK25/WIZ/POLE3/CTSV/POLR2H/KLHDC3/EPHX1/CDC34/FKBP4/CCND3/DNAJB1
COAD	proliferative	NOTCH_SIGNALING	-0.806362	0.71142	0.988083	0.728061	SKP1/CCND1/FZD5/FBXW11
COAD	proliferative	APICAL_SURFACE	0.785926	0.756757	0.999672	0.7366	ADIPOR2/DCBLD2/HSPB1/PKHD1/SLC34A3/MAL/RTN4RL1/RHCG/SCUBE1/IL2RB/IL2RG/MDGA1/PLAUR/B4GALT1/BRCA1/ATP8B1/LYN
COAD	proliferative	ANGIOGENESIS	-0.773006	0.75975	0.999672	0.7366	ITGAV/LRPAP1
COAD	proliferative	SPERMATOGENESIS	-0.692972	0.910448	1	0.736842	AGFG1/IDE/EZH2/PIAS2/BUB1/PRKAR2A/STAM2/ZC3H14
COAD	proliferative	CHOLESTEROL_HOMEOSTASIS	-0.653322	0.924138	1	0.736842	FABP5/GNAI1/ANTXR2/LGALS3/ETHE1/STARD4/ATF3/CYP51A1/FASN/LDLR/ANXA5/PLAUR/ACAT2/TP53INP1/NFIL3/LGMN/FDPS/PDK3/ERRFI1/CTNNB1/HMGCR/FDFT1/ACTG1
COAD	proliferative	ESTROGEN_RESPONSE_LATE	0.79369	0.924855	1	0.736842	SIAH2/PTPN6/CD9/FAM102A/HPRT1/ELOVL5/MOCS2/ARL3/PKP3/MEST/SLC29A1/ANXA9/NCOR2/FKBP4/PRSS23/XRCC3/NBL1/DYNLT3/PTGES/ADD3/BATF/SLC16A1/ALDH3B1/MAPT/NMU/TFAP2C/TH/SULT2B1/PAPSS2/PDZK1/TNNC1/FOXC1/DHRS2/CLIC3/HOMER2/GAL
COAD	proliferative	IL2_STAT5_SIGNALING	-0.697695	0.936817	1	0.736842	CA2/SCN9A/IL10/MUC1/IL2RA/TIAM1/IL2RB/CD48/F2RL2/SOCS1/SYT11/SLC39A8/IL10RA/SHE/GPR65/TNFRSF9/FGL2/TNFRSF4/CD86/CXCL10/PTGER2/CCR4/CTLA4/PHLDA1/ICOS/RHOB/TNFRSF8/GLIPR2/CDC6/MAP3K8/AHNAK/GBP4/SPRY4/GABARAPL1/LRRC8C/P2RX4/IFNGR1/PHTF2/MYO1E/NFIL3/SMPDL3A/MXD1/ITGAV/CYFIP1/SNX14/CASP3/FURIN/IGF2R/UCK2/CDCP1/KLF6/PNP/CDC42SE2
COAD	proliferative	BILE_ACID_METABOLISM	-0.579604	0.974967	1	0.736842	ISOC1/FDXR/OPTN/RETSAT/PEX26/PEX7/HSD17B4/ABCD3/SCP2/GNPAT/PEX13/IDH1
COAD	proliferative	APICAL_JUNCTION	-0.629798	0.980583	1	0.736842	MYL12B/B4GALT1/NF1/ADAM9/CDH3/VCL/GNAI2/ITGA2/MPP5/SHC1/NECTIN2/ITGB1/LAMC2/ADAM15/EPB41L2/MAPK14/VASP/ARPC2/DHX16/ACTG1/CTNNA1/CAP1
COAD	proliferative	COAGULATION	0.626936	0.984375	1	0.736842	RAC1/SIRT2/CD9
COAD	proliferative	ESTROGEN_RESPONSE_EARLY	0.722603	0.988372	1	0.736842	SIAH2/FAM102A/RAB17/RRP12/INPP5F/ELOVL5/ARL3/NAV2/DHRS3/ANXA9/NCOR2/TMEM164/FKBP4/PRSS23/PODXL/PEX11A/NBL1/TGIF2/SLC19A2/DYNLT3/PTGES/ADD3/DEPTOR/SLC16A1/ELOVL2/ALDH3B1/MAPT/STC2/ABAT/TFAP2C/SULT2B1/PAPSS2/RETREG1/PDZK1/INHBB/FCMR/FOXC1/DHRS2/CLIC3/MLPH
COAD	proliferative	KRAS_SIGNALING_UP	-0.53513	0.998776	1	0.736842	CLEC4A/PTGS2/IL33/EREG/CA2/GUCY1A1/IL7R/C3AR1/TLR8/FCER1G/IKZF1/IL10RA/MMP9/CXCR4/IL2RG/CXCL10/ITGB2/DOCK2/CMKLR1/CFH/EPHB2/HKDC1/PDCD1LG2/ADGRL4/ERO1A/TNFAIP3/KLF4/PECAM1/BTC/PRDM1/FUCA1/SOX9/CROT/PLAUR/HBEGF/PLEK2/TRIB1/EVI5/PLAU/CBL/ITGA2/GLRX/PSMB8/MAP7/F2RL1/ATG10/MTMR10/YRDC/TOR1AIP2
COAD	proliferative	ALLOGRAFT_REJECTION	-0.519255	0.998818	1	0.736842	ITK/IL2RA/HLA-DOA/HLA-DMB/GZMA/TLR1/CD8A/CXCL9/CD2/ITGAL/CCL5/IL2RB/PRF1/SOCS1/CCL19/CFP/HLA-DQA1/SPI1/ST8SIA4/FGR/NOS2/MMP9/PTPRC/IL12B/BCAT1/GPR65/FYB1/IL2RG/KLRD1/CD86/CD4/HLA-DRA/PRKCB/ITGB2/SRGN/LCP2/HCLS1/CCL22/CD74/CCR5/CXCL13/STAT4/IGSF6/CCL4/IL18/B2M/DYRK3/GBP2/PSMB10/NLRP3/TLR3/WARS1/TLR2/IFNGR1/NPM1/BRCA1/HIF1A/FAS/IL7/HLA-E/TAP1/GLMN/UBE2N/RIPK2/LYN/STAT1/GALNT1/TAP2/JAK2/BCL10/RARS1
COAD	proliferative	EPITHELIAL_MESENCHYMAL_TRANSITION	-0.39611	1	1	0.736842	COL12A1/VCAM1/EDIL3/EMP3/ANPEP/MXRA5/COL7A1/RHOB/TNFAIP3/JUN/TPM1/LAMA3/ITGB3/SGCB/FUCA1/PLAUR/LAMC1/FAS/ITGA2/ITGAV/ITGB1/LAMC2/SAT1/TPM4/COPA
COAD	proliferative	HYPOXIA	0.626117	1	1	0.736842	SIAH2/IDS/ENO3/KDM3A/SLC37A4/TPST2/GPC4/SDC4/MXI1/ANKZF1/ALDOC/GPC1
ESCA	metabolic	MYC_TARGETS_V1	2.35777	1.13426e-11	5.67128e-10	3.94005e-10	VBP1/TCP1/PSMA1/PTGES3/PSMC6/EIF1AX/PSMA7/VDAC1/HPRT1/PGK1/EIF4G2/HNRNPA2B1/KARS1/NCBP1/COPS5/CCT3/EIF2S1/CCT4/PRDX4/MRPL23/PSMA4/SLC25A3/G3BP1/SNRPB2/DEK/HSPD1/EIF2S2/CSTF2/SYNCRIP/RRM1/BUB3/PSMD14/PCNA/HNRNPC/PSMB2/DHX15/PWP1/NPM1/CANX/GLO1/LDHA/HSPE1/RAN/PRDX3/SRSF2/HNRNPU/PA2G4/SRSF1/PSMD7/NOP16/PPIA/CCT7/GOT2/RUVBL2/SNRPG/SRPK1/AP3S1/SRSF7/PSMA2/RRP9/SRSF3/PCBP1/SNRPA/TARDBP/HNRNPA1/HDAC2/EI…
ESCA	metabolic	OXIDATIVE_PHOSPHORYLATION	2.25405	1.84888e-10	4.6222e-09	3.21122e-09	HCCS/ABCB7/IDH3G/PDHX/PDHA1/COX7B/SLC25A5/ATP6AP1/AIFM1/VDAC1/MRPS22/NDUFA1/HSD17B10/ATP6V1C1/SUCLG1/IDH3B/IMMT/COX4I1/ATP5F1C/SLC25A3/ATP6V1H/CASP7/BAX/COX7C/SUCLA2/HSPA9/ATP6V1D/FH/NDUFA9/ETFA/DECR1/UQCRQ/MPC1/NDUFS3/TIMM17A/NDUFS4/ATP5PD/NDUFB8/SDHB/ATP6V0E1/ATP6V0B/MDH1/ATP5F1B/LDHA/NDUFA2/PRDX3/ECI1/GLUD1/COX7A2/CYCS/SDHD/MRPL35/GOT2/CS/ATP5PB/COX17/COX6C/NDUFA7/NDUFB4/MRPL15/UQCRC1/COX6A1/O…
ESCA	metabolic	MTORC1_SIGNALING	2.01569	3.71274e-07	6.1879e-06	4.29896e-06	SERP1/RAB1A/PSMC6/ACTR2/HPRT1/PGK1/PSMA3/PSMD13/COPS5/CACYBP/IMMT/STIP1/PPA1/PSMA4/GLA/TBK1/SEC11A/GTF2H1/HSPD1/EIF2S2/HSPA9/ATP6V1D/HSP90B1/PPP1R15A/PSMD14/PSMD12/HSPA5/CCNG1/CANX/HSPA4/PNO1/LDHA/HSPE1/DDIT3/ATP2A2/EBP/CCT6A/RPN1/CTSC/PPIA/DDX39A/UBE2D3/ACTR3/IFI30/RRP9/AURKA/RDH11/SSR1/TUBG1/PNP/RRM2/IDI1/ETF1/GLRX/ERO1A/ADIPOR2/CALR/BTG2/TUBA4A/ME1/DHFR/CYB5B/TPI1/TOMM40
ESCA	metabolic	PROTEIN_SECRETION	2.12108	2.07478e-06	2.48502e-05	1.72644e-05	VAMP7/TSG101/AP3B1/COPB1/YIPF6/SNX2/STX7/TMED2/ATP7A/SGMS1/GLA/ATP6V1H/RAB9A/VAMP3/ARF1/RAB5A/GOSR2/ADAM10/GOLGA4/DNM1L/LAMP2/VPS45/BET1/RPS6KA3/COPE/SCAMP1/TMX1/COPB2/CTSC/CLTA/AP3S1
ESCA	metabolic	KRAS_SIGNALING_DN	-2.06535	2.48502e-06	2.48502e-05	1.72644e-05	EDN2/SLC30A3/SERPINA10/CDH16/TENM2/ACTC1/YBX2/PAX4/CPA2/IFNG/CLPS/CCNA1/KRT4/SPRR3/KRT13/SCGB1A1/EPHA5/SMPX/UGT2B17/IL12B/CALCB/SLC6A3/NPY4R/TCL1A/CPB1/NOS1/ARHGDIG/NUDT11/TSHB/ATP6V1B1/TFAP2B/VPREB1/SLC38A3/ATP4A/SNCB/THNSL2/RYR1/ZBTB16/PRODH/SLC12A3/CACNG1/PAX3/ALOX12B/FGF16/CD207/PNMT/KRT15/INSL5/BRDT/CYP39A1/CNTFR/KCNE2/TEX15/DCC/SSTR4/EDAR/ADRA2C/P2RX6/SHOX2/IRS4/TCF7L1/NTF3/CKM/YPEL1/KLHDC8…
ESCA	metabolic	WNT_BETA_CATENIN_SIGNALING	-2.0919	0.00119425	0.00995209	0.00691409	HEY1/FZD8/PTCH1/SKP2/NOTCH4/CTNNB1/KAT2A/CUL1/NCOR2/TP53/LEF1/JAG2/NOTCH1/ADAM17/HDAC5/CSNK1E/AXIN1
ESCA	metabolic	MYOGENESIS	-1.5968	0.00144314	0.0103081	0.00716143	SORBS1/GNAO1/SCHIP1/PKIA/KCNH2/MYH1/HRC/AEBP1/CKB/DMD/CASQ1/HSPB2/MYOM1/GAA/APLNR/CACNA1H/VIPR1/ACTN2/CKMT2/ITGA7/MYLK/CKM/COX6A2/MYOZ1/CLU/CASQ2/LAMA2/FXYD1/PYGM/MYOM2/CAMK2B/SPEG/COL15A1/ATP2A1/DTNA/SH3BGR/WWTR1/LDB3/MYH3/GJA5/KCNH1/DMPK/BAG1/LPIN1/PDLIM7/CHRNG/GSN/RIT1/MYLPF/MYO1C/LARGE1/PTP4A3/PFKM/SORBS3/CTF1/SVIL/MAPRE3/MYL6B/AGRN/ENO3/NOTCH1/PLXNB2/TSC2/FLII/HDAC5/PICK1/AKT2
ESCA	metabolic	INTERFERON_GAMMA_RESPONSE	1.58788	0.00212964	0.0133103	0.00924713	RBCK1/PSMA3/B2M/NMI/LGALS3BP/CASP7/RAPGEF6/PSME1/TRIM21/IRF1/RIPK2/SP110/LYSMD2/PSME2/PSMB2/PSMB8/GCH1/TAP1/IL15RA/TOR1B/HLA-B/SPPL2A/NLRC5/SRI/SOCS3/IFITM3/HLA-A/IFI30/PSMA2/OGFR/PLSCR1/MVP/PNP/PFKP/TDRD7/PSMB9/PSMB10/IFI27/CASP8/SECTM1/RNF213/UBE2L6/IFI35/PNPT1/ISG20/SAMHD1/BATF2/CDKN1A/IFIH1/EIF2AK2/SAMD9L/HIF1A/NUP93/FCGR1A/PARP12/LCP2/IRF9/GZMA/FAS/EPSTI1/ZNFX1/VAMP8/PARP14/CASP4/WARS1/IRF8/…
ESCA	metabolic	HEDGEHOG_SIGNALING	-1.92381	0.00261711	0.0145395	0.0101011	CNTFR/CRMP1/GLI1/NRP2/NKX6-1/UNC5C/CELSR1/AMOT/HEY1/NRCAM/PTCH1/ADGRG1/NF1/TLE3/LDB1/TLE1
ESCA	metabolic	UV_RESPONSE_DN	-1.63622	0.00455128	0.0227564	0.0158097	PMP22/ATP2B4/PTPRM/ARHGEF9/CDON/SFMBT1/ERBB2/PRKAR2B/LAMC1/FYN/TGFBR3/KIT/SIPA1L1/ADORA2B/ABCC1/NR1D2/TOGARAM1/BCKDHB/ACVR2A/NOTCH2/LPAR1/DLG1/BMPR1A/PIAS3/SPOP/NIPBL/PLPP3/RXRA/MTA1/YTHDC1/TENT4A/PIK3R3/CDK13/RUNX1/DYRK1A
ESCA	metabolic	INTERFERON_ALPHA_RESPONSE	1.57797	0.00905935	0.0411789	0.0286085	PSMA3/B2M/NMI/LGALS3BP/PSME1/TRIM21/HLA-C/IRF1/RIPK2/SP110/PSME2/PSMB8/TAP1/NUB1/CD47/IFITM3/IFI30/OGFR/PLSCR1/TDRD7/PSMB9/IFI27/CASP8/MVB12A/UBE2L6/TENT5A/IFI35/PNPT1/ISG20/BATF2/IFIH1/EIF2AK2/SAMD9L/IFITM1/PARP12/IRF9/EPSTI1/PARP14/WARS1/ISG15/OASL/HELZ2/CASP1/OAS1/IFIT2/IL15/IFIT3/BST2/NCOA7
ESCA	metabolic	E2F_TARGETS	1.49332	0.0155425	0.0647605	0.0449915	RBBP7/SNRPB/SMC3/EIF2S1/PRDX4/PRIM2/SMC1A/DEK/RAD50/SYNCRIP/AK2/IPO7/PCNA/NUDT21/EED/CSE1L/RAN/PRPS1/SRSF2/PA2G4/KIF4A/SRSF1/TIPIN/RPA3/CDKN3/ASF1A/HMMR/DDX39A/SUV39H1/AURKA/TUBG1/RPA2/RRM2/CDK1/ANP32E/NOP56/HELLS/CKS2/ORC6/GINS1/NBN/MMS22L/HUS1/TK1/TMPO/CDKN1A/LBR/ATAD2/CCNB2/CDC25B/PTTG1/TCF19/MELK/LIG1/JPT1/ASF1B/CENPE/CDCA3/HMGB3/NUP107/NAP1L1/HMGA1/RAD51AP1
ESCA	metabolic	UNFOLDED_PROTEIN_RESPONSE	1.50528	0.0180775	0.0695289	0.0483043	SERP1/DKC1/TTC37/EIF2S1/MTREX/SEC11A/EXOSC1/HSPA9/ATP6V0D1/HSP90B1/EIF4A3/GOSR2/DCP2/CNOT6/HSPA5/SLC30A5/NPM1/EXOC2/YIF1A/ATF6/DNAJB9/RRP9/SSR1/DNAJA4/EXOSC10/DNAJC3/ERO1A/NOP56/CALR/ATF3/BAG3/CEBPG
ESCA	metabolic	MITOTIC_SPINDLE	-1.45936	0.0198404	0.0708587	0.0492282	CDC42EP4/CLIP2/CCDC88A/ARFGEF1/NF1/MAP1S/GSN/AKAP13/NOTCH2/NCK2/DLG1/CNTRL/ARAP3/ARL8A/TAOK2/ARHGEF3/PKD2/INCENP/PCNT/NUMA1/TSC1/RAB3GAP1/DYNLL2/CNTROB/WASF2/ABR/ITSN1/GEMIN4/ARHGAP10/LLGL1/TUBGCP6/TLK1/ARHGEF2/CLASP1/RABGAP1/BCR/ABL1/SUN2/CDK5RAP2
ESCA	metabolic	GLYCOLYSIS	1.43103	0.029703	0.0990099	0.0687858	RARS1/ECD/EXT2/RBCK1/PGK1/UGP2/IL13RA1/NSDHL/B3GAT3/HSPA5/PDK3/MDH1/LDHA/P4HA2/GALK2/PRPS1/POLR3K/COPB2/PPIA/HMMR/GOT2/GALK1/BPNT1/AURKA/KIF2A/GNPDA1/PFKP/CDK1/HAX1/PLOD1/GLRX/TXN/RPE/CHPF2/ERO1A/SOD1/ME1/GFPT1/TPI1/ALG1/GMPPA/ISG20/PGAM1/KIF20A/PHKA2/CHST6
ESCA	metabolic	DNA_REPAIR	1.41233	0.03386	0.105813	0.0735119	BCAP31/TSG101/TAF9/HPRT1/EIF1B/CSTF3/ERCC8/TMED2/CETN2/POLA1/POLR2C/GTF2H1/POLR3C/TAF12/ADRM1/TAF13/APRT/PCNA/POLD4/NUDT21/GMPR2/NT5C3A/DCTN4/ITPA/RPA3/UPF3B/TAF10/NELFE/COX17/GTF2F1/RPA2/PNP/ELL/MPC2/ALYREF/ZNF707
ESCA	metabolic	FATTY_ACID_METABOLISM	1.39041	0.0381166	0.112108	0.0778853	HCCS/IDH3G/PDHA1/HSD17B10/SERINC1/SUCLG1/IDH3B/HSPH1/ACOT8/HSP90AA1/PSME1/SUCLA2/FH/NSDHL/DECR1/HSD17B4/SLC22A5/MDH1/LDHA/PCBD1/MCEE/ECI1/SDHD/PTS
ESCA	metabolic	TNFA_SIGNALING_VIA_NFKB	1.3417	0.0584989	0.162497	0.112893	IRF1/RIPK2/PPP1R15A/PLAUR/GCH1/EFNA1/TAP1/IL15RA/MCL1/IER2/F2RL1/PNRC1/SOCS3/TNIP1/PFKFB3/PHLDA2/IER5/PTPRE/BMP2/KLF6/BTG2/SDC4/TNFAIP8/DUSP2/ATF3/KLF10/CLCF1/IL1B/CCL4/CDKN1A/IFIH1/CCNL1/TUBB2A/KDM6B/G0S2/CD80/YRDC/JAG1/IER3/NFKB2/SAT1/JUN/VEGFA/JUNB/PLAU/RCAN1/F3/TIPARP/SQSTM1/MAP3K8/GADD45B/DUSP1/FOSL1/LDLR/MXD1/DNAJB4/SOD2/CD44/SLC2A3/IFIT2/HBEGF/CCN1/TNFRSF9/CCL20/CCL5/CXCL1/TNFAIP3/SIK1/ZFP…
ESCA	metabolic	ADIPOGENESIS	1.3095	0.0823271	0.21665	0.150515	IDH3G/CHUK/COX7B/AIFM1/REEP5/SUCLG1/IMMT/GHITM/ARAF/IFNGR1/MTCH2/COQ9/AK2/CD151/DECR1/UQCRQ/NDUFS3/UBC/JAGN1/SDHB/NKIRAS1/PRDX3/COQ3/PFKFB3/CS/RMDN3/DNAJB9/MRPL15/UQCRC1/COX6A1/NDUFAB1/COX8A/COQ5/PLIN2/IDH3A/CYC1/ADIPOR2/GPAT4/SOD1/ME1
ESCA	metabolic	MYC_TARGETS_V2	1.36597	0.0993289	0.248322	0.172519	LAS1L/HSPD1/NPM1/HSPE1/TCOF1/PA2G4/NOP16/RRP9/MPHOSPH10/NDUFAF4/NOP56/NIP7/DUSP2/CBX3/NOC4L/RRP12/FARSA/RCL1/AIMP2/PLK1
ESCA	metabolic	PANCREAS_BETA_CELLS	1.3063	0.14986	0.356809	0.247889	ELP4/SEC11A
ESCA	metabolic	G2M_CHECKPOINT	1.15093	0.243333	0.55303	0.384211	KATNA1/TOP1/CDC27/NUP98/DKC1/ATRX/E2F4/PRIM2/G3BP1/SMC1A/MAPK14/SYNCRIP/BUB3/CHMP1A/HSPA8/MNAT1/RBL1/SRSF2/HNRNPU/KIF4A/SRSF1/AMD1/CDKN3/HMMR/DDX39A/RBM14/SUV39H1/SLC38A1/AURKA/UBE2C/RPA2/CCNT1/CDK1/KPNB1/CKS2/ORC6/CASP8AP2/DBF4/HUS1/TMPO/ARID4A/LBR/CCNB2/CDC25B/HIF1A/PTTG1/JPT1/CENPE/TPX2/GINS2
ESCA	metabolic	COMPLEMENT	1.10207	0.296909	0.645455	0.448422	GMFB/XPNPEP1/PSEN1/RHOG/DYRK2/CASP7/IRF1/STX4/HSPA5/LAMP2/PLAUR/CALM1/PREP/RCE1/CALM3/USP15/CTSD/CTSC/ATOX1/PLSCR1/KIF2A/PSMB9/ME1/VCPIP1/CTSL/SIRT6/MMP12/PFN1/GNAI3/LIPA/RABIF/MSRB1/FDX1/SRC/FCER1G/LCP2/ANG/GZMA/PLA2G7/APOC1/S100A13/CASP5/CTSS/HSPA1A/F3/CASP4/C1QA/ADAM9/CTSV/C1QC/JAK2/MMP15/C2/CASP1/DUSP6/GNGT2/DPP4/GZMB/CCL5/CXCL1/TNFAIP3/GCA/IL6/PCSK9/DUSP5/CTSB/SERPINE1
ESCA	metabolic	TGF_BETA_SIGNALING	-1.04688	0.360324	0.723404	0.502576	BMPR1A/HIPK2/NCOR2/TRIM33/IFNGR2/SMAD1/CDK9
ESCA	metabolic	ESTROGEN_RESPONSE_EARLY	-1.06221	0.361702	0.723404	0.502576	RAPGEFL1/PAPSS2/KAZN/ADCY1/CELSR2/CBFA2T3/LRIG1/SYT12/FARP1/MINDY1/FOXC1/CELSR1/ASB13/FRK/GFRA1/BCL2/MED24/MPPED2/OVOL2/ENDOD1/MAPT/ELOVL2/RARA/SEMA3B/SYNGR1/TGIF2/AKAP1/BAG1/RPS6KA2/ELF1/IGFBP4/ABAT/AR/WFS1/MYBBP1A/TSKU/B4GALT1/SVIL/NCOR2/SH3BP5/FAM102A/RBBP8/NBL1/UNC119
ESCA	metabolic	INFLAMMATORY_RESPONSE	1.04252	0.398901	0.767117	0.532945	SELENOS/PSEN1/RHOG/NMI/ADRM1/IRF1/RIPK2/ACVR1B/PLAUR/GCH1/PVR/IL15RA/ATP2A2/SRI/PTPRE/SLC31A1/KLF6/BTG2/ABI1/OSM/SLC31A2/C5AR1/IL1B/FFAR2/GNAI3/CDKN1A/EIF2AK2/IFITM1/HAS2/CXCL8/HIF1A/CD14/ITGA5/LCP2/ADM/F3/HRH1/IL18RAP/LDLR/MET/CXCR6/MXD1/IL15/HBEGF/C3AR1/TNFRSF9/CCL20/TNFSF10/BST2/MSR1/CCL5/BDKRB1/CXCL10/IL6/SERPINE1/TNFSF9/IL1A/CSF1/IL2RB/CXCL11/LTA/CD40/TLR2/CYBB/RGS16/RTP4/CD55/CMKLR1/RGS1/SL…
ESCA	metabolic	APICAL_JUNCTION	-1.01869	0.451613	0.826925	0.574495	MADCAM1/NF1/AMIGO1/MAP4K2/GNAI2/DLG1/MAPK11/SORBS3/B4GALT1/TAOK2/TSC1/PIK3R3/LDLRAP1/THBS3/PBX2/EXOC4/AKT2/NF2
ESCA	metabolic	ALLOGRAFT_REJECTION	0.995388	0.470199	0.826925	0.574495	RARS1/UBE2D1/UBE2N/B2M/ELF4/IFNGR1/RIPK2/HLA-E/GLMN/NPM1/TAP1/EIF3A/RPL39/CD47/BCL10/HLA-A/MTIF2/EIF3J/PSMB10/TAP2/ABI1/IL1B/CCL4/CD7/IGSF6/HIF1A/CD80/LCP2/GZMA/FAS/CTSS/PRF1/AARS1/EIF5A/WARS1/IRF8/IL18RAP/JAK2/STAT1/C2/GPR65/ETS1/FASLG/TGFB1/CD3D/IL15/GZMB/CCL5/IL2RG/GBP2/CD3E/CD86/IL12RB1/CD3G/IL11/FYB1/CD2/CD247/IL6/SRGN/CCR1/CSF1/HLA-DMB/SPI1/IL2RB/CD8A/CD40/TLR2/LY86/ACHE/CD74/IL2RA/STAT4/IT…
ESCA	metabolic	ANDROGEN_RESPONSE	0.992606	0.498186	0.826925	0.574495	TMEM50A/SRP19/PGM3/NCOA4/B2M/ADRM1/RPS6KA3/MAP7/PA2G4/DNAJB9/RAB4A/CENPN/PTK2B/SMS/IDI1/SLC38A2
ESCA	metabolic	UV_RESPONSE_UP	0.984722	0.504484	0.826925	0.574495	PRPF3/ATP6V1C1/PSMC3/STIP1/MRPL23/EIF2S3/IRF1/TMBIM6/DNAJA1/GCH1/TAP1/DNAJB1/HNRNPU/RPN1/AMD1/BAK1/PPIF/NAT1/GLS/CDC34/DDX21/BMP2/BTG2/TUBA4A/CYB5B/BSG/ATF3/SELENOW/HLA-F/CEBPG
ESCA	metabolic	REACTIVE_OXYGEN_SPECIES_PATHWAY	0.96655	0.526658	0.826925	0.574495	SELENOS/GLRX2/PRDX4/PDLIM1/ATOX1/NDUFB4/PFKP/GLRX/TXN/NDUFS2/SOD1/CAT/MSRA/OXSR1/NQO1/HMOX2/JUNB/MGST1
ESCA	metabolic	APOPTOSIS	0.962365	0.542222	0.826925	0.574495	BCAP31/PSEN1/CASP7/BAX/IFNGR1/IRF1/XIAP/DNAJA1/DNM1L/GCH1/TAP1/MCL1/DDIT3/EBP/BCL10/IFITM3/PTK2/ETF1/BMP2/PMAIP1/DNAJC3/CASP8/DAP3/BTG2/SOD1/ATF3/VDAC2/CYLD/IL1B/ISG20/CDKN1A/CDC25B/CD14/BCL2L1/IER3/FAS/SAT1/JUN/PRF1/SQSTM1/FDXR/CASP4/BCL2L10/GADD45B/CASP1/SOD2/BNIP3L/CD44/FASLG
ESCA	metabolic	PI3K_AKT_MTOR_SIGNALING	0.95218	0.545771	0.826925	0.574495	YWHAB/ACTR2/UBE2N/CFL1/MAPK8/TBK1/ARF1/HSP90B1/CAB39/ATF1/ARPC3/RPS6KA3/ARHGDIA/DDIT3/RAC1/UBE2D3/MAPK9/ACTR3
ESCA	metabolic	HYPOXIA	0.907039	0.650776	0.957024	0.66488	JMJD6/PGK1/XPNPEP1/UGP2/ATP7A/PPP1R15A/HSPA5/PLAUR/PDK3/EFNA1/HEXA/LDHA/P4HA2/DDIT3/PNRC1/PFKFB3/GALK1/PFKP/PLIN2/NOCT/GLRX/IDS/ERO1A/KLF6/TPI1/SDC4/ATF3/ISG20/LOX/CDKN1A/PRKCA/ENO1/IER3/P4HA1/JUN/VEGFA/ERRFI1/ADM/ANXA2/F3/TIPARP/PGF/STC2/DUSP1/ANGPTL4/BNIP3L/ETS1/SLC2A3/STC1/TGFBI/CCN1/ZNF292/SLC37A4/TNFAIP3
ESCA	metabolic	XENOBIOTIC_METABOLISM	0.876264	0.686947	0.9743	0.676882	PTGES3/SSR3/SAR1B/HPRT1/KARS1/TMBIM6/GSTO1/PGRMC1/GCH1/AHCY/ATP2A2/MTHFD1
ESCA	metabolic	NOTCH_SIGNALING	0.816686	0.718391	0.9743	0.676882	SKP1/PSENEN
ESCA	metabolic	HEME_METABOLISM	0.858978	0.720982	0.9743	0.676882	TOP1/CDC27/NCOA4/PICALM/OPTN/ATP6V0A1/SLC10A3/TMEM9B/HTATIP2/NARF/ATG4A/LAMP2/MINPP1/P4HA2/NUDT4/CCDC28A/USP15/SLC25A38/MOSPD1
ESCA	metabolic	P53_PATHWAY	0.810935	0.816777	1	0.694737	RRP8/TPRKB/RPS27L/BAX/CSRNP2/PPP1R15A/PCNA/ACVR1B/SERTAD3/CCNG1/RB1/TAP1/IRAK1/DDIT3/CTSD/IP6K2/CCNK/BAK1/IER5/RAP2B/IFI30/CGRRF1/WRAP73/HINT1/APAF1/NUDT15/PTPRE/H2AJ/BMP2/PITPNC1
ESCA	metabolic	IL6_JAK_STAT3_SIGNALING	0.749105	0.849102	1	0.694737	IL13RA1/IFNGR1/IRF1/ACVR1B/STAM2/IL15RA/SOCS3/BAK1/HAX1/TNFRSF1A/IL1B/CD14/IRF9/FAS/LTBR/JUN/MAP3K8/STAT1/CD44/TGFB1/TNFRSF12A/CXCL1/IL2RG/IL12RB1/CXCL10/IL6/CCR1/CSF1/CXCL11/TLR2/CXCL3/PIM1/HMOX1/CD36/IL2RA/IL9R/IL17RB/CCL7/IL1R2/CXCL9
ESCA	metabolic	ANGIOGENESIS	-0.732369	0.849265	1	0.694737	JAG1/VEGFA/STC1/SPP1/COL5A2/MSX1/THBD/POSTN/LUM/VTN/CXCL6/OLR1/PF4/PRG2/APOH/SLCO2A1/FGFR1/JAG2
ESCA	metabolic	COAGULATION	-0.815703	0.865248	1	0.694737	RABIF/ANG/APOC1/PLAU/S100A13/F3/C1QA/ADAM9/CTSV/APOC2/MMP15/C2/PRSS23/DUSP6/DPP4/CTSB/SERPINE1/PLEK/MMP10/THBD/F13B/CFB/PROC/RGN/OLR1/PF4/APOC3/PLG/ITIH1/CPN1/HNF4A/MMP8/FGG/GP9/C8B/GDA/LEFTY2/C9/COMP/MBL2/CPB2/C3/HPN/TMPRSS6/F9/PECAM1/DCT/VWF/PLAT/CTSO/CLU/CRIP2/PROS1/TIMP3/CD9/FYN/GNG12/GP1BA/GSN/SH2B2/MASP2/ISCU/CSRP1
ESCA	metabolic	PEROXISOME	0.705151	0.892216	1	0.694737	PEX13/CDK7/ACOT8/SIAH1/HSD17B4/BCL10/PEX11A/RDH11/MVP/IDI1/SEMA3C/ITGB1BP1/ABCD1/SOD1/LONP2/HSD3B7/CAT
ESCA	metabolic	CHOLESTEROL_HOMEOSTASIS	0.680524	0.894737	1	0.694737	NSDHL/PLAUR/PDK3/PNRC1/EBP/MVD/PLSCR1/IDI1/PCYT2/ATF3/STARD4/ACTG1/ACAT2
ESCA	metabolic	APICAL_SURFACE	-0.626483	0.95941	1	0.694737	EFNA5/SLC34A3/CX3CL1/CROCC/B4GALT1/EPHB4/FLOT2
ESCA	metabolic	SPERMATOGENESIS	-0.713905	0.964539	1	0.694737	CCT6B/PCSK4/COIL/BRAF/IP6K1/PHF7/PIAS2/NF2
ESCA	metabolic	KRAS_SIGNALING_UP	-0.740145	0.969388	1	0.694737	TRIB2/FBXO4/ANKH/SATB1/RABGAP1L/CAB39L/ETV1/PTBP2/ADAM17/RBM4/ZNF639/CBR4/AKT2
ESCA	metabolic	ESTROGEN_RESPONSE_LATE	-0.660506	0.979592	1	0.694737	CKB/CHST8/ELOVL5/NPY1R/MEST/CACNA2D2/ALDH3B1/MDK/RAPGEFL1/PAPSS2/SLC29A1/CELSR2/CPE/FARP1/EMP2/ATP2B4/FOXC1/FRK/BCL2/OVOL2/MAPT/PRKAR2B/SCUBE2/CD9/SEMA3B/BAG1/RPS6KA2/BTG3/GPER1/NAB2/IGFBP4/PLXNB1/LARGE1/WFS1/RABEP1/SLC2A8/NCOR2/FAM102A/RBBP8/NBL1/ALDH3A2/DLG5
ESCA	metabolic	EPITHELIAL_MESENCHYMAL_TRANSITION	0.56786	0.993236	1	0.694737	COPA/PLAUR/PVR/TPM1/TPM4/PLOD1/SDC4/LOX/CXCL8/SERPINH1/VEGFC/ITGA5/FAS/SAT1/JUN/VEGFA/IL32/NT5E/RGS4/GADD45B/CD44/TGFB1/TGFBI/IL15/CCN1/TNFRSF12A/CXCL1/TNFAIP3/GJA1/CAP2/SPP1/ANPEP/DAB2/ENO2/IL6/SERPINE1/COL5A2/OXTR/LOXL2/MSX1/FOXC2/GLIPR1/CALD1/POSTN/INHBA/COL5A1/LUM/BASP1/CXCL6/PTHLH/PRSS2/SFRP4/COMP/SGCG/FBLN2/FGF2/FBN2/CDH11/GPC1/FBLN1/PDLIM4/CXCL12/CRLF1/NID2/PFN2/TNFRSF11B/MEST/BDNF/ELN/MYL…
ESCA	metabolic	BILE_ACID_METABOLISM	0.506224	0.998811	1	0.694737	PEX13/PEX16/OPTN/HSD17B4/NUDT12/PEX11A/PEX7/IDI1/SLC22A18/ABCD1/SOD1/LONP2/HSD3B7/CAT
ESCA	metabolic	IL2_STAT5_SIGNALING	0.470419	1	1	0.694737	CDC42SE2/IFNGR1/GSTO1/AHCY/HUWE1/SNX14/TTC39B/RNH1/SNX9/IFITM3/PLSCR1/PNP/SYNGR2/PLIN2/BMP2/KLF6/SERPINB6/SMPDL3A/CISH/BCL2L1/P4HA1/CD81/FAM126B/CDCP1/NT5E/MAP3K8/IRF8/GADD45B/BATF3/MXD1/GPR65/CD44/SLC2A3/MYO1E/TNFRSF9/PRNP/TNFSF10/SPP1/CD86/ICOS/CXCL10/LRRC8C/CSF1/IL2RB/NDRG1/BATF/CA2/PIM1/RGS16
OV	inflammatory	APICAL_JUNCTION	1.48531	0.00848961	0.0326524	0.02131	GRB7/JUP/VAV2/PARVA/VASP/LAYN/CDK8/CLDN4/SIRPA/AKT2/EGFR/ACTN4/EPB41L2/TGFBI/ADAM9/EXOC4/PKD1/PCDH1/VCL/CNN2/IRS1/SORBS3/TSPAN4/ATP1A3/CERCAM/COL16A1/INPPL1/VWF/ITGA2/PTEN/RASA1
THCA	inflammatory	PI3K_AKT_MTOR_SIGNALING	1.48268	0.0368977	0.167717	0.130643	PTEN/UBE2N/RPTOR/MAPK9/RAF1/PLA2G12A/PRKAR2A/SMAD2/ATF1/PIKFYVE/ACTR2/NCK1/RIT1/PPP2R1B/PLCB1/ACACA/SLC2A1/EGFR/PTPN11/ACTR3/CDK2
READ	inflammatory	IL2_STAT5_SIGNALING	1.48262	0.00726085	0.0213554	0.0134877	RABGAP1L/CAPG/NFIL3/SPRY4/PLPP1/IGF1R/POU2F1/UCK2/DCPS/FURIN/MAPKAPK2/MYO1C/DENND5A/IRF6/SWAP70/TNFRSF4/GADD45B/CTSZ/TNFRSF18/NDRG1/BATF3/CSF1/ECM1/NCS1/P4HA1/RGS16/BHLHE40/NRP1/SHE/TWSG1/PHTF2/BMPR2/GUCY1B1/PRNP/LRRC8C/PLEC/S100A1/SLC2A3/CKAP4/CTLA4/MAFF/PTH1R/AHR/RHOB/SYT11/APLP1/SYNGR2/GLIPR2/KLF6/COL6A1/GABARAPL1/AHNAK/LTB/PRAF2/GBP4/PHLDA1/CD83/LIF/HOPX/BCL2/ITGAV/CD86
THCA	inflammatory	TGF_BETA_SIGNALING	1.48156	0.04518	0.183992	0.14332	SMURF1/SKI/XIAP/NCOR2/WWTR1/TRIM33/PPM1A/KLF10/SKIL/ARID4B/BMPR2/PPP1R15A/SMAD7
PAAD	inflammatory	MITOTIC_SPINDLE	1.47327	0.00540477	0.0225199	0.0142231	ARF6/PPP4R2/STAU1/NCK1/RAB3GAP1/INCENP/CDC27/CD2AP/KIF20B/RACGAP1/PDLIM5/CDC42/FGD6/CKAP5/CTTN/ECT2/NUSAP1/STK38L/LRPPRC/RALBP1/MYO1E/SMC4/ABI1/DLG1/PXN/VCL/ARFGEF1/ACTN4/ARHGEF12/KIF11/RASAL2/CDK1/RHOF/LMNB1/CENPE/PRC1/KIF23/WASL/SMC3/ALMS1/FGD4/NET1/BUB1/AKAP13/TOP2A/EZR/DLGAP5/RASA1/CENPF/FLNB/ANLN/MYH9/ARHGAP29/TPX2/KIF4A/ARHGAP5/TTK/CCNB2/CLIP1/SPTBN1/RASA2/NEK2/PLK1/NOTCH2/AURKA/KNTC1/ESPL1…
CESC	inflammatory	ANDROGEN_RESPONSE	1.47138	0.0451505	0.157343	0.115937	LMAN1/ACSL3/MAP7/B4GALT1/RAB4A/UAP1/PGM3/VAPA/PMEPA1/ACTN1/DNAJB9/SPCS3/GNAI3/AKT1/PDLIM5/IDI1/SCD/HERC3/HMGCS1/ELL2/DHCR24/UBE2J1/SRF/ITGAV/STEAP4/SLC38A2/SLC26A2/ZMIZ1/HMGCR
STAD	inflammatory	HYPOXIA	1.4698	0.0096372	0.043421	0.0292521	UGP2/PLIN2/BNIP3L/FOXO3/IDS/WSB1/KLHL24/RBPJ/SDC2/GBE1/P4HA2/ERRFI1/LOX/ACKR3/STC1/KLF7/ZFP36/PNRC1/TMEM45A/HEXA/PHKG1/SLC2A3/NFIL3/NR3C1/CXCR4/KLF6/ZNF292/NAGK/CSRP2/PIM1/SERPINE1/CAV1/AKAP12/ADM/MXI1/RRAGD/DUSP1/VLDLR/CITED2/LXN/PGF/PGM1/TGFB3/AMPD3/ETS1/GCK/RORA/PDK3/GPC3/AK4/LDHA/CCN1/CAVIN1/DCN/KIF5A/SRPX/TES/IRS2/DTNA/BGN/SLC6A6/PPFIA4/P4HA1/CP/TGFBI/ANGPTL4/JUN/PDGFB/CCN2
GBM	inflammatory	IL2_STAT5_SIGNALING	1.46911	0.00937778	0.0246784	0.0140277	CD81/PRNP/FURIN/CKAP4/BHLHE40/TGM2/P2RX4/CD83/DENND5A/ST3GAL4/PTRH2/FAH/PIM1/NFIL3/RGS16/EEF1AKMT1/CDC42SE2/CTSZ/SNX9/IL4R/ETFBKMT/RNH1/TWSG1/GABARAPL1/GUCY1B1/KLF6/SLC2A3/CD79B/IL18R1/GADD45B/CASP3/NRP1/ANXA4/CDCP1/PNP/CST7/P4HA1/MAP3K8/MAFF/MYO1C/PLIN2/SERPINB6/HIPK2/SPP1/TNFRSF1B/PTGER2/CAPG/LTB/AMACR/COL6A1/BATF/MXD1/HK2/CD44/IL1R2/APLP1/SYNGR2/NDRG1/CSF1
CESC	inflammatory	ANGIOGENESIS	1.46715	0.0472028	0.157343	0.115937	VEGFA/NRP1/APP/FSTL1/ITGAV/SPP1/COL5A2/STC1/SERPINA5/COL3A1/POSTN/KCNJ8/OLR1/PDGFA/VCAN/CXCL6/VTN/PF4/THBD
BRCA	inflammatory	TGF_BETA_SIGNALING	1.46627	0.0401786	0.100446	0.0634398	XIAP/APC/TJP1/ACVR1/THBS1/SMAD7/SLC20A1/SMURF2/BMPR2/MAP3K7/SMAD1/ARID4B/KLF10/TGFBR1/FKBP1A
LUSC	inflammatory	KRAS_SIGNALING_UP	1.45389	0.00732457	0.0146491	0.00555126	CCSER2/AKT2/PPP1R15A/ACE/TRIB1/DUSP6/FLT4/USP12/AKAP12/PECAM1/ENG/EVI5/BTBD3/ATG10/RGS16/PRDM1/F13A1/GFPT2/TMEM176A/TNFRSF1B/ETS1/GADD45G/LIF/BMP2/PLVAP/GYPC/INHBA/ADGRA2/SEMA3B/GNG11/TMEM176B/CSF2RA/CXCR4/EPHB2/TRAF1/LAT2/C3AR1/ANGPTL4/CD37/IL10RA/PLAUR/ANO1/KCNN4/ADGRL4/NRP1/F2RL1/SPRY2/SPARCL1/DCBLD2/WNT7A/SPON1/HKDC1/PLAU/ALDH1A3/SOX9/CFHR2/ADAM8/TNFAIP3/FGF9/DOCK2/PEG3/CMKLR1/IL7R/LCP1/MALL/…
OV	inflammatory	UV_RESPONSE_DN	1.44806	0.0250854	0.0783919	0.051161	NFKB1/ERBB2/SLC7A1/MIOS/SYNJ2/MAP2K5/VAV2/TGFBR2/SCAF8/NOTCH2/CITED2/RXRA/ANXA4/FHL2/NR3C1/RUNX1/IRS1/ATP2B1/DAB2/SMAD3/MYC/ANXA2/BHLHE40/CDKN1B/PIK3CD/NR1D2/PRDM2/PLPP3/PTEN/RND3/NRP1/TJP1/ADD3/SYNE1/ABCC1/APBB2/SLC22A18/DUSP1/SFMBT1
PAAD	inflammatory	APOPTOSIS	1.43298	0.0179274	0.056023	0.035383	PPP3R1/PSEN1/CASP4/CTNNB1/CDK2/BCL2L1/RELA/TNFSF10/KRT18/CASP2/TAP1/MCL1/H1-0/IL18/LGALS3/CASP6/TOP2A/DPYD/CD44/WEE1/HMGB2/CASP8/SAT1/RETSAT/ERBB3/BNIP3L/BCL10/TNFRSF12A/ETF1/ANXA1/EMP1/GNA15/IRF1/IFITM3/DAP3/FAS/IFNGR1/PAK1/ROCK1/SLC20A1/LMNA/CDKN1A/CTH/PMAIP1/CFLAR/CAV1/BID/CASP7/GPX1/TSPO/BIRC3/SOD2/CCND1/VDAC2/CASP3/BIK/XIAP/EBP/PEA15/GADD45A/IER3/PDGFRB/BMP2/TIMP2/PTK2/CASP1/TXNIP/GSR/HSPB1/…
GBM	inflammatory	PI3K_AKT_MTOR_SIGNALING	1.42253	0.0289505	0.0657965	0.0374001	RAC1/GRB2/HSP90B1/CAB39/PLA2G12A/MYD88/CLTC/MAP2K3/DUSP3/RALB/DDIT3/CFL1/MAPK10/TBK1/ATF1/SQSTM1/PFN1/NOD1/MAPK9/AP2M1
PAAD	inflammatory	PI3K_AKT_MTOR_SIGNALING	1.41073	0.0481013	0.115571	0.0729923	GSK3B/RALB/ARPC3/CAB39/NCK1/SMAD2/RAC1/CDK2/ACTR3/YWHAB/ACTR2/PPP1CA/MYD88/CFL1/CDK1/RAF1/AP2M1/UBE2D3/TBK1/MAPK1/ATF1/RPS6KA1/PTEN/EGFR/RIT1
LUSC	inflammatory	APOPTOSIS	1.39919	0.0537562	0.0814488	0.0308648	MADD/SMAD7/RELA/ADD1/ROCK1/DNAJC3/BTG2/WEE1/JUN/CDKN1A/MCL1/SPTAN1/CFLAR/GADD45B/RARA/GPX3/LMNA/APP/RHOT2/TIMP2/F2R/CREBBP/PEA15/EGR3/BMP2/IER3/TXNIP/TIMP3/TNFRSF12A/CDC25B/PDGFRB/HGF/MMP2/SLC20A1/ISG20/CYLD/CD14
LUSC	inflammatory	WNT_BETA_CATENIN_SIGNALING	1.38881	0.0944444	0.134921	0.0511278	NUMB/NCOR2/AXIN1/NOTCH4/NOTCH1/HDAC5/NKD1/PPARD/AXIN2/HDAC11/TCF7/FRAT1
THCA	inflammatory	HEME_METABOLISM	1.38755	0.03259	0.16295	0.126929	MKRN1/BNIP3L/GMPS/DCAF10/FOXJ2/SLC11A2/VEZF1/RCL1/ALAD/RNF123/CPOX/NEK7/TFRC/XPO7/RIOK3/NFE2L1/TCEA1/ELL2/NCOA4/BACH1/HTATIP2/LPIN2/PICALM/RNF19A/NR3C1/BMP2K/CLCN3/ARHGEF12/GAPVD1/DCUN1D1/SLC2A1
PAAD	inflammatory	ALLOGRAFT_REJECTION	1.38053	0.0359281	0.0945477	0.0597144	MRPL3/EIF3J/NCK1/CD47/ABCE1/RIPK2/NPM1/RARS1/DARS1/GBP2/ABI1/TAP2/B2M/SOCS5/MTIF2/GALNT1/TAP1/ELF4/UBE2D1/IL18/STAT1/EGFR/BCL10/EIF3D/LY75/TLR3/FAS/EIF3A/IFNGR1
LGG	inflammatory	COMPLEMENT	1.37972	0.0136096	0.0486057	0.0317216	GNAI3/CTSB/CASP3/ANXA5/GNB2/CASP7/PPP4C/LAP3/GCA/SH2B3/PFN1/APOBEC3F/IRF2/ADAM9/CTSL/HSPA5/USP15/CASP4/CPQ/PLSCR1/CASP10/FDX1/PIM1/APOBEC3G/LAMP2/JAK2/LYN/PLAUR/PRSS36/CD46/CASP1/IRF1/MMP14/DOCK4/USP14/CTSC/SERPING1/TMPRSS6/CFB/F3/GPD2/CA2/GNGT2/RNF4/ANG/C2/TNFAIP3/LCP2/CTSS/IRF7/LGALS3/WAS/PDGFB/PLAT/CEBPB/C1R/CFH/DPP4/PHEX/PLA2G4A/PRKCD/FCER1G/KYNU/FN1/PIK3CG/SERPINA1/C1S/PLEK/TIMP1/PSMB9/S100A…
CESC	inflammatory	PI3K_AKT_MTOR_SIGNALING	1.37884	0.0732113	0.203365	0.149848	ACTR2/ARF1/NOD1/HSP90B1/ATF1/ACACA/PDK1/ACTR3/CLTC/RIT1/CFL1/PTPN11/DUSP3/MAP3K7/YWHAB/RALB
STAD	inflammatory	HEME_METABOLISM	1.35946	0.02703	0.0844688	0.0569053	ISCA1/YPEL5/NEK7/SDCBP/CDR2/USP15/TCEA1/BNIP3L/CAST/CIR1/FOXO3/ELL2/DAAM1/PICALM/NCOA4/MOSPD1/P4HA2/SIDT2/ALDH6A1/UROD/NR3C1/TAL1/CCDC28A/CLIC2/SLC22A4/MYL4/GCLM/TMCC2/ADD1/LAMP2/BPGM/SPTB/EZH1/CAT/MARK3/TSPAN5/SNCA/MXI1/ADD2/HTATIP2/GLRX5/GAPVD1
OV	inflammatory	ADIPOGENESIS	1.3538	0.0375214	0.0987404	0.0644411	IMMT/UBQLN1/RAB34/GHITM/ACLY/PIM3/UBC/GPAT4/STAT5A/PFKL/MIGA2/JAGN1/ESRRA/BCL6/CHUK/POR/BCKDHA/RETSAT/SLC27A1/ACO2/PGM1/ECH1/DECR1/ANGPTL4/ARAF/LPCAT3/CD302/NMT1/IFNGR1/CAVIN1/ELMOD3/DLD/ITSN1/CAT/ALDOA/SLC66A3/SDHB/RIOK3/DHRS7/LIFR/BAZ2A/AGPAT3/SCARB1
LGG	inflammatory	PI3K_AKT_MTOR_SIGNALING	1.35215	0.069869	0.158793	0.103633	RPS6KA3/RIPK1/ACTR3/ACTR2/PLCG1/RIT1/HSP90B1/IRAK4/MAP2K3/NOD1/CALR/PPP1CA/PAK4/STAT2/MKNK2/PFN1/RALB/CDK2/MYD88/RAC1/ARPC3/TRAF2/TBK1/TNFRSF1A/NFKBIB/PIK3R3/ARHGDIA/RPS6KA1
CESC	inflammatory	APICAL_JUNCTION	1.35167	0.0518293	0.161966	0.119344	MPZL1/SHC1/CDK8/SKAP2/CAP1/MPP5/ADAM9/MAP3K20/THBS3/ITGB1/PBX2/B4GALT1/EXOC4/ZYX/ACTN1/DHX16/ACTB/MAPK14/ADAM15/RRAS/RASA1/NECTIN2/CD276/VCL/CERCAM/BMP1/WASL/TJP1/TGFBI/EGFR/VWF/LAMC2/INPPL1/ICAM1/MVD/RHOF/CDH3/ITGA3/LAMB3/FSCN1/AKT2/MYH9/PTEN/GNAI2/MMP2/CTNND1/SIRPA/ADAMTS5/MYH10/TSPAN4/PECAM1/MPZL2/IRS1
THCA	inflammatory	MYC_TARGETS_V2	1.34842	0.110526	0.325077	0.253218	WDR43/PPRC1/UTP20/DDX18/HSPD1/PRMT3/NOLC1/RCL1
STAD	inflammatory	ANDROGEN_RESPONSE	1.34535	0.0594568	0.148642	0.100138	RAB4A/TMEM50A/UAP1/SLC38A2/SRP19/ZBTB10/ITGAV/ELL2/RPS6KA3/NCOA4/PDLIM5/APPBP2/VAPA/ELK4/MYL12A/GNAI3/PLPP1/MERTK/LMAN1/SLC26A2/INPP4B/STK39/MAK/AKAP12
GBM	inflammatory	ESTROGEN_RESPONSE_EARLY	1.34106	0.0353388	0.0768236	0.0436681	KLF10/SCARB1/RAB31/RARA/SNX24/BHLHE40/TBC1D30/DYNLT3/TGM2/CANT1/OPN3/UNC119/NBL1/NRIP1/SLC22A5/IGFBP4/IL6ST/ALDH3B1/RETREG1/RHOBTB3/GLA/P2RY2/INPP5F/SIAH2/PDLIM3/OLFM1/ENDOD1/SYBU/UGCG/MLPH/KLF4/PTGES/TOB1/KRT8/SLC37A1/SH3BP5
THCA	inflammatory	TNFA_SIGNALING_VIA_NFKB	1.3357	0.0478378	0.183992	0.14332	KDM6B/NFE2L2/YRDC/DNAJB4/DENND5A/KLF10/ATP2B1/GEM/B4GALT1/PFKFB3/MXD1/FOSL2/PPP1R15A/SPSB1/PDLIM5/BIRC2/PANX1/NAMPT/LIF/ETS2/SNN/RCAN1/PTX3/NFIL3/RIPK2/ZC3H12A/MCL1/SLC2A3/ACKR3/NFAT5/BCL6/MAP3K8/PDE4B/SERPINE1/BHLHE40/NR4A1/GFPT2/CCNL1/BCL3/SOCS3/NR4A2/PHLDA1/SLC16A6/LDLR/INHBA/EGR3/CCN1/RHOB/BMP2/OLR1/PLK2/MYC/ICOSLG/NR4A3/FOSL1/KLF9/ATF3/CD80/KLF4/VEGFA/TUBB2A/CDKN1A/KYNU/MAFF/TNFAIP3/PLAUR
LGG	inflammatory	ALLOGRAFT_REJECTION	1.33494	0.0178914	0.0551049	0.0359632	IKBKB/BCL10/IFNGR2/RARS1/GLMN/BRCA1/MTIF2/DYRK3/FLNA/IFNAR2/GALNT1/EIF4G3/TRAF2/ELF4/BCL3/JAK2/TLR3/TAPBP/LYN/ST8SIA4/STAT1/HLA-E/CAPG/B2M/MAP4K1/TGFB1/DEGS1/WARS1/C2/FGR/TLR1/BCAT1/LCP2/ITGAL/IL18/CTSS/TAP1/CFP/SOCS1/LY75/HLA-A/HCLS1/IRF7/PSMB10/IL4R/CD247/CD40/WAS/TLR6/PTPRC/CD4/IL2RG/F2R/ZAP70/ITGB2/HLA-DMB/PTPN6/KLRD1/SPI1/CD86/TGFB2/CD47/IL16/HLA-DMA/TIMP1/CD7/AKT1/FYB1/CCR5/IL7/CD74/IFNGR1/…
PAAD	inflammatory	INFLAMMATORY_RESPONSE	1.32517	0.0511296	0.115571	0.0729923	GNAI3/PSEN1/ATP2C1/NMI/RIPK2/IFNAR1/IL15RA/EIF2AK2/KLF6/RELA/ABI1/MET/RAF1/HRH1/TNFSF10/IRAK2/SGMS2/IL18/NAMPT/AHR/OSMR/TPBG/RTP4/SRI/GNA15/IRF1/PTPRE/TLR3/DCBLD2/MXD1/SELENOS/IFITM1/LY6E/PLAUR/P2RY2/CDKN1A/HBEGF/MMP14/LDLR/LYN/AXL/BST2/ITGB8/HIF1A/CD82/SPHK1/F3/RHOG/ITGA5/ADORA2B/ATP2A2/TAPBP/INHBA/EMP3/PDPN/IL4R/TLR1/CXCL11/CCRL2/CX3CL1/SERPINE1/TNFSF9/TNFAIP6/IL15/IL1R1/IFNGR2/FZD5/LAMP3/ITGB3…
READ	inflammatory	IL6_JAK_STAT3_SIGNALING	1.32025	0.105634	0.211268	0.133432	IFNGR2/CBL/STAT2/IFNAR1/IL6ST/TGFB1/HAX1/CSF1/A2M/STAT1/MYD88/SOCS3/PTPN2/IL1R1/OSMR/JUN
STAD	inflammatory	KRAS_SIGNALING_UP	1.31933	0.0582386	0.148642	0.100138	PTCD2/NRP1/EVI5/ADGRL4/PTBP2/MMD/GNG11/TFPI/CCSER2/ATG10/USP12/TOR1AIP2/KIF5C/PECAM1/ZNF277/CXCR4/ETV1/FLT4/EPB41L3/BPGM/AMMECR1/AKAP12/SCN1B/CPE/ENG/DCBLD2/PLVAP/TSPAN7/ANKH/SCG5/ALDH1A2/ARG1/CFH/GPNMB/SATB1/ETS1/PLAT/LY96/NGF/ALDH1A3/IL33/INHBA/FBXO4/SPARCL1/MTMR10/GYPC/CSF2RA/GFPT2/NAP1L2/DUSP6/RGS16/RELN/CLEC4A/F13A1/LAPTM5/APOD/ST6GAL1/ANGPTL4/IL1RL2/IL7R/GADD45G/GUCY1A1/PRRX1
LGG	inflammatory	ANGIOGENESIS	1.31759	0.0934959	0.203252	0.132649	JAG1/LRPAP1/FSTL1/ITGAV/PDGFA/VAV2/COL5A2/NRP1/TIMP1/SPP1/S100A4/SLCO2A1/VEGFA/OLR1/FGFR1/MSX1/KCNJ8/SERPINA5/CCND2/THBD/COL3A1/LUM/POSTN
CESC	inflammatory	UV_RESPONSE_UP	1.31369	0.0822581	0.216469	0.159503	NUP58/TGFBRAP1/TMBIM6/YKT6/STIP1/AMD1/GRINA/PRPF3/ACAA1/FURIN/CREG1/SOD2/PPT1/MARK2/HYAL2/CDC5L/TFRC/STK25/CYB5B/RHOB/DDX21/SIGMAR1/MGAT1/CXCL2/TARS1/MMP14/RPN1/AGO2/ALDOA/EIF2S3
OV	inflammatory	APICAL_SURFACE	1.296	0.143529	0.29902	0.19515	APP/FLOT2/GAS1/EFNA5/ADAM10/PLAUR/SULF2/THY1/ATP8B1/EPHB4
CESC	inflammatory	UV_RESPONSE_DN	1.29265	0.0937997	0.234499	0.172789	MIOS/CDK13/LAMC1/SRI/NRP1/SLC7A1/ANXA2/RUNX1/MAPK14/PHF3/NEK7/CAP2/SCAF8/FHL2/AGGF1/DAB2/PDLIM5/PTPRM/CDC42BPA/TJP1/MTA1/TOGARAM1/LDLR/FZD2/TFPI/BCKDHB/RND3/CITED2/TGFBR2/SERPINE1/ATRN/SMAD7/ZMIZ1/COL5A2/PTEN/NOTCH2/SYNJ2/ITGB3/RASA2/APBB2/COL1A1/CAV1/MYC/IRS1/COL3A1/ADGRL2/PMP22/PRKCA/COL1A2/BHLHE40/LPAR1/CCN1/ATP2B1/ERBB2/FBLN5/MET/IGF1R/PTGFR/MGLL/COL11A1/PDGFRB/ID1/GRK5/F3
BRCA	inflammatory	GLYCOLYSIS	1.29192	0.0764331	0.173712	0.109713	RARS1/PGK1/COPB2/PGAM1/RPE/P4HA2/PMM2/GALK2/HDLBP/IL13RA1/UGP2/KIF2A/HS2ST1/EXT2/NT5E/ERO1A/ARPP19/PKM/TGFBI/CHPF/SLC35A3/DLD/SLC25A13/P4HA1/EXT1/GFPT1/SDHC/MERTK/GCLC/SRD5A3/HSPA5/LDHA/ZNF292/TXN/PRPS1/GMPPA/VCAN/GOT2/MDH1
STAD	inflammatory	UNFOLDED_PROTEIN_RESPONSE	1.28019	0.100719	0.211589	0.142544	NFYB/DCP2/TTC37/SEC11A/SEC31A/FKBP14/ATF6/CNOT2/PARN/XPOT/SLC30A5/MTREX
LUSC	inflammatory	INTERFERON_ALPHA_RESPONSE	1.27834	0.113497	0.157635	0.0597352	RNF31/HELZ2/TRIM5/RIPK2/STAT2/IFITM2/TDRD7/OGFR/TMEM140/IRF7/PARP14/TXNIP/CD47/DHX58/TRIM21/ISG20/SAMD9L/EPSTI1/IL4R/IRF9/CCRL2/NCOA7/IFI35
OV	inflammatory	INFLAMMATORY_RESPONSE	1.27772	0.100408	0.2282	0.14893	RAF1/NFKB1/IFNGR2/RELA/SLC7A1/SCN1B/PTGER2/OSMR/ATP2B1/STAB1/C5AR1/MYC/KIF1B/CLEC5A/ITGB8/PTPRE/AXL/HRH1/PLAUR/NAMPT/CSF1/TIMP1/GNA15/MSR1/RHOG/CD82/SLC31A2/PIK3R5/IL1B/ABCA1/CD14/C3AR1/LDLR/ADORA2B/FPR1/ITGA5/SGMS2/P2RY2/SLC31A1/TNFSF9/TLR2/PTAFR/TNFRSF1B/KLF6/NLRP3/IL15RA/IRAK2/IL18R1/TLR1/EDN1/TPBG/PDPN/OSM/LPAR1/IL4R/ADM/RASGRP1/TACR1/CYBB/PDE4B/IL15
LGG	inflammatory	PROTEIN_SECRETION	1.27744	0.104925	0.218594	0.142661	RER1/RPS6KA3/USO1/SEC22B/GLA/LMAN1/YKT6/COPB2/ADAM10/AP1G1/SNAP23/ZW10/TMED2/CD63/TMED10/SEC24D/ANP32E/ARFIP1/SEC31A/BET1/COPB1/OCRL/AP2S1/LAMP2/ATP7A/VAMP3/TMX1/ATP1A1/PAM/CTSC/TOM1L1/CLN5/AP3B1/PPT1/M6PR/NAPA/ERGIC3
BRCA	inflammatory	ANDROGEN_RESPONSE	1.27432	0.133705	0.267409	0.16889	XRCC5/SLC38A2/ITGAV/SEC24D/NCOA4/PGM3/LMAN1/APPBP2/HMGCR/ACSL3/PIAS1/HMGCS1/MERTK/GNAI3/HERC3/DNAJB9/ABCC4/PMEPA1/XRCC6/IDI1/CENPN/SPCS3/MAF/TPD52
READ	inflammatory	UV_RESPONSE_DN	1.27423	0.0825	0.1875	0.118421	LAMC1/CDC42BPA/PIAS3/NEK7/IGF1R/PTEN/TOGARAM1/PRKCE/ATXN1/ATP2B4/PTPN21/PIK3R3/PTPRM/FZD2/CACNA1A/DYRK1A/GJA1/BHLHE40/NRP1/APBB2/SDC2/PDLIM5/PIK3CD/CELF2/PMP22/AKT3/MMP16/PDGFRB/PRKCA/DAB2/ZMIZ1/FYN/RUNX1/DLC1/CAV1/SYNE1/TFPI/SCHIP1/DUSP1/MAP1B/SNAI2/NR3C1/PLPP3/ADGRL2/VAV2/ERBB2/NFIB/FBLN5/PEX14/NOTCH2/CCN1/IGFBP5/IRS1/RBPMS/RGS4/LPAR1
OV	inflammatory	HEDGEHOG_SIGNALING	1.26765	0.179138	0.331146	0.216117	TLE3/CELSR1/PTCH1/RASA1/NRP1/TLE1/THY1/NRP2/CDK6/ADGRG1/UNC5C/L1CAM/AMOT
BRCA	inflammatory	ANGIOGENESIS	1.26659	0.157252	0.280807	0.177352	ITGAV/NRP1/PTK2/VCAN/VAV2/COL5A2/FSTL1/POSTN/LUM/COL3A1/STC1/SPP1/TNFRSF21/SLCO2A1/OLR1/JAG1/VEGFA
GBM	inflammatory	ESTROGEN_RESPONSE_LATE	1.26497	0.0661765	0.132353	0.0752322	TSPAN13/GALE/SCARB1/RAB31/COX6C/DYNLT3/ISG20/OPN3/NBL1/NRIP1/SLC22A5/PRKAR2B/IGFBP4/IL6ST/ALDH3B1/GLA/SIAH2/ZFP36/HPRT1/RABEP1/MDK/EMP2/PDLIM3/OLFM1/PTPN6/FABP5/SNX10/KLF4/MAPK13/PTGES/TOB1/FKBP5/ST14/ATP2B4/SERPINA1/SERPINA5/PRSS23/BATF/CAV1/CD44/LARGE1/WFS1/SLC9A3R1/CLIC3/EGR3/FOS
GBM	inflammatory	UV_RESPONSE_UP	1.26372	0.0939759	0.174029	0.098922	ATP6V1C1/STARD3/CLTB/FURIN/GRPEL1/YKT6/TMBIM6/PDAP1/BTG1/MGAT1/MRPL23/SPR/IL6ST/GRINA/GGH/PRKCD/SQSTM1/RPN1/HMOX1/RAB27A/DLG4/HTR7/CASP3/PDLIM3/OLFM1/ARRB2/CREG1/ALDOA/CYB5R1/ENO2/PSMC3/NFKBIA/DGAT1/HYAL2/JUNB/NAT1/KCNH2/MMP14/MAPK8IP2/CXCL2
READ	inflammatory	CHOLESTEROL_HOMEOSTASIS	1.26315	0.15677	0.279946	0.176808	ATF5/NFIL3/LGMN/S100A11/ANXA5/TP53INP1/ANTXR2/PMVK/PNRC1/SREBF2/GNAI1/GUSB/ABCA2
STAD	inflammatory	COAGULATION	1.26199	0.101562	0.211589	0.142544	S100A13/USP11/PRSS23/KLF7/PROS1/GNG12/HTRA1/PECAM1/CPQ/VWF/SERPINE1/LAMP2/ANG/SPARC/A2M/CTSK/FYN/FBN1/ACOX2/THBS1/LRP1/CFH/TFPI2/PLAT/CTSO/ITGB3/THBD/LGMN/APOC2/F8/PROC/RGN/OLR1/DUSP6/FN1/C1S/C1R/TIMP1/PDGFB/SERPING1/F10/P2RY1/ITIH1/CFI/CTSH/TMPRSS6/APOC1/MBL2/TF/CSRP1/TIMP3/DCT/S100A1/F2/C2/F3/MMP2/F13B/CTSV/APOA1/PLG/APOC3/C3/MMP10/MMP11/DPP4/F2RL2/CPB2/C9/MMP1/LEFTY2
HNSC	metabolic	MYC_TARGETS_V1	2.84171	3.55372e-25	1.77686e-23	1.23445e-23	PSMD7/HNRNPC/EIF3J/HPRT1/SSB/VBP1/DDX18/PGK1/SF3B3/PTGES3/AIMP2/SET/FAM120A/HSP90AB1/PSMD14/CCT4/KPNA2/RSL1D1/GSPT1/KPNB1/CSTF2/HDAC2/VDAC1/GOT2/KARS1/PRDX3/PSMA1/UBA2/IARS1/XRCC6/CBX3/TFDP1/EPRS1/EIF3D/RAD23B/G3BP1/NOLC1/PSMA6/NCBP2/SF3A1/EIF4H/HSPD1/XPO1/POLE3/CCT3/CCT7/NPM1/ABCE1/PWP1/MRPS18B/CCT5/ILF2/PHB/HNRNPA2B1/HNRNPD/YWHAE/YWHAQ/TCP1/NCBP1/RAN/SNRPA1/ETF1/POLD2/PSMD1/EIF4E/EIF1AX/CDK4/PS…
HNSC	metabolic	MTORC1_SIGNALING	2.23309	4.43509e-11	1.10877e-09	7.70304e-10	SEC11A/CYB5B/HPRT1/IMMT/STIP1/MTHFD2/PGK1/HSPA5/PSMC2/PSMD14/PSME3/PITPNB/PNO1/P4HA1/PSMD12/ACSL3/NMT1/UFM1/ACLY/RDH11/EPRS1/HSP90B1/HSPA4/PLK1/HSPD1/SQLE/SC5D/NUFIP1/ELOVL5/RAB1A/BUB1/PLOD2/PSMB5/ASNS/AURKA/GTF2H1/SHMT2/ETF1/IDH1/ACTR2/M6PR/GAPDH/TRIB3/PDAP1/ALDOA/SLC2A3/GPI/RPN1/AK4/STARD4/TMEM97/ACTR3/PSMC6/ADIPOR2/NFIL3/CACYBP/EIF2S2/ELOVL6/ATP2A2/TES/CCT6A/HSPA9/YKT6/CANX/GMPS/TCEA1/LDHA/UBE…
HNSC	metabolic	OXIDATIVE_PHOSPHORYLATION	2.11682	2.14184e-08	3.56974e-07	2.48003e-07	IMMT/CYB5R3/ABCB7/COX7A2L/SDHC/HADHB/COX11/ATP6AP1/RHOT1/VDAC1/GOT2/COX15/ATP6V1E1/PRDX3/ATP6V1C1/ETFA/NDUFB5/AIFM1/SLC25A5/MTX2/CYCS/TOMM22/MDH1/LRPPRC/ISCA1/VDAC2/AFG3L2/DLST/UQCRC2/PHYH/SDHB/IDH1/SDHA/OPA1/GPI/MRPL35/ATP5MC3/ATP6V1G1/MRPS30/NDUFA4/FDX1/MTRF1/OXA1L/MDH2/MRPS22/HSPA9/ATP6V0E1/DLAT/GLUD1/DLD/MTRR/LDHA/ACO2/TIMM17A/CS/HADHA/PDHX/UQCRFS1/ATP5PB/IDH3G/NDUFB3/SUPV3L1/ATP5MC2/SLC25A4/…
HNSC	metabolic	ALLOGRAFT_REJECTION	-1.91939	1.73307e-06	2.16634e-05	1.50504e-05	CD74/IL10/HLA-DOA/HLA-DMA/FCGR2B/HLA-DRA/SPI1/CAPG/LCP2/CXCL13/CCL5/CD8A/IL2RB/IL4R/CD47/IL2RA/DEGS1/CRTAM/IRF8/GBP2/IL18RAP/KLRD1/PTPRC/IFNGR1/CD4/IL12RB1/JAK2/CXCR3/NCK1/SOCS1/CCR5/GZMB/CD79A/ST8SIA4/PRF1/TRAF2/CD28/CD3G/PRKCB/SIT1/GLMN/GPR65/CD2/ITGAL/LTB/HCLS1/HLA-DOB/CD247/CFP/ABI1/MAP4K1/CD96/CD3D/WAS/NCF4/IRF4/CD3E/LCK/IL16/PTPN6/CD7/CCL22/IL2RG/ZAP70/BCL3/CSK/IKBKB
HNSC	metabolic	INTERFERON_GAMMA_RESPONSE	-1.79001	2.71909e-05	0.000271909	0.000188906	GBP6/SELP/PIM1/IRF5/IDO1/GBP4/PSMB10/C1S/FGL2/CXCL9/SAMHD1/PARP14/IRF1/HLA-DRB1/VCAM1/HLA-DQA1/CFB/STAT4/IL15RA/CMKLR1/SP110/IL18BP/KLRK1/BPGM/GZMA/CD38/CD74/GCH1/HLA-DMA/BANK1/GPR18/TXNIP/LCP2/AUTS2/CCL5/IL2RB/IL4R/IFI30/SECTM1/RAPGEF6/IRF8/ZBP1/PLA2G4A/RNF213/JAK2/C1R/VAMP5/SOCS1/STAT2/TRIM26/ITGB7/SLAMF7/CIITA/PARP12/ST8SIA4/ISG20/NLRC5/TRAFD1/IL10RA/STAT3/ARID5B/IRF9/CSF2RB/TRIM25/IRF4/PTPN6/…
HNSC	metabolic	PROTEIN_SECRETION	1.97526	5.23167e-05	0.000347533	0.000241444	YIPF6/TMED2/COPB1/ARF1/VAMP7/TSG101/TMED10/CLTC/AP2M1/BET1/AP2B1/CLN5/ZW10/LAMP2/AP1G1/SNAP23/ADAM10/ARFIP1/TMX1/M6PR/COPB2/TOM1L1/ARCN1/GNAS/CD63/YKT6/CAV2/SCAMP1/NAPG/PPT1/SOD1/PAM/RAB14/ERGIC3/KRT18/GLA/SCAMP3
HNSC	metabolic	UNFOLDED_PROTEIN_RESPONSE	1.86984	5.38688e-05	0.000347533	0.000241444	PARN/SEC11A/ATF6/MTHFD2/SPCS3/HSPA5/PDIA6/BAG3/DNAJC3/IARS1/HSP90B1/NOLC1/PAIP1/TARS1/DDX10/FKBP14/NPM1/SRPRB/DKC1/EIF4G1/PREB/ASNS/STC2/EIF4E/EXOSC1/EIF4A2/HSPA9/HYOU1/EIF2S1/DCTN1/SDAD1/YWHAZ/EXOSC2/CKS1B/CEBPG/EIF4A3/CALR/SHC1/POP4/BANF1/SPCS1/PDIA5/WIPI1/DNAJA4
HNSC	metabolic	KRAS_SIGNALING_DN	-1.80361	5.56053e-05	0.000347533	0.000241444	EGF/THRB/CCNA1/ITIH3/BTG2/SNCB/RYR2/MYOT/COL2A1/TENM2/ITGB1BP2/PLAG1/RYR1/GPRC5C/ACTC1/ADRA2C/CHRNG/SMPX/CKM/SLC30A3/RGS11/ARHGDIG/ATP6V1B1/KLHDC8A/CACNG1/PCDHB1/TSHB/ARPP21/KCNQ2/MYH7/ZBTB16/SLC6A3/EDAR/SLC38A3/EPHA5/FGF16/EDN2/PAX3/CLDN8/TNNI3/NGB/CALCB/IL5/PNMT/UGT2B17/KRT1/HNF1A/CCR8/P2RY4/GP2/IL12B/TGM1/INSL5/NPHS1/SERPINB2/KRT15/CPB1/CYP11B2/CAPN9/AKR1B10/IFNG/FGF22/IFI44L/PROP1/VPREB1/WNT1…
HNSC	metabolic	INTERFERON_ALPHA_RESPONSE	-2.06928	0.000209088	0.00106081	0.000736986	PARP9/IFITM1/CCRL2/GBP4/C1S/PARP14/IRF1/SP110/TENT5A/NCOA7/CD74/TXNIP/UBA7/IL4R/LPAR6/CD47/IFI30/SELL/GBP2/STAT2/TRIM26/PARP12/ISG20/CNP/TRAFD1/IRF9/TRIM25/NUB1/TMEM140/SLC25A28/MVB12A
HNSC	metabolic	GLYCOLYSIS	1.71128	0.000212163	0.00106081	0.000736986	PGK1/PRPS1/HSPA5/SDHC/ECD/GNPDA1/RPE/P4HA1/GOT2/HAX1/MPI/HMMR/MDH1/SLC25A13/DEPDC1/EXT2/ALG1/PLOD2/AURKA/PMM2/PFKP/RARS1/IDH1/GALK2/SLC16A3/MED24/STC2/P4HA2/XYLT2/ALDOA/PKM/PGAM1/AK4/COPB2/GFPT1/GYS1/PLOD1/MDH2/ADORA2B/IRS2/DLD/MET/LDHA/TPST1/ME2/CHPF/STC1/GOT1/PDK3/TPI1/CTH/SOD1/FUT8/PAM/IER3/GLCE/NSDHL/TPBG/GPC1/BIK/KIF20A/CYB5A/CENPA/PYGL/ARPP19/MIF/KDELR3/ENO1/ENO2/NT5E/BPNT1
HNSC	metabolic	PANCREAS_BETA_CELLS	1.78995	0.00290238	0.0131926	0.00916542	SEC11A/ELP4/SRPRB/SRP9/SRP14
HNSC	metabolic	MYC_TARGETS_V2	1.69768	0.00521795	0.0217415	0.0151046	DDX18/AIMP2/NIP7/CBX3/NOLC1/PLK1/HSPD1/NPM1/PHB/WDR43/CDK4/TMEM97/PES1/RABEPK/SUPV3L1/IMP4/NDUFAF4/PRMT3/SORD/HSPE1/DCTPP1/MYC
HNSC	metabolic	P53_PATHWAY	-1.46565	0.00767437	0.0284519	0.0197666	IFI30/GM2A/MKNK2/IRAG2/ISCU/RAB40C/SAT1/PITPNC1/RCHY1/KLF4/SOCS1/PLXNB2/PRKAB1/STOM/WRAP73/CEBPA/KIF13B/NOTCH1/SLC35D1/TRAFD1/RALGDS/SP1/PIDD1/XPC/PRMT2/RNF19B/RAD9A/S100A4/BTG1/RXRA/ANKRA2/FUCA1/FBXW7/POLH/SESN1/DEF6/IP6K2/MXD4
HNSC	metabolic	E2F_TARGETS	1.50513	0.00796653	0.0284519	0.0197666	MTHFD2/PRPS1/PHF5A/KPNA2/GSPT1/IPO7/NUDT21/XRCC6/NOLC1/BRMS1L/PLK1/XPO1/HMMR/PAICS/DEPDC1/ZW10/HNRNPD/AURKA/DIAPH3/RAN/POLD2/RACGAP1/CSE1L/CDK4/KIF4A/HUS1/BIRC5/RANBP1/MAD2L1/CCNB2/SPC25/RAD21/CTCF/CENPE/RFC3/EIF2S1/PRIM2/EXOSC8/ORC6/RAD50/CKS1B/SSRP1/RPA3/TOP2A/NUP107/SPAG5/BUB1B/H2AZ1/NBN/UBE2T/HMGA1/SYNCRIP/CDKN3/CKS2/CDCA8/CCP110/JPT1/DLGAP5
HNSC	metabolic	EPITHELIAL_MESENCHYMAL_TRANSITION	1.4498	0.010528	0.0350932	0.0243805	COLGALT1/COPA/MMP14/PVR/PLOD2/ITGA5/GADD45A/PPIB/CALU/TGFB1/CD59/PLOD1/LAMC1/PLOD3/TPM1/TNFRSF12A/SERPINH1/CAP2/SGCB/SDC4/SERPINE1/SPOCK1/THBS1/PLAUR/TGM2/GPC1/TIMP1/LGALS1/DKK1/CCN1/FERMT2/ITGB3/HTRA1/TNFAIP3/ENO2/NT5E/ITGB1/INHBA/CTHRC1/BGN/CD44/FAP/TGFBI/AREG/SNAI2/ITGA2/TPM2/SCG2/LAMC2/NNMT/MATN3/PFN2/LOXL2/BASP1/FZD8/PMEPA1/FLNA/PTX3/RGS4/APLP1/LAMA3/VEGFC/PCOLCE2/MAGEE1/FN1/CCN2/TAGLN/GADD4…
HNSC	metabolic	IL2_STAT5_SIGNALING	-1.33413	0.0141101	0.0418044	0.0290431	IL10/HOPX/RORA/TNFRSF8/HIPK2/TNFRSF9/CAPG/BATF3/IL2RB/IL4R/CISH/NFKBIZ/IL2RA/ITIH5/ETFBKMT/SELL/ITGAE/IRF8/BCL2/TTC39B/IFNGR1/POU2F1/ABCB1/SOCS1/FLT3LG/IKZF4/GALM/CD48/TNFRSF18/IKZF2/EOMES/ICOS/GPR65/TRAF1/AGER/UMPS/LTB/RHOH/IL10RA/CTLA4/CD79B/IL3RA/IRF4/TNFRSF1B/MAPKAPK2/TIAM1/CST7/CDC42SE2/MAP3K8/TNFRSF4/BATF/RABGAP1L/FAM126B/PRKCH
HNSC	metabolic	G2M_CHECKPOINT	1.47904	0.0142135	0.0418044	0.0290431	CDC27/CUL4A/KPNA2/GSPT1/KPNB1/PRMT5/TFDP1/RAD23B/G3BP1/NOLC1/MNAT1/E2F4/PLK1/XPO1/HMMR/SQLE/TOP1/ORC5/DKC1/HNRNPD/BUB1/AURKA/CBX1/KIF23/RACGAP1/CDC6/RASAL2/CDK4/TTK/TGFB1/MARCKS/KIF4A/NCL/HUS1/BIRC5/MAD2L1/CCNB2/PRC1/CCND1/NUP98/RAD21/BUB3/CTCF/CENPE/CCNA2/MAP3K20/PRIM2/ORC6/CCNT1/CKS1B/TPX2/KATNA1/TOP2A/ODF2/H2AZ1/NEK2/SMAD3/HMGA1/SYNCRIP/CDKN3/CKS2/JPT1/HSPA8/LBR/UBE2C/CENPA
HNSC	metabolic	FATTY_ACID_METABOLISM	1.36569	0.0564972	0.156937	0.10903	SDHC/HADHB/HSP90AA1/SERINC1/OSTC/YWHAH/ADSL/RDH11/MDH1/ELOVL5/HSD17B7/SMS/PCBD1/DLST/HSPH1/IDH1/SDHA/ALDOA/PRDX6/GABARAPL1/ADIPOR2/RAP1GDS1/MDH2/DLD/LDHA/ACO2/APEX1/ECI2/IDH3G
HNSC	metabolic	ADIPOGENESIS	1.29352	0.087241	0.229582	0.159499	IMMT/YWHAG/SDHC/RMDN3/BCL2L13/NMT1/PRDX3/ACLY/GHITM/DBT/AIFM1/UBQLN1/COQ5/RTN3/COQ9/PREB/PHYH/GPAM/SDHB/IDH1/CHUK/G3BP2/GADD45A/ALDOA/ADIPOR2/APLP2/FAH/ELOVL6/DHRS7/MDH2/REEP5/ESYT1/DLAT/DLD/SCARB1/GPHN/ACO2/MTCH2/CS/IDH3G/MCCC1/CAT/SOD1/PTCD3/DHCR7/MRPL15
HNSC	metabolic	TGF_BETA_SIGNALING	1.37099	0.0966123	0.241531	0.1678	SMURF2/SLC20A1/TGFB1/CTNNB1/BCAR3/FKBP1A/ACVR1/MAP3K7/SMURF1/UBE2D3/PPP1CA/SERPINE1/SMAD3/KLF10/THBS1/BMPR1A/TGIF1/FURIN/WWTR1/SPTBN1/NOG/PMEPA1/TGFBR1/SKIL/BMPR2/RAB31
HNSC	metabolic	DNA_REPAIR	1.29724	0.103409	0.246212	0.171053	POLR2C/HPRT1/TMED2/ARL6IP1/SDCBP/TSG101/NUDT21/ERCC3/SUPT4H1/POLR2D/NCBP2/CANT1/DAD1/POLR1D/NUDT9/GTF2A2/GTF2H3/TAF6/GTF2H1/POLR2K/SNAPC5/BCAP31/STX3/CETN2/RFC3/ERCC2/SSRP1/ADA/RPA3/DCTN4/RAE1/TK2/GTF2H5/POLR2G/DGUOK/GTF2B/RNMT/ERCC5/UPF3B/RAD51/RBX1/COX17
HNSC	metabolic	UV_RESPONSE_UP	1.22658	0.1614	0.366817	0.254841	CYB5B/STIP1/TMBIM6/ATP6V1C1/TARS1/NUP58/POLE3/PPP1R2/MMP14/MARK2/PPAT/CASP3/ASNS/PRKACA/GLS/BID/PDAP1/ALDOA/RPN1/GRINA/SPR/CDK2/YKT6/CHRNA5/DDX21/CEBPG/EIF2S3/TGFBRAP1/PPT1
HNSC	metabolic	HYPOXIA	1.17869	0.180556	0.383562	0.266474	PGK1/HSPA5/P4HA1/HK1/HEXA/IDS/PFKP/TPST2/PDGFB/STC2/ERRFI1/GAPDH/P4HA2/ALDOA/JMJD6/SLC2A3/GPI/AK4/PRKCA/MAFF/GYS1/NFIL3/KLF7/TES/ADORA2B/IRS2/SCARB1/LDHA/XPNPEP1/STC1/SRPX/PDK3/TPI1/SDC4/PAM/SERPINE1/IER3/TPBG/PLAUR/STBD1/TGM2/GPC1/NOCT/NR3C1/ALDOC/TIPARP/CCN1/MIF/KDELR3/ENO1/SLC25A1/ANXA2/TNFAIP3/ENO2/ADM/MYH9/AKAP12/BGN/TGFBI/DTNA/SLC37A4/CAVIN1/DDIT4/SIAH2/PPP1R3C/PLIN2/GBE1/F3/DDIT3/SAP30/CCN…
HNSC	metabolic	CHOLESTEROL_HOMEOSTASIS	1.23756	0.190534	0.383562	0.266474	ANXA5/SQLE/SC5D/ATXN2/HSD17B7/ERRFI1/TRIB3/STARD4/TMEM97/CTNNB1/NFIL3/TNFRSF12A/LGMN/PDK3/DHCR7/NSDHL/PLAUR/ALDOC/GPX8/IDI1/ALCAM/HMGCS1/CYP51A1/ACAT2/ANTXR2/JAG1/CHKA/LPL/PPARG
HNSC	metabolic	IL6_JAK_STAT3_SIGNALING	-1.18652	0.191781	0.383562	0.266474	CRLF2/PIM1/IL18R1/EBI3/CXCL9/IL6ST/IRF1/IL15RA/CD38/IL17RB/CXCL13/IL4R/IL9R/IL2RA/IFNGR1/IL12RB1/PIK3R5/CSF2RA/SOCS1/STAT2/LTB/STAT3/IRF9/CSF2RB/IL3RA/TNFRSF1B/IL2RG/MAP3K8/MYD88/TYK2
HNSC	metabolic	XENOBIOTIC_METABOLISM	1.14414	0.256044	0.492392	0.342083	HPRT1/TMBIM6/PTGES3/PGRMC1/SSR3/NMT1/KARS1/SLC35B1/COMT/ELOVL5/NFS1/SHMT2/IDH1/TMEM97/BCAR1/GABARAPL1/GART/FAH/ATP2A2/DHRS7/NPC1/ADH5/TPST1/ACO2/MCCC2/GSTO1/CAT/SERPINE1/ACP1/POR/PTGR1/PINK1/CYB5A/SLC12A4/ARPP19/AHCY
HNSC	metabolic	HEME_METABOLISM	1.11726	0.287596	0.532585	0.370007	GDE1/FBXO7/CDC27/SDCBP/EIF2AK1/NUDT4/NFE2L1/GLRX5/TMEM9B/MINPP1/DCUN1D1/TOP1/ISCA1/RAD23A/CDR2/LAMP2/ASNS/HTATIP2/TSPAN5/ATG4A
HNSC	metabolic	PI3K_AKT_MTOR_SIGNALING	1.11496	0.307334	0.548811	0.381279	DUSP3/ARF1/MAPKAP1/YWHAB/MAPK9/CLTC/AKT1/HSP90B1/PRKAG1/RALB/ATF1/AP2M1/GRB2/ACTR2/TRIB3/EIF4E/CDK4/ACTR3/PAK4/MAP3K7/CDK2
HNSC	metabolic	PEROXISOME	1.08352	0.353846	0.61008	0.423845	SLC25A17/PEX11A/LONP2/YWHAH/RDH11/ERCC3/PEX13/ELOVL5/IDH1/PABPC1/ECI2/SLC35B2/BCL10/TOP2A/GNPAT/CAT/SEMA3C/SOD1/SLC25A4/ITGB1BP1
HNSC	metabolic	ANGIOGENESIS	1.06184	0.380336	0.633894	0.440389	APP/PDGFA/PTK2/STC1/OLR1/TIMP1/NRP1/JAG1/LPL/MSX1/JAG2/FSTL1/VEGFA/SERPINA5/POSTN/VCAN/SPP1/COL5A2/ITGAV
HNSC	metabolic	MITOTIC_SPINDLE	1.03871	0.417582	0.67352	0.467919	CDC27/RAB3GAP1/CKAP5/STAU1/ARHGEF7/MAPRE1/MARK4/ARL8A/PLK1/VCL/EZR/TUBGCP3/LRPPRC/BUB1/YWHAE/DYNC1H1/AURKA/ANLN/KIF23/NF1/RACGAP1/ALS2/RASAL2/PXN/TTK/MARCKS/KIF4A/BCAR1/BIRC5/CCNB2/PRC1/LATS1/CENPE/DYNLL2/CTTN/ACTN4/ECT2/TPX2/KATNA1/ARHGAP10/TOP2A/KIF3C
HNSC	metabolic	ANDROGEN_RESPONSE	1.03033	0.439286	0.686384	0.476856	SPCS3/ACSL3/PGM3/XRCC6/AKT1/ELOVL5/UAP1/SMS/VAPA/CCND1/MYL12A/CDK6/CENPN/ACTN1/UBE2I/HERC3/GNAI3/SORD/IDI1/ZBTB10/AKAP12/FADS1/HMGCS1/PA2G4/H1-0/PMEPA1/ADAMTS1
HNSC	metabolic	MYOGENESIS	1.00274	0.478028	0.724285	0.503187	TPM3/ATP6AP1/GABARAPL2/PFKM/APP/STC2/TGFB1/EIF4A2/CNN3/PSEN2/FLII/MEF2A/SH3BGR/HBEGF/FST/CDH13/NQO1/MYH9/ITGB1/RIT1/SPEG/MAPRE3/WWTR1/PRNP/TPM2/DTNA/MAPK12/FHL1/PDE4DIP/PPP1R3C/GSN/CRYAB/ACSL1/SCHIP1/BIN1/CAMK2B/TAGLN/TPD52L1/GADD45B/NCAM1/SLC6A8/TEAD4/IGFBP7/HSPB2/COX7A1/APOD/ITGA7/SGCD/MRAS/CHRNB1/MYOM2/TNNI1/SGCA/SCD/AK1/BHLHE40/PTP4A3/MYOM1/ENO3/CASQ2/HRC/LDB3/TNNT1/PKIA/SORBS1/PDLIM7/PPFIA4/…
HNSC	metabolic	BILE_ACID_METABOLISM	0.965178	0.525324	0.772535	0.536709	PEX19/PEX11A/LONP2/PFKM/PEX13/SLC29A1/PEX26/PHYH/IDH1/BCAR3/PEX7/NPC1/PEX12/SLC35B2/GNPAT/CAT/SOD1
HNSC	metabolic	APOPTOSIS	0.891677	0.667789	0.953984	0.662768	PSEN1/PPP3R1/DIABLO/RARA/SLC20A1/DNAJC3/APP/DAP3/SC5D/VDAC2/CASP3/ETF1/PTK2/BID/GADD45A/BCAP31/CTNNB1/CCND1/CDK2/PSEN2/TNFRSF12A/BCL10/PPT1/TOP2A/CTH/BCL2L2/SOD1/IER3/KRT18/BIK/TIMP1/SQSTM1
HNSC	metabolic	WNT_BETA_CATENIN_SIGNALING	0.732683	0.821288	1	0.694737	HDAC2/NCSTN/CTNNB1/NUMB/PSEN2/CSNK1E/ADAM17/DKK1/MYC/JAG1/FZD8
HNSC	metabolic	SPERMATOGENESIS	-0.822418	0.849206	1	0.694737	IL12RB2/ZC2HC1C/GFI1/PCSK4/SLC12A2/ACRV1/VDAC3/ACE/GMCL1/PHKG2/CHFR/MLLT10/PRKAR2A/RAD17/PGS1/TLE4/MAST2/OAZ3/BRAF/LPIN1/PHF7/EZH2/IP6K1
HNSC	metabolic	ESTROGEN_RESPONSE_LATE	-0.788413	0.904762	1	0.694737	RAPGEFL1/FOS/CPE/ADD3/SCNN1A/TMPRSS3/UGDH/SULT2B1/CACNA2D2/PRKAR2B/SLC1A4/S100A9/XRCC3/TJP3/IL6ST/NBL1/MAPK13/SLC22A5/FAM102A/TRIM29/IDH2/AFF1/SGK1/IL17RB/ST14/DNAJC1/SLC9A3R1/KCNK5/CISH/ATP2B4/RABEP1/BCL2/ANXA9/PDCD4/TFAP2C/FGFR3/JAK2/KLF4/LARGE1/TPSAB1/ID2/ISG20/ALDH3A2/LLGL2/UNC13B/IMPA2/PTPN6/TIAM1/SLC2A8/BATF/BAG1/PLXNB1/BTG3
HNSC	metabolic	NOTCH_SIGNALING	0.637721	0.907068	1	0.694737	SKP1/PRKCA/APH1A/CCND1/PSEN2
HNSC	metabolic	APICAL_JUNCTION	-0.776906	0.923913	1	0.694737	PTPRC/WASL/SYK/CLDN15/MPZL2/VWF/EVL/ZYX/ICAM2/TRAF1/TSC1/PARD6G/PLCG1/GTF2F1/PIK3R3/PKD1/MAPK11/LDLRAP1/AKT2/EXOC4/SYMPK/TAOK2
HNSC	metabolic	COMPLEMENT	0.692165	0.950766	1	0.694737	USP14/PSEN1/HSPA5/PREP/CSRP1/ANXA5/GRB2/MMP14/LAMP2/CASP3/RCE1/PDGFB/MAFF/CALM3/FDX1/CD59/XPNPEP1/LGMN/LIPA/CALM1/PIK3CA/GCA/SRC/SERPINE1/GNB2/GMFB/OLR1/PLAUR/CD46/DUSP6/TIMP1/GNAI3/DUSP5
HNSC	metabolic	APICAL_SURFACE	0.59191	0.950777	1	0.694737	APP/ADAM10/ADIPOR2/DCBLD2/SRPX/PLAUR
HNSC	metabolic	COAGULATION	0.627642	0.967157	1	0.694737	PREP/CSRP1/MMP14/LAMP2/PDGFB/PLAU/MAFF/KLF7/CAPN2/LGMN/SERPINE1/GNB2/ARF4/THBS1/OLR1/DUSP6/TIMP1/ITGB3/PRSS23/HTRA1/FURIN/MSRB2/ITGA2/S100A13/GSN/LTA4H/F3/FN1
HNSC	metabolic	REACTIVE_OXYGEN_SPECIES_PATHWAY	0.541866	0.976714	1	0.694737	SELENOS/PFKP/PRDX6/LAMTOR5/ERCC2/CAT/SOD1/PRDX4/TXNRD1/NQO1/PRNP
HNSC	metabolic	HEDGEHOG_SIGNALING	0.493978	0.987147	1	0.694737	ADGRG1/NF1/CDK6/NRP2/MYH9/NRP1/SCG2/OPHN1
HNSC	metabolic	UV_RESPONSE_DN	-0.642603	0.991379	1	0.694737	CELF2/NFIB/SFMBT1/DBP/PIK3CD/DMAC2L/TENT4A/YTHDC1/CDKN1B/PIK3R3/RXRA/PRDM2/RASA2/WDR37
HNSC	metabolic	ESTROGEN_RESPONSE_EARLY	0.512234	0.998911	1	0.694737	PEX11A/RARA/AMFR/CANT1/ELOVL5/MED24/ISG20L2/STC2/IGF1R/CCND1/FHL2/SCARB1/AKAP1/MYOF/DHCR7/KLF10/ITPK1/KRT18/GLA/TPBG/ADCY1/SEC14L2/RETREG1/TGM2/TMEM164/INHBB/TIPARP/PRSS23/OPN3/MYC/CD44/AREG/THSD4/FKBP4/PMAIP1/SLC16A1/SIAH2/SLC19A2/SLC7A5/DHRS2/MAPT/TPD52L1/FOXC1/RAB31/ENDOD1/KRT8/CELSR1/NADSYN1/PDLIM3/PLAAT3/ABHD2/ELF1
HNSC	metabolic	INFLAMMATORY_RESPONSE	-0.547346	1	1	0.694737	P2RX7/CD69/KCNJ2/MXD1/TLR1/RGS1/MEFV/CSF3R/STAB1/IFITM1/SPHK1/PTAFR/CCRL2/IL18R1/KCNA3/EBI3/CXCL9/IRF1/IL15RA/CMKLR1/CCL17/CALCRL/GPR183/RASGRP1/GCH1/IL10/TNFRSF9/LCP2/GPR132/CCL5/LTA/IL2RB/IL4R/SELL/GP1BA/IL18RAP/RHOG/GNA15/PIK3R5/NOD2/CD48/RNF144B/SEMA4D/PTGIR/IL10RA/ABI1/CXCR6/CCR7/TNFRSF1B/LCK/SLAMF1/CCL22/RAF1
HNSC	metabolic	KRAS_SIGNALING_UP	-0.675429	1	1	0.694737	ADAM8/GLRX/ITGB2/PECAM1/TMEM176B/SLPI/LAPTM5/CFB/JUP/CMKLR1/BPGM/TMEM176A/CTSS/ENG/ATG10/LCP1/CXCR4/SATB1/BTBD3/GYPC/ACE/MAFB/IRF8/CBR4/MTMR10/KLF4/PLVAP/MPZL2/CSF2RA/ABCB1/DOCK2/ID2/LAT2/IKZF1/PRDM1/TRAF1/CD37/IL10RA/MAP4K1/MAP3K1/CROT/PTBP2/TNFRSF1B/IL2RG/RABGAP1L/FUCA1/AKT2
HNSC	metabolic	TNFA_SIGNALING_VIA_NFKB	0.501879	1	1	0.694737	DNAJB4/LITAF/EIF1/GADD45A/PLAU/SLC2A3/MARCKS/MAFF/NFIL3/CCND1/IRS2/F2RL1/SDC4/B4GALT5/PHLDA1/SERPINE1/IER3/SMAD3/KLF10/OLR1/LIF/PLAUR/RIPK2/SQSTM1/DUSP5/GFPT2/HBEGF/LAMB3/TIPARP/CCN1/YRDC/TGIF1/TNFAIP3/ZBTB10/MYC/INHBA/NAMPT/CD44/TNFAIP6/AREG/ATP2B1/FOSL1
KIRC	proliferative	E2F_TARGETS	2.84932	1.32813e-23	6.64066e-22	4.0543e-22	CNOT9/SRSF1/NOP56/EED/NUP107/SRSF2/NCAPD2/DONSON/TIMELESS/POLD1/RANBP1/ILF3/PA2G4/HMGB2/POLE/POLA2/NASP/TUBB/DDX39A/LYAR/DNMT1/CHEK2/PRIM2/TACC3/SUV39H1/EZH2/KPNA2/PSMC3IP/ATAD2/UBE2T/TRIP13/UBE2S/LMNB1/H2AX/SMC4/XPO1/CCNB2/CDCA3/GINS1/PLK1/CDC25B/RFC2/KIF4A/HELLS/MCM6/CDCA8/CDK1/ORC6/MTHFD2/GINS3/KIF2C/RBBP7/JPT1/RAD51AP1/PLK4/AURKA/MELK/BUB1B/POP7/TUBG1/DCLRE1B/LIG1/TBRG4/AURKB/LUC7L3/EXOSC8/CD…
KIRC	proliferative	G2M_CHECKPOINT	2.6954	1.03957e-18	2.59893e-17	1.58671e-17	EWSR1/SRSF1/E2F4/KMT5A/MTF2/NSD2/SRSF2/E2F3/ILF3/SRSF10/DKC1/POLE/PML/POLA2/TRAIP/NASP/DDX39A/BUB3/PRC1/CDC7/UCK2/NDC80/PRIM2/CCNF/TACC3/SUV39H1/EZH2/KPNA2/CUL1/UBE2S/ORC5/CCNA2/LMNB1/STIL/H2AX/SMC4/XPO1/SFPQ/CCNB2/LIG3/ODF2/PLK1/KPNB1/CDC25B/FBXO5/KIF4A/KIF23/MCM6/CDK1/ORC6/KIF2C/BCL3/JPT1/PLK4/AURKA/TTK/TPX2/KIF11/CDC45/NUP50/AURKB/DBF4/CDC20/CDKN3/PTTG1/CENPA/CENPF/TROAP/ATF5/BIRC5/CDC25A/KIF2…
KIRC	proliferative	OXIDATIVE_PHOSPHORYLATION	-2.70331	1.58275e-16	2.63792e-15	1.61052e-15	AIFM1/PDK4/ATP6V1G1/MRPL35/VDAC2/SDHA/IDH3A/HCCS/SLC25A11/BCKDHA/TOMM70/UQCRC2/MGST3/MPC1/UQCRFS1/DLST/PRDX3/VDAC1/CYB5A/NDUFA5/SUCLG1/ACO2/DLD/SDHD/ATP6V1E1/ATP5F1B/GRPEL1/CASP7/ISCA1/NDUFB6/MFN2/HSPA9/GLUD1/ALDH6A1/IMMT/ATP1B1/OGDH/FDX1/ETFA/ACAT1/SDHB/ATP5F1A/PHYH/ACADM/SDHC/ATP6V1D/NNT/ACAA2/BDH2/CPT1A/ATP5PB/ATP6V1C1/AFG3L2/SLC25A20/NDUFS1/COX11/MRPS30/SLC25A4/NDUFS4/ACADSB/SUCLA2/DLAT/ABCB7…
KIRC	proliferative	MYC_TARGETS_V1	2.1438	8.53613e-09	9.42007e-08	5.7512e-08	HNRNPA2B1/SNRPA1/SRSF1/NOP56/CDK2/PSMD3/RNPS1/SRSF2/RFC4/GNL3/RANBP1/NCBP2/PA2G4/SRSF7/PABPC4/PSMD7/XPOT/CAD/PABPC1/PSMB2/BUB3/PPM1G/EIF2S2/SSB/KPNA2/IFRD1/CUL1/MRPL9/CCNA2/PSMA1/TARDBP/PSMA4/XPO1/SRM/KPNB1/MCM6/PSMC4/CBX3/SNRPA/UBE2L3/PSMD14/CDC45/CCT3/CDC20/RRP9/EIF3B/NAP1L1/MCM4/RAN/HNRNPA3/LSM7/ILF2/NME1/TRIM28/SNRPD1/CCT5/SRPK1/RPS2/PCNA/H2AZ1/MCM7/MCM2/NOP16/DUT/RPL6/SNRPB2/PRPF31/RUVBL2/MA…
KIRC	proliferative	FATTY_ACID_METABOLISM	-2.22316	9.42007e-09	9.42007e-08	5.7512e-08	CA4/MAOA/GABARAPL1/HSP90AA1/EPHX1/ACAA1/PDHB/ECH1/ACOT2/FH/IDH3B/ACADS/CD36/ACADL/APEX1/ALDH1A1/BCKDHB/ACSS1/HSD17B11/RDH11/ACSM3/SDHA/HCCS/MLYCD/SLC22A5/CA2/ACSL1/GPD2/DLST/CRYZ/NSDHL/SUCLG1/ACO2/DLD/SDHD/HMGCL/EHHADH/HSD17B4/HMGCS1/SUCLG2/GRHPR/ACADM/SDHC/CRAT/ALDH9A1/ACAA2/SERINC1/CPT1A/ALAD/BPHL/PTPRG/PPARA/RAP1GDS1/IDI1/ALDH3A2/AUH/HSDL2/ECI2/TP53INP2/SUCLA2/CPT2/ETFDH/HADHB/METAP1/HIBCH/RET…
KIRC	proliferative	ADIPOGENESIS	-2.13475	1.29661e-08	1.08051e-07	6.59678e-08	ENPP2/ECH1/GPAM/LPL/MYLK/PPM1B/UCK1/ARAF/LPCAT3/ACADS/CD36/ALDH2/ACADL/GPX3/SPARCL1/GADD45A/ACLY/RREB1/MCCC1/APLP2/LIPE/COQ5/AIFM1/DHRS7/PPP1R15B/RIOK3/IDH3A/QDPR/BCKDHA/MTCH2/LIFR/GPD2/MGST3/TOB1/SORBS1/PRDX3/CAVIN2/NDUFA5/SLC66A3/SUCLG1/ACO2/DLD/DNAJB9/GPHN/SCP2/GRPEL1/EPHX2/AGPAT3/FZD4/BCL2L13/CMBL/ESYT1/UBQLN1/RTN3/IMMT/MTARC2/CCNG2/CAT/PPARG/STOM/GHITM/SDHB/PHYH/G3BP2/PDCD4/ACADM/SDHC/CHUK/C…
KIRC	proliferative	MYC_TARGETS_V2	2.22784	1.04605e-06	7.47175e-06	4.5617e-06	NOP56/GNL3/MYBBP1A/PA2G4/NOP2/MPHOSPH10/PUS1/SLC19A1/SRM/PLK1/CBX3/PLK4/TBRG4/TCOF1/RRP9/RRP12/LAS1L/MCM4/NOC4L/MRTO4/BYSL/PRMT3/PPRC1/IMP4/NOP16/IPO4/NIP7/MCM5/PPAN
KIRC	proliferative	BILE_ACID_METABOLISM	-1.98503	7.3515e-06	4.59469e-05	2.80518e-05	PFKM/SLC27A2/RXRA/ALDH1A1/HSD17B11/AR/OPTN/LIPE/PEX11G/PEX1/PAOX/PXMP2/MLYCD/GCLM/ACSL1/HACL1/PEX7/PNPLA8/CYP7B1/HSD17B4/NR3C2/SCP2/EPHX2/NUDT12/ISOC1/PECR/CAT/CROT/BCAR3/PEX12/LONP2/PHYH/ALDH9A1/IDI1/ABCD3/PEX11A/PEX19/RETSAT
KIRC	proliferative	PROTEIN_SECRETION	-2.01301	9.11434e-06	5.06352e-05	3.09141e-05	IGF2R/PAM/TMED10/BNIP3/ICA1/TSG101/ARCN1/ARFGEF1/PPT1/LAMP2/CLCN3/VAMP7/TMX1/USO1/GALC/ATP1A1/ZW10/COG2/TOM1L1/ADAM10/STX7/KIF1B/RAB9A/SEC31A/ATP7A/MAPK1/CLTC/SCAMP1/AP1G1/RAB14/YIPF6/AP3B1/AP2B1/STAM/SNX2/CLN5/ARFIP1/SGMS1/VPS4B/STX12/VAMP3
KIRC	proliferative	UV_RESPONSE_DN	-1.79127	0.000114232	0.000527623	0.000322128	PTPRM/MIOS/RXRA/ANXA4/NIPBL/DUSP1/SFMBT1/INPP4B/BCKDHB/NR3C1/DLC1/DBP/DAB2/NR1D2/CDKN1B/SDC2/ADGRL2/PDLIM5/KALRN/BMPR1A/ICA1/NFKB1/SIPA1L1/PTPN21/MRPS31/CDC42BPA/AKT3/DMAC2L/ERBB2/PHF3/TGFBR2/TGFBR3/TJP1/TOGARAM1/SCAF8/NFIB/ATRN/PTEN/PLPP3/PPARG/PIK3R3/IGF1R/ATRX/DDAH1/YTHDC1/PRKCE/MAP2K5/ARHGEF9/ADD3/ACVR2A/AGGF1
KIRC	proliferative	INTERFERON_ALPHA_RESPONSE	1.87793	0.000116077	0.000527623	0.000322128	MOV10/DHX58/STAT2/PARP12/CNP/UBA7/CMTR1/RIPK2/CSF1/IL4R/TRAFD1/CASP8/PNPT1/IFI44/LGALS3BP/PSME2/IRF2/SP110/OGFR/IRF7/ISG20/IFITM3/SLC25A28/IFITM1/NMI/PSMA3/IFI30/CD47/HELZ2/IRF9/IFI35/PARP14/GBP2/IFITM2/OASL/ISG15/NUB1/MX1/C1S/PARP9/LAMP3/LPAR6/BST2/SAMD9
KIRC	proliferative	DNA_REPAIR	1.76173	0.000146777	0.000611571	0.00037338	CSTF3/AAAS/RFC4/ERCC3/DGCR8/POLD1/NCBP2/POLA2/RAE1/UPF3B/TAF12/SEC61A1/RFC5/ADRM1/POLR2H/TAF6/ELL/TARBP2/DGUOK/RFC2/ZNF707/ZWINT/NELFCD/ITPA/POLR1C/LIG1/NPR2/TAF10/POLD4/TAF1C/POLD3/AGO4/RAD51/RAD52/CANT1/NME1/NME4/SUPT5H/ERCC1/POLR2G/ALYREF/PCNA/DUT/MPG/SRSF6/SF3A3/TP53/ERCC5/GSDME/GTF2H3/TK2/SNAPC5/SNAPC4/SAC3D1/ADA/POLR2J/GTF2H5
KIRC	proliferative	HEME_METABOLISM	-1.66177	0.000312292	0.00120112	0.000733317	BMP2K/EZH1/TFDP2/HBB/RAP1GAP/ARL2BP/NUDT4/MINPP1/DAAM1/ALDH1L1/HTRA2/NFE2L1/BCAM/CAST/FN3K/RCL1/OSBP2/LPIN2/CLIC2/BNIP3L/IGSF3/SLC30A1/SLC22A4/BTG2/TAL1/NR3C1/GLRX5/SYNJ1/OPTN/RIOK3/PRDX2/GCLM/CA2/KAT2B/MGST3/FOXO3/ERMAP/LAMP2/LMO2/CLCN3/FBXO9/DMTN/ABCG2/ADIPOR1/TNS1/ATP6V0A1/SEC14L1/ISCA1/MXI1/XPO7/MPP1/ALDH6A1/CAT/FBXO34/BPGM/YPEL5/ENDOD1/KLF3/NNT/ATG4A/BTRC/ALAD/GCLC/PICALM/CCDC28A/ARHGEF12/MA…
KIRC	proliferative	INTERFERON_GAMMA_RESPONSE	1.58599	0.00120137	0.00429062	0.00261953	PTPN2/NUP93/PML/CASP3/DHX58/STAT2/PARP12/PSMB2/CASP4/CMTR1/RIPK2/IL4R/RBCK1/MX2/MTHFD2/TRAFD1/CASP8/IL15RA/PNPT1/ST3GAL5/IFI44/LGALS3BP/PSME2/IFNAR2/TNFAIP2/IRF2/SP110/OGFR/IRF7/NOD1/ISG20/IRF5/IFITM3/SLC25A28/PIM1/NMI/PSMA3/IFI30/HELZ2/PTPN1/IRF9/IFI35/PARP14/PTPN6/IL18BP/NLRC5/SOCS1/SOCS3/MYD88/XAF1/STAT4/IFITM2/NAMPT/C1R/OASL/ISG15/ZBP1/MX1/C1S/RNF213/MT2A/FCGR1A/UPP1/TAPBP/LCP2/ICAM1/BST2/STA…
KIRC	proliferative	UNFOLDED_PROTEIN_RESPONSE	1.62968	0.00286339	0.00954462	0.00582724	NOP56/KHSRP/PARN/DKC1/SHC1/XPOT/EXOSC1/ZBTB17/EXOSC9/EXOSC10/H2AX/ARFGAP1/CALR/MTHFD2/NFYB/ALDH18A1/ASNS/EDC4/RRP9/TATDN2/LSM1/BANF1/FUS/SRPRA/NABP1/FKBP14/EDEM1/YWHAZ/HSP90B1/CEBPG/EIF4G1/CEBPB/ERO1A/NFYA/ERN1/KDELR3/SLC7A5/EIF4EBP1/WIPI1/CNOT2/PREB
KIRC	proliferative	MITOTIC_SPINDLE	1.53756	0.00350261	0.0109456	0.0066826	CSNK1D/CAPZB/PRC1/NDC80/TUBGCP5/ATG4B/CKAP5/ARHGEF2/KATNB1/KNTC1/ARHGEF11/RASA2/LMNB1/TBCD/SASS6/SMC4/CEP131/MYO9B/KPTN/CCNB2/PLK1/FBXO5/KIF4A/KIF23/CDK1/KIF2C/CENPJ/CTTN/AURKA/ARHGAP4/TTK/TPX2/KIF11/CNTROB/CENPF/ECT2/BIRC5/PXN/CYTH2/KIF22/TUBGCP2/CENPE/TOP2A/BUB1/CEP250/NUSAP1/PIF1/NEK2/DLGAP5/RHOT2/KIF15/KLC1/PLEKHG2/PCNT/ANLN/MID1IP1/MAP1S/CNTRL/ARHGAP27/CEP192/CCDC88A/FSCN1/TUBGCP6
KIRC	proliferative	PEROXISOME	-1.45108	0.0153366	0.0451076	0.0275394	SLC27A2/HSD11B2/ALDH1A1/CLN8/CNBP/HSD17B11/RDH11/STS/MSH2/DHRS3/MLYCD/PEX2/ACSL1/BCL10/FDPS/HMGCL/EHHADH/HSD17B4/PEX5/SCP2/EPHX2/ISOC1/CAT/LONP2/CRAT/ALDH9A1/IDI1/ABCD3/PEX11B/PEX11A/SLC25A4/ECI2/RETSAT/ACOX1/VPS4B
KIRC	proliferative	IL6_JAK_STAT3_SIGNALING	1.45625	0.0180858	0.0466832	0.0285013	PTPN2/TYK2/STAT2/TNFRSF1A/GRB2/CSF1/LTBR/IL4R/IL15RA/IL10RB/MAP3K8/IFNGR2/TGFB1/BAK1/CD44/PIM1/PTPN1/IRF9/SOCS1/SOCS3/MYD88/TLR2/TNFRSF1B/IL1R1/IL13RA1/CSF3R/CD14/IL2RA/EBI3/TNFRSF12A/STAT3/OSMR/IL12RB1/IL2RG/INHBE/STAT1/CXCL3/PIK3R5/IL9R/IL6/CCR1/IRF1/LTB/CD38/CXCL1
KIRC	proliferative	MTORC1_SIGNALING	1.38459	0.018562	0.0466832	0.0285013	NMT1/DDX39A/PDAP1/EIF2S2/CCNF/YKT6/PSMD13/IFRD1/PSMA4/CALR/PLK1/TBK1/G6PD/CCT6A/ACACA/TOMM40/PSMC4/MTHFD2/STIP1/SERPINH1/AURKA/PSMD14/TUBG1/ASNS/RRP9/MCM4/FADS1/CDC25A/SLC1A5/ARPC5L/BUB1/ABCF2/PSMG1/RRM2/POLR3G/GMPS/MLLT11/EDEM1/PSMD12/MCM2/HSP90B1/HMBS/GAPDH/ERO1A/PSMA3/GLA/IFI30/COPS5/PSMC2/PLOD2/SLC7A5/ACTR3/MTHFD2L/ELOVL5/ATP2A2/BCAT1/PPIA/TRIB3
KIRC	proliferative	EPITHELIAL_MESENCHYMAL_TRANSITION	1.41813	0.0186733	0.0466832	0.0285013	COLGALT1/P3H1/PPIB/BMP1/SERPINH1/TPM4/PLOD3/CALU/PLAUR/TGFB1/MMP14/COL6A2/LGALS1/CD44/PLOD1/MCM7/EMP3/GPC1/TIMP1/BASP1/QSOX1/PLOD2/COL7A1/DPYSL3/PCOLCE/LOXL1/ECM1/PTX3/SAT1/GLIPR1/ITGA5/COL5A1/COL6A3/WNT5A/ENO2/PVR/SNAI2/VIM/LOXL2/COL8A2/TPM2/LRP1/COL5A3/CTHRC1/GEM/ADAM12/TNFRSF12A/GAS1/COL1A1/COL5A2/CDH11/PRRX1/FAP/COL16A1/DST/WIPF1/COL12A1/APLP1/COL1A2/MYL9/FBLN1/TGM2/FN1/MEST/SERPINE1/GADD45B/…
KIRC	proliferative	ALLOGRAFT_REJECTION	1.35383	0.0369276	0.0879229	0.0536792	MAP3K7/GLMN/RIPK2/ELF4/CSF1/IL4R/EIF5A/BCL3/IKBKB/CSK/IFNGR2/EIF4G3/TRAF2/AARS1/IFNAR2/NME1/TGFB1/NCF4/IRF7/UBE2D1/TIMP1/CD47/BRCA1/TAP2/IL27RA/PTPN6/GBP2/WAS/BCAT1/SPI1/SOCS1/STAB1/TLR2/STAT4/TLR6/CDKN2A/CD7/ZAP70/GALNT1/RPS19/IL12A/IL2RA/MAP4K1/LIF/GCNT1/TAPBP/CD80/ACHE/LCP2/ICAM1/AKT1/PSMB10/FCGR2B/IL2RB/LY75/CCND2/IL12RB1/HIF1A/HCLS1/IL2RG/STAT1/EREG/DEGS1/C2/CD4/CCL5/UBE2N/MRPL3/IL6/IRF4/RPL…
KIRC	proliferative	XENOBIOTIC_METABOLISM	-1.24653	0.0575283	0.130746	0.0798239	HACL1/PTGR1/CNDP2/CYB5A/PMM1/SPINT2/ACO2/NDRG2/PGRMC1/JUP/SLC12A4/GCNT2/ACP1/PINK1/CAT/CROT/CYFIP2/MTHFD1/MCCC2/MARCHF6/ALDH9A1/SAR1B/ABHD6/BPHL/GCLC/TMBIM6/ETFDH/ARPP19/RETSAT/ACOX1/ADH5
KIRC	proliferative	ANDROGEN_RESPONSE	-1.31916	0.0682415	0.148351	0.0905722	B2M/ACSL3/GSR/NDRG1/XRCC6/INPP4B/CCND1/PDLIM5/XRCC5/ITGAV/HERC3/SGK1/PTPN21/LIFR/MAP7/APPBP2/SELENOP/ABHD2/DNAJB9/PLPP1/VAPA/ABCC4/MERTK/HMGCS1/GPD1L/ZBTB10/TSC22D1/IQGAP2/RAB4A/IDI1/NCOA4/HMGCR/CDC14B/PIAS1
KIRC	proliferative	ESTROGEN_RESPONSE_EARLY	-1.20349	0.0877743	0.182863	0.111643	ELF1/SLC1A4/MAPT/PDZK1/ABLIM1/ADCY1/SLC27A2/SH3BP5/WWC1/SLC9A3R1/PLAAT3/SLC1A1/MPPED2/KLF10/ESRP2/DLC1/IL6ST/ANXA9/SNX24/KLF4/AR/KCNK5/CCND1/KAZN/DHRS3/CISH/ABAT/PRSS23/SLC22A5/AFF1/RETREG1/TOB1/ASB13/RAB17/ABHD2/DEPTOR/MAST4/INPP5F/PODXL/BCL2/FRK/FARP1/GAB2/RPS6KA2/IGF1R/FDFT1/ARL3/ENDOD1/ADCY9/MINDY1/ADD3/PEX11A/BAG1/AKAP1
KIRC	proliferative	SPERMATOGENESIS	1.26571	0.099359	0.198718	0.121323	PGS1/CHFR/RFC4/MAST2/EZH2/TOPBP1/CCNB2/NCAPH/CDK1/KIF2C/AURKA/TTK/PHKG2/CSNK2A2/DBF4/CDKN3/PARP2/BUB1/PSMG1/NEK2
KIRC	proliferative	PANCREAS_BETA_CELLS	-1.28879	0.131894	0.253643	0.154856	ISL1/GCG/PAK3/NEUROG3/ABCC8/PDX1/PCSK2/NKX2-2/NKX6-1/PAX4/INSM1/SST/G6PC2/SLC2A2/VDR/PKLR/SCGN/SEC11A/DPP4/HNF1A/SRP9/STXBP1/AKT3/LMO2/FOXO1/ELP4
KIRC	proliferative	UV_RESPONSE_UP	1.15233	0.17496	0.315126	0.192393	CDK2/RFC4/STARD3/CASP3/BID/WIZ/PDAP1/YKT6/POLR2H/CNP/H2AX/PRKACA/STIP1/POLG2/DLG4/E2F5/DGAT1/ASNS/PARP2/NXF1/ARRB2/SIGMAR1/BAK1/MMP14/CCNE1/BTG3/PRPF3/CEBPG/CHKA/GRINA/FKBP4/TYRO3/PSMC3/NPTXR/RAB27A/CLTB/ENO2/SHOX2/CHRNA5/RPN1/FEN1/PPIF/AP2S1/RXRB/MARK2/STK25/CDC34/ICAM1
KIRC	proliferative	TGF_BETA_SIGNALING	-1.21371	0.176471	0.315126	0.192393	KLF10/WWTR1/BMP2/CDH1/BMPR1A/SMAD6/TJP1/HIPK2/XIAP/BMPR2/BCAR3/APC/SPTBN1/CTNNB1/RHOA/PPM1A/UBE2D3
KIRC	proliferative	PI3K_AKT_MTOR_SIGNALING	1.15805	0.211538	0.364721	0.222672	CDK2/STAT2/AP2M1/MKNK1/TNFRSF1A/ARPC3/MAP3K7/GRK2/RAF1/GRB2/CALR/TBK1/ACACA/CDK1/RAC1/PFN1/PLCG1/CFL1/AKT1S1/TRAF2
KIRC	proliferative	WNT_BETA_CATENIN_SIGNALING	1.12606	0.276271	0.451708	0.275779	AXIN1/SKP2/CSNK1E/CUL1/NCSTN/KAT2A/DVL2
KIRC	proliferative	GLYCOLYSIS	1.08998	0.280059	0.451708	0.275779	CHPF2/MED24/NASP/B3GAT3/G6PD/RBCK1/CDK1/PSMC4/AURKA/IDUA/CHST12/GUSB/CENPA/GFUS/KIF20A/GMPPA/STMN1/XYLT2/PGLS/B4GALT2/PMM2/ISG20/DEPDC1/HMMR/CD44/SRD5A3/PYGB/ANKZF1/PLOD1/GALK1/FUT8/GPC1/ERO1A/EXT2/KDELR3/B3GALT6/GMPPB/SDC3/QSOX1/PLOD2/COPB2/ADORA2B/TALDO1/FKBP4/B4GALT4/GYS1/B4GALT7/TPST1/TPBG/PPIA/COL5A1/CASP6/PAXIP1/ENO2/LHPP/GALE/IDH1/IL13RA1/PFKFB1
KIRC	proliferative	INFLAMMATORY_RESPONSE	1.07423	0.305556	0.477431	0.291484	ADRM1/RAF1/RIPK2/CSF1/IL4R/RELA/RHOG/IL15RA/IFNGR2/PLAUR/DCBLD2/MMP14/IRF7/SPHK1/GABBR1/IFITM1/GNA15/EMP3/BEST1/TIMP1/NMI/SLC11A2/ADORA2B/ATP2A2/NOD2/TPBG/STAB1/GPR132/CD82/TLR2/ITGA5/NAMPT/TNFRSF1B/PVR/AXL/IL1R1/MXD1/CSF3R/CD14/P2RY2/LIF/EBI3/TAPBP/LAMP3/OSM/C5AR1/HRH1/PTGIR/LCP2/ICAM1/BST2/PTGER2/IL10RA/OSMR/HAS2/RGS16/IL2RB/F3/MEFV/HIF1A/CD55/RGS1/PDPN/EREG/SERPINE1/GCH1/CHST2/PIK3R5/CXCL8/CCL…
KIRC	proliferative	APICAL_JUNCTION	1.03447	0.376093	0.569838	0.347901	SHC1/ARPC2/SRC/INPPL1/THBS3/IKBKG/STX4/ZYX/ACTB/NLGN2/DHX16/PFN1/CD276/EVL/BMP1/PLCG1/MPZL1/TUBG1/SYMPK/CNN2/CERCAM/NECTIN2/CDK8/VASP/ADAM15/AKT2/CD99/LDLRAP1/ACTG1/NECTIN1/RRAS/PBX2/FSCN1/ACTN1/CLDN15/SDC3/SPEG/TRAF1
KIRC	proliferative	ANGIOGENESIS	-1.04398	0.394299	0.579852	0.354015	LRPAP1/LPL/JAG2/NRP1/JAG1/ITGAV/SLCO2A1/TNFRSF21/APP/PTK2
KIRC	proliferative	KRAS_SIGNALING_UP	-1.01807	0.425532	0.607903	0.371141	GLRX/NRP1/ENG/WDR33/SPARCL1/FLT4/PEG3/DUSP6/ZNF277/ETS1/GPRC5B/BMP2/KLF4/F2RL1/ITGA2/SPRY2/TSPAN7/CA2/BTBD3/PLVAP/PTCD2/ADGRL4/MAP7/DNMBP/MAP3K1/JUP/PECAM1/ATG10/MPZL2/CROT/STRN/BPGM/USP12/FUCA1/CCSER2/CBR4/CAB39L/MTMR10/CDADC1
KIRC	proliferative	TNFA_SIGNALING_VIA_NFKB	0.934941	0.601173	0.821471	0.50153	TNIP2/RIPK2/CSF1/RELA/BCL3/IL23A/IL15RA/MAP3K8/IFNGR2/PLAUR/NFKB2/TGIF1/SLC2A6/BCL6/TANK/TNFAIP2/RELB/SPHK1/CD44/BTG3/CCNL1/CEBPB/SERPINB8/TRAF1/PLAU/PANX1/SOCS3/PTX3/SAT1/TLR2/NINJ1/PHLDA2/NAMPT/MSC/MXD1/GFPT2/STAT5A/FJX1/LIF/CEBPD/CD80/GEM/TUBB2A/BCL2A1/NFKBIE/ICAM1/FOSL1/SPSB1/TRIP10/TRIB1/ZC3H12A/SLC2A3/YRDC/DENND5A/IER3/SMAD3/BTG1/B4GALT1/FUT4/F3/BHLHE40/CXCL3/SERPINE1/GCH1/GADD45B/DUSP2/G0S…
KIRC	proliferative	NOTCH_SIGNALING	-0.901749	0.607889	0.821471	0.50153	JAG1/CCND1/APH1A/ARRB1/FZD5/SKP1/FBXW11/TCF7L2
KIRC	proliferative	APOPTOSIS	-0.849699	0.855615	1	0.610526	CDKN1A/GSR/BNIP3L/GPX3/GADD45A/BTG2/ERBB3/BMP2/CDKN1B/CCND1/ROCK1/IGF2R/TIMP3/PAK1/VDAC2/ETF1/NEDD9/RHOB/BCL2L2/BCL10/PPT1/GSN/SPTAN1/ERBB2/TGFBR3/TXNIP/SC5D/CASP7/APP/XIAP/CREBBP/DNAJA1/PDCD4/PSEN1/DNAJC3/PTK2/DFFA/RNASEL/CTNNB1/ADD1/RETSAT
KIRC	proliferative	P53_PATHWAY	-0.824883	0.883792	1	0.610526	JAG2/VAMP8/COQ8A/CDKN1A/PTPN14/RXRA/GADD45A/BTG2/ZMAT3/NDRG1/ZBTB16/HINT1/CDKN2B/BMP2/KLF4/TCN2/ABAT/ELP1/RB1/FOXO3/CTSF/TOB1/CDH13/PRKAB1/PMM1/NUDT15/XPC/TXNIP/SESN1/PITPNC1/APP/DNTTIP2/CCNG1/TM7SF3/KIF13B/CYFIP2/RNF19B/STOM/PPM1D/HSPA4L/TSC22D1/CDKN2AIP/FUCA1/CGRRF1/WWP1/RCHY1/RETSAT
KIRC	proliferative	CHOLESTEROL_HOMEOSTASIS	-0.758344	0.919799	1	0.610526	TMEM97/TM7SF2/SREBF2/GNAI1/ALCAM/ECH1/LPL/STX5/LGMN/ACSS2/PMVK/PDK3/CYP51A1/JAG1/CD9/FDPS/NSDHL/SC5D/HMGCS1/PPARG/FDFT1/IDI1/CTNNB1/HMGCR
KIRC	proliferative	KRAS_SIGNALING_DN	-0.794155	0.941538	1	0.610526	ITGB1BP2/SLC29A3/SKIL/BARD1/COPZ2/MYO15A/SHOX2/RGS11/TAS2R4/NUDT11/RIBC2/MX1/UPK3B/CD80/RYR1/STAG3/GTF3C5/KCNE2/CLSTN3/P2RX6/LYPD3/GPR19/DLK2/MSH5/MAST3/MEFV/RYR2/C5/CCNA1/CHST2/CKM/LFNG/KRT15/WNT16/TGM1/IGFBP2/PLAG1/KCNMB1/PDCD1/CACNA1F/ITIH3/KMT2D/ABCG4/ARHGDIG/SLC30A3/KLHDC8A/SPTBN2/HTR1D/MACROH2A2/SIDT1/TG/ENTPD7/CPB1/SLC5A5/TENM2/PAX3/KRT5/KRT4/BRDT/AKR1B10/CAPN9/SLC6A14/SMPX/PTGFR/IFNG/EPHA…
KIRC	proliferative	HEDGEHOG_SIGNALING	-0.646211	0.951276	1	0.610526	RTN1/PLG/ETS2/RASA1/DPYSL2/HEY2/VLDLR/NRP1/HEY1/NF1/PTCH1/ADGRG1/OPHN1/AMOT
KIRC	proliferative	APICAL_SURFACE	0.649037	0.955932	1	0.610526	PLAUR/DCBLD2/CROCC/MDGA1/BRCA1/GHRL/SULF2/SRPX/GAS1/LYPD3/B4GALT1/HSPB1/IL2RB/EFNA5/IL2RG
KIRC	proliferative	REACTIVE_OXYGEN_SPECIES_PATHWAY	0.573912	0.982906	1	0.610526	SBNO2/G6PD/SCAF4/CDKN2D/GLRX2/FES/PRDX1/EGLN2/ABCC1/TXNRD1/STK25/FTL/LSP1
KIRC	proliferative	IL2_STAT5_SIGNALING	-0.731217	0.993671	1	0.610526	SPRY4/ANXA4/NDRG1/FGL2/PTCH1/SMPDL3A/BMP2/IGF2R/SPRED2/DHRS3/SNX9/CISH/ITGAV/UMPS/HUWE1/LRRC8C/MYO1C/GALM/NCOA3/RHOB/CA2/PNP/WLS/TNFRSF21/RRAGD/SOCS2/PRKCH/PLPP1/SLC39A8/KLF6/SHE/TTC39B/BCL2/HIPK2/FAM126B/BMPR2/RORA/IGF1R/CDC42SE2/SWAP70/ITGA6/ETFBKMT/LCLAT1/SH3BGRL2/CYFIP1
KIRC	proliferative	COAGULATION	-0.533113	1	1	0.610526	GDA/MMP15/FYN/RAPGEF3/CAPN2/DPP4/ACOX2/P2RY1/HPN/LGMN/CAPN5/DUSP6/KLF7/F8/CTSH/TIMP3/CD9/ITGA2/PRSS23/RGN/VWF/A2M/PDGFB/LAMP2/GSN/PECAM1/CPQ/GNG12/CTSO/LTA4H
KIRC	proliferative	COMPLEMENT	-0.632916	1	1	0.610526	BRPF3/CA2/GPD2/DOCK4/CDH13/PDGFB/GMFB/LIPA/LAMP2/DOCK9/PIK3CA/CASP7/CPQ/CALM3/RBSN/FDX1/CD46/CD59/PSEN1/CTSO/CALM1/PRCP/PPP2CB/LTA4H/USP8
KIRC	proliferative	ESTROGEN_RESPONSE_LATE	-0.712145	1	1	0.610526	ID2/SORD/SLC1A4/MAPT/PDZK1/SLC27A2/LLGL2/RABEP1/SLC9A3R1/PLAAT3/IL6ST/ANXA9/KLF4/KCNK5/CCND1/CDH1/CD9/CISH/PRSS23/SLC22A5/AFF1/SGK1/CA2/TOB1/ABHD2/BCL2/JAK1/FRK/FARP1/UNC13B/IMPA2/RPS6KA2/HSPA4L/FDFT1/DNAJC1/PDCD4/ARL3/MOCS2/ALDH3A2/ADD3/BAG1
KIRC	proliferative	HYPOXIA	0.438004	1	1	0.610526	NAGK/ANXA2/XPNPEP1/JMJD6/PLAUR/NDST2/ISG20/WSB1/ANKZF1/HK1/PIM1/GAPDH/GALK1/GPC1/ERO1A/KDELR3/B3GALT6/HEXA/SDC3/ADORA2B/ENO3/GYS1/TPBG/RBPJ/COL5A1/CASP6/PHKG1/ENO2/TPST2/SLC6A6/VHL/SRPX/TGFB3/MT2A/EXT1/DDIT3/EFNA3/HDLBP/SLC2A3/IER3/BTG1/F3/TGM2/BHLHE40/CAVIN3/CXCR4/GAA/TMEM45A/PLAC8/KIF5A/SERPINE1/CHST2/CAV1/SLC25A1/SULT2B1/SLC2A1/IL6/BCAN/HOXB9/GCK/SAP30
KIRC	proliferative	MYOGENESIS	-0.55903	1	1	0.610526	MYOM1/VIPR1/FABP3/CASQ2/MYLK/CDKN1A/MEF2C/ABLIM1/CD36/PFKM/GPX3/APLNR/WWTR1/ERBB3/ATP6AP1/GJA5/MYO1C/RB1/ACSL1/SORBS1/CDH13/GSN/HDAC5/FDPS/SPTAN1/RIT1/APP/GABARAPL2/MEF2A/CNN3/CRAT/FOXO4/ADCY9/AGL/BAG1
KIRP	proliferative	OXIDATIVE_PHOSPHORYLATION	-3.83608	1.06994e-44	5.3497e-43	3.82926e-43	ATP6V0B/NDUFA3/MAOB/UQCRH/ATP5MC1/ATP5MF/NDUFC2/NDUFA2/HSD17B10/SLC25A5/UQCRB/NQO2/HCCS/IDH3A/UQCR10/ATP5ME/ATP5PF/LDHB/BCKDHA/ABCB7/POR/COX7B/NDUFA1/NDUFB3/NDUFB7/NDUFV2/ECH1/TIMM17A/COX7C/ATP5F1D/PDHX/ALAS1/TIMM50/ACO2/NDUFB5/COX6A1/COX5A/ATP5PO/NDUFAB1/ATP5MC3/NDUFB8/SLC25A20/MTRF1/ATP5F1C/CYCS/NDUFA8/MDH1/ACADSB/ALDH6A1/SUPV3L1/ATP6V1H/TIMM13/NDUFS8/ATP5MG/VDAC3/PHYH/ACADM/PMPCA/FDX1/NNT/TIMM…
KIRP	proliferative	E2F_TARGETS	3.00572	3.91426e-35	9.78566e-34	7.00447e-34	POLD3/NCAPD2/PRIM2/MMS22L/LYAR/PAICS/NOLC1/DNMT1/SSRP1/DEK/MCM6/SYNCRIP/ILF3/ANP32E/NAP1L1/TUBB/CNOT9/RBBP7/RAD1/RFC3/RAD21/LMNB1/DCLRE1B/SMC3/KPNA2/USP1/PCNA/NOP56/CSE1L/GINS1/HELLS/POLA2/UBE2T/SLBP/NUP107/BARD1/PRDX4/BRCA1/PLK1/RAD51AP1/ATAD2/MCM5/POLE/DSCC1/MCM2/CKS1B/HMGB2/PLK4/PPP1R8/CDCA8/UBE2S/MRE11/NUP153/MTHFD2/BRCA2/MCM3/RANBP1/MSH2/RACGAP1/H2AZ1/TMPO/PTTG1/CDCA3/RNASEH2A/POLD1/AURKA/CC…
KIRP	proliferative	G2M_CHECKPOINT	2.8287	4.45688e-27	7.42813e-26	5.31697e-26	CDC27/BUB3/HNRNPU/PRIM2/KPNB1/DR1/G3BP1/NOLC1/NCL/CBX1/E2F3/MCM6/SYNCRIP/LIG3/ILF3/STIL/RAD21/NUP50/CCNF/NUP98/RAD23B/LMNB1/NSD2/KPNA2/FBXO5/DKC1/POLA2/BARD1/INCENP/PRC1/PLK1/MCM5/POLE/MCM2/CKS1B/PLK4/RBL1/NUSAP1/ODF2/UBE2S/KIF20B/TPX2/UCK2/BRCA2/MCM3/DBF4/KIF11/RACGAP1/H2AZ1/TMPO/PTTG1/AURKA/E2F2/H2AX/HMMR/CCNB2/HMGA1/CDC6/BIRC5/KIF2C/CDKN3/CCNA2/CASP8AP2/RAD54L/CHAF1A/RPS6KA5/CHEK1/CDC20/BUB1/C…
KIRP	proliferative	MYC_TARGETS_V1	2.71489	7.08897e-22	8.86121e-21	6.34276e-21	HNRNPA3/BUB3/PABPC4/HNRNPU/KPNB1/SERBP1/SNRPA1/G3BP1/CNBP/NOLC1/CDK2/NCBP2/AP3S1/DEK/PSMD3/MCM6/SYNCRIP/CLNS1A/HNRNPC/NAP1L1/PTGES3/PPM1G/TARDBP/SSB/MRPL9/XPOT/HDAC2/RAD23B/HNRNPA1/RNPS1/KPNA2/USP1/PCNA/PABPC1/EPRS1/NOP56/DDX18/EIF2S2/HDGF/CAD/PRDX4/ACP1/MCM5/TCP1/MCM2/PSMB2/UBE2E1/CCT3/SNRPD3/SRPK1/RANBP1/H2AZ1/CANX/HPRT1/ORC2/MCM4/CCNA2/DDX21/PA2G4/ABCE1/CDC20/NPM1/RSL1D1/RFC4/TRIM28/MAD2L1/RAC…
KIRP	proliferative	FATTY_ACID_METABOLISM	-2.6553	1.55154e-13	1.55154e-12	1.11058e-12	ACSS1/ACO2/BLVRA/MDH1/BCKDHB/AADAT/ACADM/PTS/ECI1/SDHC/RETSAT/SDHD/MDH2/ECHS1/SLC22A5/ACOT2/SUCLG2/ACADS/ACOT8/D2HGDH/BPHL/HADHB/HIBCH/ACAA2/ALAD/CPT2/ECI2/RAP1GDS1/SDHA/ALDH3A2/TP53INP2/PDHA1/ACOX1/GRHPR/RDH11/ACADVL/DECR1/SUCLA2/DLD/SUCLG1/GSTZ1/HADH/ETFDH/IDH3G/CRAT/HMGCL/MLYCD/AUH/PDHB/FH/IDH3B/ACAA1/MCEE/GCDH/DLST
KIRP	proliferative	ADIPOGENESIS	-2.44685	1.93189e-11	1.60991e-10	1.15236e-10	PGM1/VEGFB/ABCA1/CHCHD10/ACO2/COX6A1/ATP5PO/NDUFAB1/SAMM50/GHITM/DNAJC15/QDPR/PHYH/ACADM/CYC1/PEX14/UQCR11/SDHC/NKIRAS1/ALDH2/STOM/RETSAT/CHUK/STAT5A/BCL2L13/MDH2/ETFB/ECHS1/UCK1/LIPE/SDHB/LIFR/FZD4/COQ3/CS/MCCC1/COX8A/ACADS/MTARC2/HIBCH/AIFM1/TST/COQ5/ACAA2/RREB1/DLAT/GPHN/CPT2/APLP2/EPHX2/MTCH2/GRPEL1/ACOX1/NDUFS3/COQ9/DECR1/RIOK3/ESRRA/ABCB8/NDUFA5/DLD/SUCLG1/ARAF/PTCD3/HADH/RMDN3/UQCRC1/IMMT/…
KIRP	proliferative	UNFOLDED_PROTEIN_RESPONSE	2.03939	2.06662e-06	1.47616e-05	1.05662e-05	SSR1/KHSRP/YWHAZ/SHC1/NOLC1/EIF4A3/EXOSC2/ALDH18A1/XPOT/CNOT6/NOP56/NFYB/ERN1/DKC1/HSPA5/SLC30A5/ATF6/CKS1B/ERO1A/CALR/EIF4G1/MTHFD2/PDIA5/SERP1/HSP90B1/H2AX/KDELR3/NPM1/EDEM1/TARS1/GOSR2/FKBP14/EXOSC5/NHP2/EIF4A2/DCP2/CEBPG/EXOSC1/NFYA/EIF2AK3/SRPRA/BANF1/SLC7A5/PDIA6/ATF4/DDIT4/SEC11A/TSPYL2/EIF4EBP1/CHAC1/ASNS
KIRP	proliferative	MTORC1_SIGNALING	1.85074	6.74798e-06	4.21749e-05	3.01883e-05	SSR1/STIP1/ACTR3/TCEA1/SERPINH1/CACYBP/CCNF/UCHL5/PSMD12/EPRS1/GMPS/EIF2S2/HSPA5/PLK1/MCM2/ERO1A/P4HA1/CALR/MTHFD2/CANX/AURKA/SERP1/HSP90B1/HPRT1/MCM4/MLLT11/BUB1/STARD4/EDEM1/ACTR2/RRM2/PSMD14/NUP205/NFIL3/RPN1/WARS1/GAPDH/ELOVL5/TMEM97/TUBG1/POLR3G/SQLE/PSMA3/PITPNB/GCLC/COPS5/ARPC5L/SLC2A1/CDC25A/HSPA4/SLC7A5/CCT6A/DDX39A/ACACA/UFM1/SQSTM1/IDH1/HSPD1/HSPE1/LDHA/ACLY/TBK1/DHFR/DDIT4/SEC11A/PPA1…
KIRP	proliferative	BILE_ACID_METABOLISM	-1.83096	0.000494334	0.00264366	0.0018923	NR1H4/AMACR/IDH2/NUDT12/PEX12/PNPLA8/AR/SCP2/PEX11A/ACSL1/PEX19/HSD17B4/HACL1/ABCA3/FDXR/SLC22A18/SLC27A5/ABCA5/ABCA1/PEX1/PRDX5/PEX26/CYP27A1/PHYH/PEX7/PEX16/PXMP2/RETSAT/PAOX/LIPE/LONP2/NR3C2/PFKM/EPHX2/ABCD3/PEX11G/MLYCD/GSTK1
KIRP	proliferative	MYC_TARGETS_V2	1.82797	0.000528732	0.00264366	0.0018923	TCOF1/NOLC1/NOP56/DDX18/PLK1/WDR43/MCM5/PPRC1/PLK4/NOP2/SLC19A1/MCM4/PA2G4/MRTO4/NPM1/RRP12/GNL3/TMEM97/SRM/RABEPK/EXOSC5
KIRP	proliferative	EPITHELIAL_MESENCHYMAL_TRANSITION	1.63007	0.000789617	0.00358917	0.00256909	COPA/P3H1/SERPINH1/COLGALT1/LAMC1/CALU/PLOD1/PVR/COL4A1/TPM4/PPIB/ITGA5/ITGB5/COL4A2/COL5A2/QSOX1/FLNA/ADAM12/ITGB1/ITGA2/TGFB1/COL12A1/ACTA2/PDGFRB/COL5A3/COL6A2/LAMA2/COL1A1/TPM2/APLP1/COL16A1/PMEPA1/ELN/PCOLCE/TIMP1/DPYSL3/COL6A3/CTHRC1/LRP1/FAP/COL5A1/GAS1/PTHLH/COL3A1/COL1A2/ITGAV/FERMT2/FBN1/PRRX1/PLOD2/GPC1/PTX3/PFN2/THY1/TAGLN/TNFAIP3/SNAI2/VEGFA/INHBA/LOXL2/WIPF1/COL7A1/BGN/FBLN1/VIM/IGF…
KIRP	proliferative	MITOTIC_SPINDLE	1.56521	0.00130388	0.00543282	0.00388876	CDC27/CKAP5/ALS2/LMNB1/SMC3/SASS6/ARHGEF11/FBXO5/INCENP/PRC1/RAPGEF6/PLK1/WASF1/NUSAP1/KIF20B/TPX2/CDC42EP4/VCL/BRCA2/KIF11/RACGAP1/CLASP1/AURKA/RAB3GAP1/CCNB2/BIRC5/KIF2C/MYH9/BUB1/CDK1/ANLN/CENPF/MAP1S/MARK4/TOP2A/DLGAP5/ESPL1/KIF4A/SEPTIN9/TTK/CENPE/KIF15/LATS1/BCL2L11/CEP72/KNTC1/ECT2/NEK2/NDC80/ABI1/KIF23/TUBD1/CEP131/FLNA/TLK1/STAU1/KIF3C/KIF22/PIF1/NCK1/TRIO/FGD6/PDLIM5/CEP57/ARAP3/RANBP9/…
KIRP	proliferative	HEME_METABOLISM	-1.50811	0.00261304	0.0100501	0.00719378	KLF3/BMP2K/SELENBP1/KAT2B/BLVRA/PC/MAP2K3/DMTN/DCAF10/ALDH6A1/RNF123/LRP10/RBM5/NNT/ERMAP/NUDT4/SLC66A2/MARK3/MPP1/HMBS/PIGQ/NCOA4/LMO2/HAGH/NFE2L1/H1-0/SLC22A4/PPP2R5B/ATP6V0A1/PRDX2/HTRA2/FBXO34/CTNS/ALAD/FBXO9/BSG/ATG4A/EZH1/FECH/RIOK3/GLRX5/UBAC1/SLC25A38/FBXO7/CCDC28A/TMEM9B/RCL1/DCAF11/RANBP10/ADD1
KIRP	proliferative	XENOBIOTIC_METABOLISM	-1.44788	0.0038253	0.0136618	0.00977896	TMEM176B/ENPEP/LPIN2/ALDH3A1/ACSM1/LONP1/MAOA/ATOH8/PMM1/NINJ1/IGFBP4/ID2/POR/DDAH2/SLC6A12/HACL1/ECH1/GABARAPL1/TMBIM6/ALAS1/ACO2/PC/DHPS/PSMB10/MTHFD1/FBP1/CYP27A1/GSTM4/SAR1B/PTS/ALDH2/RETSAT/PINK1/TKFC/DHRS1/BCAR1/BPHL/CYFIP2/CYB5A/SLC46A3/NDRG2/ADH5/GSS/MCCC2/ACP2/ACOX1/ABHD6/CNDP2/NFS1/ETFDH/ASL/SLC12A4/ACOX3
KIRP	proliferative	DNA_REPAIR	1.50483	0.0115299	0.0384332	0.0275101	POLD3/POLR2D/TAF12/FEN1/NCBP2/SSRP1/TMED2/RFC3/PCNA/POLA1/SEC61A1/POLA2/ELOA/ARL6IP1/CANT1/SF3A3/POLR3C/POLD1/HPRT1/SUPT5H/RAD51/PRIM1/RFC4/RFC5/ERCC3/DGUOK/ADA/ALYREF/SMAD5/GTF2H3/ZWINT/CSTF3/SUPT4H1/POLB/RAE1/TAF9/GTF2H5/RFC2/NME1
KIRP	proliferative	PEROXISOME	-1.40476	0.0361234	0.112886	0.0808023	LONP2/ACOT8/FIS1/ECI2/EPHX2/ACOX1/RDH11/VPS4B/CLN8/ABCD3/CRAT/PEX11B/HMGCL/MLYCD/GSTK1/SLC25A4/ACAA1
KIRP	proliferative	UV_RESPONSE_UP	1.29867	0.0779703	0.229324	0.164148	HNRNPU/STIP1/CDK2/FEN1/WIZ/EIF2S3/BTG1/PPAT/AGO2/E2F5/CCNE1/H2AX/DDX21/RFC4/BCL2L11/TARS1/RPN1/CREG1/CHRNA5/TYRO3/CDKN2B/FGF18/LYN/CEBPG/POLE3/SIGMAR1/DGAT1/HSPA13/STARD3/CASP3/SQSTM1/FURIN/IRF1/PPT1
KIRP	proliferative	SPERMATOGENESIS	1.21193	0.14787	0.410749	0.29401	MAST2/COIL/TSN/GMCL1/DBF4/AURKA/NCAPH/CCNB2/PGS1/KIF2C/CDKN3/BUB1/CDK1/RFC4/TTK/EZH2/NEK2/SIRT1/TOPBP1
KIRP	proliferative	ALLOGRAFT_REJECTION	1.19527	0.156398	0.411574	0.2946	RIPK2/UBE2D1/DARS1/BRCA1/TPD52/TAP2/CD47/ELF4/BCL10/DEGS1/ABCE1/NPM1/DYRK3/WARS1/ABI1/F2R/MAP3K7/EIF3D/IFNAR2/FLNA/LYN/IL27RA/RARS1/TGFB1/NCK1/NME1/STAT1/ETS1/UBE2N/TIMP1/INHBB/CD1D/RPS19/RPL39/MRPL3/IL7/EIF3J/THY1/IFNGR1/INHBA/TLR6/GCNT1/SOCS5/CD80/GBP2/ST8SIA4/ACVR2A/BCL3/STAT4/GZMB
KIRP	proliferative	ANDROGEN_RESPONSE	1.2225	0.165597	0.413992	0.296331	PGM3/UBE2J1/ELK4/GNAI3/TPD52/TMEM50A/PA2G4/ACTN1/RRP12/ZBTB10/UAP1/SEC24D/ELOVL5/CENPN/XRCC6/UBE2I/SRP19/APPBP2/LMAN1/XRCC5
KIRP	proliferative	IL6_JAK_STAT3_SIGNALING	1.21951	0.176	0.419048	0.29995	STAT3/IL13RA1/IL3RA/PTPN2/STAM2/IL1R1/TGFB1/IL10RB/TNFRSF1A/STAT1/IRF1/OSMR/IL15RA/HAX1/IL7/IL18R1/IFNGR1/ITGA4/IL1R2/LTBR/CD44/CD38/ACVRL1/IL9R/FAS/CD36/EBI3/LTB/CXCL10/ITGB3/A2M/CXCL13/IRF9/CXCL9/IL2RG/CSF1/CRLF2/PIM1/CXCL11/SOCS1
KIRP	proliferative	TGF_BETA_SIGNALING	1.20772	0.203366	0.462196	0.330835	FNTA/SKIL/FKBP1A/SMAD3/ARID4B/BMPR1A/MAP3K7/TGFBR1/ACVR1/TGIF1/TGFB1/FURIN/XIAP/SMURF1/PMEPA1/ENG/TRIM33/SLC20A1/WWTR1/SKI/BCAR3/NCOR2/SMURF2/LTBP2/BMPR2
KIRP	proliferative	NOTCH_SIGNALING	1.17384	0.258544	0.562052	0.402311	APH1A/CUL1/FZD7/NOTCH1/HEYL/PSEN2/DTX2/FZD5/PSENEN/NOTCH3/TCF7L2/KAT2A/NOTCH2
KIRP	proliferative	WNT_BETA_CATENIN_SIGNALING	1.04607	0.388418	0.809204	0.57922	NCSTN/MAML1/SKP2/HDAC2/CSNK1E/ADAM17/CUL1/AXIN1/NOTCH4/NOTCH1/PSEN2/LEF1
KIRP	proliferative	GLYCOLYSIS	1.0258	0.423571	0.847141	0.606375	HDLBP/EXT2/P4HA2/ECD/EXT1/HSPA5/RPE/HS2ST1/ERO1A/P4HA1/IL13RA1/AURKA/HMMR/PLOD1/GFPT1/KDELR3/KIF20A/COPB2/SRD5A3/CDK1/MXI1/CENPA/ABCB6/NASP/DEPDC1/PMM2/QSOX1/RBCK1/GCLC/ZNF292/CHPF2/RARS1/SLC35A3/IDH1/PAXIP1/LDHA/ISG20/EFNA3/GFUS/B4GALT2/DDIT4/TGFA/GMPPA/PKP2/PRPS1/COL5A1/CTH/HAX1/G6PD/PLOD2/GPC1/CHST4/PSMC4/STC1/VEGFA/SLC16A3/HK2/STC2/CHST12/IGFBP3
KIRP	proliferative	INTERFERON_GAMMA_RESPONSE	0.991044	0.482635	0.909644	0.651113	TOR1B/RIPK2/ADAR/STAT3/BTG1/CASP7/RAPGEF6/PSMB2/MTHFD2/RNF213/PARP14/IRF2/PELI1/EIF2AK2/NCOA3/SRI/WARS1/NMI/SP110/IFNAR2/PSMA3/CASP8/RBCK1/PTPN2/P2RY14/APOL6/CASP3/STAT1/IRF1/OAS3/ISG20/PML/IL15RA/IDO1/ST3GAL5/PLSCR1/LGALS3BP/ZNFX1/IL7/HELZ2/LYSMD2
KIRP	proliferative	HYPOXIA	0.992514	0.491208	0.909644	0.651113	FOXO3/JMJD6/PNRC1/HDLBP/P4HA2/BTG1/EXT1/HSPA5/ERO1A/P4HA1/TPD52/KDELR3/MYH9/MXI1/NFIL3/GAPDH/KLF7/TGFB3/ZNF292/KDM3A/IDS/ANXA2/ACKR3/PYGM/VHL/SLC2A1/LXN/LDHA/ISG20/EFNA3/TPST2/ETS1/KLHL24/DDIT4/CDKN1B/ATP7A/NDST2/COL5A1/PFKFB3/PLAC8/CSRP2/GPC1/TNFAIP3/STC1/VEGFA/HK2/STC2/BGN/ALDOC/IGFBP3/NOCT/F3/SRPX/NR3C1/PGF/PDGFB/LOX/CAV1/SLC25A1/HK1/PDK1/NDRG1/EFNA1/CCN2/INHA/PPFIA4/GBE1/CCN5/TPBG/IRS2/ENO2/M…
KIRP	proliferative	P53_PATHWAY	-0.981729	0.52439	0.936411	0.670273	TSC22D1/PMM1/NINJ1/TCN2/IP6K2/ZBTB16/MDM2/LDHB/CTSF/HSPA4L/CDKN1A/H2AJ/PPP1R15A/FDXR/CTSD/TAX1BP3/KLF4/ST14/RNF19B/EPS8L2/MXD4/ZMAT3/ABAT/AK1/TM7SF3/FUCA1/ELP1/SLC19A2/STOM/RETSAT/BLCAP/VWA5A/PRKAB1/VAMP8/AEN/PITPNC1/RPS27L/CYFIP2/ISCU/XPC/DDB2/PRMT2/MAPKAPK3/KIF13B/RCHY1/CGRRF1
KIRP	proliferative	PROTEIN_SECRETION	0.95161	0.54702	0.943138	0.675088	TMED2/AP3S1/ANP32E/OCRL/TPD52/VAMP4/ARF1/YIPF6/COPB2/BET1/RAB2A/ERGIC3/SEC24D/SCAMP3/GOSR2/LMAN1/RER1/LAMP2
KIRP	proliferative	REACTIVE_OXYGEN_SPECIES_PATHWAY	-0.928048	0.590444	0.984073	0.704389	LAMTOR5/MSRA/PTPA/PRDX2/MBP/NDUFA6/NDUFS2/TXNRD2/ERCC2
KIRP	proliferative	APOPTOSIS	0.909161	0.649446	1	0.715789	PPP3R1/PEA15/RELA/CDK2/CASP7/BRCA1/DAP3/HMGB2/BCL10/TOP2A/PTK2/BCL2L11/F2R/CASP8/CASP2/CDC25B/PDGFRB/CASP3/PMAIP1/SQSTM1/IRF1/XIAP/ISG20/PPT1/TIMP1/CDKN1B/PSEN2/LEF1/PLAT/CTH/SLC20A1/BID/IFNGR1/BGN/WEE1/TGFB2/SOD1/CASP4/MCL1/BIRC3/DIABLO/CREBBP/CAV1/CD44/PLPPR4/BTG3/CD38
KIRP	proliferative	INTERFERON_ALPHA_RESPONSE	0.891945	0.650266	1	0.715789	RIPK2/ADAR/CD47/PARP14/IRF2/EIF2AK2/WARS1/MOV10/NMI/SP110/PSMA3/CASP8/PROCR/LAMP3/IRF1/ISG20/TENT5A/PLSCR1/LGALS3BP/IL7/HELZ2/IFITM2/SELL/GBP4/GBP2/NCOA7/ISG15/LY6E/BST2/IFITM1/C1S/TAP1
KIRP	proliferative	IL2_STAT5_SIGNALING	0.867746	0.735605	1	0.715789	POU2F1/MAPKAPK2/CKAP4/RABGAP1L/PTRH2/P4HA1/NOP2/UCK2/CCNE1/CDC6/PHTF2/TWSG1/SPRED2/NCOA3/NFIL3/IL3RA/DENND5A/HUWE1/COL6A1/PRNP/PLEC/ADAM19/PRAF2/SYNGR2/ANXA4
KIRP	proliferative	PI3K_AKT_MTOR_SIGNALING	0.83542	0.76378	1	0.715789	ACTR3/CDK2/CALR/ARF1/HSP90B1/CDK1/ACTR2/MAPK9/E2F1/PTEN/MAP3K7/AKT1S1/VAV3/CFL1/MKNK1/NCK1/TNFRSF1A/SLC2A1/ARPC3/ACACA/SQSTM1/GRK2/RPS6KA3/UBE2N/TBK1/CDK4/CDKN1B
KIRP	proliferative	TNFA_SIGNALING_VIA_NFKB	0.824658	0.822562	1	0.715789	TANK/RELA/RIPK2/PANX1/PNRC1/BTG1/SMAD3/YRDC/NFIL3/DENND5A/NFKB2/ZBTB10/TGIF1/ACKR3/TRIB1/PDLIM5/DNAJB4/SQSTM1/IRF1/IL23A/PMEPA1/IL15RA/KYNU/BCL6/PFKFB3/PTX3/IER5/TNFAIP3/LITAF/TRIP10/VEGFA/LDLR/INHBA/CEBPD/CEBPB/CCL20/CD80/TNIP2/F3/RELB/BCL3/MCL1/FJX1/BIRC3/CD44/BTG3/SLC2A6/LIF/EIF1/EFNA1/LAMB3/TAP1/DRAM1/TRAF1/IRS2/G0S2/IFIH1/TNFSF9/NFKBIE/SPSB1/ATP2B1/BTG2/JAG1/GFPT2/CCNL1/SERPINE1/TNFRSF9/NAMP…
KIRP	proliferative	HEDGEHOG_SIGNALING	0.713886	0.856083	1	0.715789	MYH9/PML/NRP2/GLI1/THY1/VEGFA/LDB1/L1CAM/SCG2/TLE3/HEY1/NF1/ADGRG1/UNC5C
KIRP	proliferative	ANGIOGENESIS	0.668928	0.91458	1	0.715789	PTK2/COL5A2/TIMP1/COL3A1/ITGAV/STC1/KCNJ8/VEGFA/FGFR1/JAG2/POSTN/VTN/JAG1/MSX1/LUM/THBD/SERPINA5
KIRP	proliferative	APICAL_SURFACE	0.669424	0.934593	1	0.715789	BRCA1/AKAP7/LYN/AFAP1L2/NCOA6/GAS1/THY1/DCBLD2/CD160/SRPX/EFNA5/IL2RB/GATA3
KIRP	proliferative	KRAS_SIGNALING_DN	-0.828115	0.943262	1	0.715789	CD80/IGFBP2/PTGFR/KCNMB1/NRIP2/NR6A1/TGFB2/PDCD1/CLDN16/SHOX2/EGF/P2RX6/NUDT11/MEFV/TENM2/SLC30A3/GPR3/BTG2/CELSR2/IFI44L/TGM1/MSH5/COL2A1/CHST2/ITIH3/HTR1D/EDN1/SLC6A14/IRS4/SLC12A3/KRT15/CALCB/KCNQ2/EPHA5/PLAG1/CCR8/IL12B/RIBC2/BMPR1B/PAX3/UPK3B/VPREB1/TAS2R4/CKM/TG/TEX15/TLX1/FSHB/THRB/IFNG/BRDT/ACTC1/TFAP2B/KLK8/TFCP2L1/ABCB11/WNT16/DCC/GDNF/ADRA2C/CCNA1/RGS11/ARHGDIG/KLHDC8A/SERPINA10/ATP4A/…
KIRP	proliferative	CHOLESTEROL_HOMEOSTASIS	0.619569	0.97358	1	0.715789	PNRC1/FASN/STARD4/NFIL3/TMEM97/SQLE/FDPS/FDFT1/ATXN2/PLSCR1/ETHE1/FADS2/HSD17B7/ANXA5/S100A11/GPX8/TRIB3/LDLR/ALDOC
KIRP	proliferative	UV_RESPONSE_DN	0.67023	0.980198	1	0.715789	SPOP/LAMC1/PIAS3/ABCC1/GRK5/SMAD3/NEK7/BMPR1A/SLC7A1/ATP2B4/PHF3/SRI/SYNJ2/MTA1/PTEN/COL5A2/ANXA4/TENT4A/ANXA2/PDLIM5/PDGFRB/CDON/SCAF8/COL1A1/RASA2/CDKN1B/ADGRL2/RXRA/AKT3/LTBP1/COL3A1/COL1A2/MMP16/FYN/SNAI2/LDLR/GCNT1/ATXN1/PTGFR/DLC1/F3/ACVR2A/RUNX1/NR3C1/APBB2
KIRP	proliferative	INFLAMMATORY_RESPONSE	0.67309	0.983294	1	0.715789	RELA/RIPK2/GNAI3/PVR/SLC7A1/ITGA5/EIF2AK2/SRI/ABI1/CD55/NMI/LYN/IL1R1/LAMP3/IRF1/OSMR/TIMP1/IL15RA/RNF144B/FZD5/PTGIR/ADRM1/IL18R1/DCBLD2/NMUR1/LDLR/INHBA/SELL/GPR132/CCL20/F3/ACVR2A/CALCRL/LY6E/IL2RB/RASGRP1/LPAR1/PCDH7/BST2/LIF/IFITM1/SLC7A2/MEFV/TPBG/RHOG/TNFSF9/ADM/ATP2B1/BTG2/RGS16/SERPINE1/TNFRSF9/NAMPT/EBI3/GPC3/SLC28A2/IRF7/MYC/CHST2/ADORA2B/CXCL10/LCK/ITGB3/CCL5/APLNR/LTA/EDN1/BDKRB1/TNF…
KIRP	proliferative	APICAL_JUNCTION	0.673004	0.983549	1	0.715789	SHC1/MPZL1/ADAM15/CAP1/CD276/MSN/VCL/MYH9/TIAL1/ACTN1/RSU1/PTK2/ARPC2/PTEN/TUBG1/MAP3K20/ITGB1/CERCAM/NLGN3/ITGA2/CD99/CTNND1/NECTIN2/CNN2/CD34/COL16A1/RRAS/CLDN11/VASP/THBS3/AKT3/PBX2/FBN1/CLDN5/THY1/NEXN/SRC/SGCE/PECAM1/ADAM9/NFASC/CLDN15/JAM3/NECTIN1/CDH11/ADAMTS5/MYL9/RAC2/SPEG/LAMB3/NF1/PARD6G/ADRA1B/ZYX/ADAM23/PCDH1/TRAF1/GRB7/SLC30A3/VWF/ACTG2/MAP4K2/TGFBI/MADCAM1/INSIG1/ICAM5/CLDN9/MPZL2
KIRP	proliferative	ESTROGEN_RESPONSE_LATE	-0.773011	0.987179	1	0.715789	SLC9A3R1/ID2/ABHD2/PTPN6/HSPA4L/SLC2A8/ABCA3/SLC1A4/KLF4/DNAJC1/BCL2/ST14/GPER1/IMPA2/FLNB/PLAAT3/RPS6KA2/CISH/CKB/ETFB/MOCS2/SLC22A5/PLXNB1/TST/JAK2/FARP1/ALDH3A2/ARL3/UNC13B/BAG1/RABEP1
KIRP	proliferative	KRAS_SIGNALING_UP	0.62818	0.997653	1	0.715789	TOR1AIP2/AMMECR1/DNMBP/ZNF639/MMD/RABGAP1L/WDR33/SDCCAG8/ERO1A
KIRP	proliferative	COAGULATION	0.293553	1	1	0.715789	RABIF/PREP/ARF4/KLF7/LAMP2/ITGA2/PRSS23/FURIN/CSRP1/TIMP1/LRP1/PLAT/FBN1/GNG12/FYN/P2RY1/SH2B2/SPARC/PECAM1/F3/ADAM9/PDGFB/HTRA1/DUSP14/DUSP6
KIRP	proliferative	COMPLEMENT	0.550307	1	1	0.715789	RABIF/GCA/PREP/GNAI3/CASP7/HSPA5/VCPIP1/CASP10/IRF2/COL4A2/CD55/PHEX/LYN/LAMP2/ZEB1/CASP3/PPP4C/IRF1/NOTCH4/BRPF3/CSRP1/TIMP1/ZFPM2/RNF4/PIK3CA/KYNU/APOBEC3F/PLSCR1/LRP1/PLAT/CDH13/ANXA5/FYN/TNFAIP3/DYRK2/CEBPB/DGKG/SRC/F3/ADAM9/GPD2/GZMB/RCE1/PDGFB/KIF2A/CASP4/RASGRP1/DUSP6/GATA3/SH2B3/ERAP2/GNB4/GNG2/C1S
KIRP	proliferative	ESTROGEN_RESPONSE_EARLY	-0.677184	1	1	0.715789	AR/PEX11A/IGFBP4/CLDN7/SNX24/SLC9A3R1/ABHD2/ZNF185/NADSYN1/AKAP1/ABCA3/TGIF2/SLC1A4/ABLIM1/RETREG1/SYNGR1/KLF4/KDM4B/BCL2/FLNB/PLAAT3/RPS6KA2/ABAT/ADCY9/SLC19A2/CISH/SLC22A5/MINDY1/KAZN/RAB17/JAK2/FARP1/ARL3/WWC1/ASB13/BAG1
KIRP	proliferative	MYOGENESIS	-0.504224	1	1	0.715789	CAMK2B/ACSL1/MEF2A/ENO3/HSPB2/FABP3/KIFC3/CDKN1A/SIRT2/SH3BGR/CHRNB1/ABLIM1/VIPR1/OCEL1/PC/AK1/MYOM2/ADCY9/DTNA/CKB/TSC2/SPTAN1/SH2B1/MYO1C/PFKM/AGL/GABARAPL2/FLII/CRAT/BAG1
KIRP	proliferative	PANCREAS_BETA_CELLS	0.445334	1	1	0.715789	SRP9/SEC11A/AKT3/PCSK1/FOXA2/GCK/CHGA/ISL1/PDX1/IAPP/NEUROD1/NKX6-1/PCSK2/INSM1/GCG/NKX2-2/DCX/SLC2A2/PKLR/SYT13/PAX4/HNF1A/STXBP1/PAX6/MAFB/DPP4
LAML	metabolic	OXIDATIVE_PHOSPHORYLATION	2.53619	9.63665e-15	4.81832e-13	3.34747e-13	MRPS11/AIFM1/NDUFS2/SDHA/ACO2/ATP5F1C/SUCLG1/ETFB/NDUFA6/ECHS1/HCCS/GOT2/SDHB/NDUFA8/ATP5F1B/NDUFS3/ATP6V1H/FH/CYC1/COX5A/TIMM8B/CS/UQCR10/ATP6V1E1/SLC25A12/ATP5MC3/ECH1/HSD17B10/MRPL11/ECI1/UQCRC1/CYB5R3/MDH1/RETSAT/COX5B/PDHA1/MRPS12/COX6A1/IDH1/ATP5MC1/MRPL34/SLC25A20/IDH3A/IDH2/ATP5PB/GPX4/NDUFV1/MRPS15/DLST/NDUFC1/NDUFS8/MDH2/ATP5F1E/NDUFB1/NDUFA1/NDUFS6/SLC25A11/COX6B1/NDUFB3/PHB2/MRPL15/UQ…
LAML	metabolic	ADIPOGENESIS	1.88074	8.92651e-06	0.000223163	0.000155039	COQ9/AIFM1/SAMM50/NMT1/ACO2/LPCAT3/SUCLG1/ETFB/UCK1/ECHS1/PREB/SDHB/NDUFS3/CPT2/CYC1/CS/UQCR10/ECH1/UQCRC1/QDPR/RETSAT/PFKL/UCP2/SLC1A5/COX6A1/GHITM/PEX14/ACLY/IDH1/ALDOA/HADH/IDH3A/TALDO1/SOD1/GPX4/SLC5A6/MDH2/DDT/ESRRA/CHCHD10/MRPL15/UQCR11/ATP5PO/GADD45A/NDUFAB1/NDUFB7/COX7B/IDH3G/DNAJC15/AK2/COX8A/ACADS/AGPAT3
LAML	metabolic	PROTEIN_SECRETION	-1.93625	9.14207e-05	0.00152368	0.00105856	PAM/DOP1A/CLTC/TMX1/ANP32E/ATP6V1B1/ZW10/ATP7A/STAM/SEC24D/VAMP7/ADAM10/BNIP3/AP3S1/OCRL/BET1/RAB5A/SNAP23/VPS4B/ARFGAP3/GOSR2/AP3B1/GOLGA4/USO1/SCAMP1/TMED2/RAB22A/MON2/LMAN1/DNM1L/ARFGEF2/LAMP2/COPB1/VAMP4/NAPG/SEC22B/YIPF6/ARFGEF1/AP1G1/SEC31A
LAML	metabolic	G2M_CHECKPOINT	-1.80142	0.000135721	0.00169651	0.00117863	MNAT1/SLC12A2/MAPK14/MTF2/RBM14/CUL4A/HIF1A/WRN/CDC27/LBR/KATNA1/HNRNPU/CCNT1/SYNCRIP/CUL5/CUL1/SRSF10/RAD21/ARID4A/SMARCC1/HUS1/PDS5B/TRA2B/NUP98/H2AZ2/NUP50/CUL3/STAG1/SS18/G3BP1/PAFAH1B1/SFPQ/LIG3/YTHDC1/PRPF4B
LAML	metabolic	DNA_REPAIR	1.77562	0.000174896	0.00174896	0.00121507	POLR2C/RPA2/NFX1/NELFE/MRPL40/FEN1/RFC2/POLA2/ITPA/SSRP1/POLR2E/NELFB/AAAS/POLR3GL/CANT1/PCNA/POLR2G/RFC4/RFC5/RAD51/BCAP31/GPX4/RAE1/XPC/RBX1/DGUOK/GTF3C5/ZWINT/UMPS/ERCC2/ERCC1/NME1/EDF1/HCLS1/SAC3D1/POLD4/POLH/POLR2I/TAF12/POLR2K/POLD3/MPG/SNAPC5/GTF2B/POLE4/DDB2/RFC3/TAF10/SEC61A1/DDB1/TK2/POLR2D/SURF1/POLD1/GTF2A2/SUPT5H/VPS37B/MPC2/APRT/DUT/BRF2/TARBP2/LIG1/POLR2J/TAF6/POLR2H/POLR1H
LAML	metabolic	FATTY_ACID_METABOLISM	1.66351	0.000936053	0.00735307	0.00510845	SDHA/ACO2/SUCLG1/YWHAH/ECHS1/HCCS/CPT2/FH/ACAT2/ACSL5/ECH1/HSD17B10/ECI1/CBR1/MDH1/RETSAT/PDHA1/ACOT8/IDH1/ALDOA/ACOT2/HADH/PSME1/HSDL2/NSDHL/DLST/MDH2/PCBD1/MIF/UROS/UROD/NCAPH2/IDI1/IDH3G/CPT1A/ACADS/H2AZ1/UBE2L6/RAP1GDS1/ALAD/ADIPOR2/HSD17B7/ENO3/PRDX6
LAML	metabolic	UV_RESPONSE_DN	-1.66359	0.00102943	0.00735307	0.00510845	CELF2/RUNX1/TENT4A/SIPA1L1/DMAC2L/CITED2/ATRX/NEK7/MIOS/BCKDHB/NR1D2/TGFBR2/NR3C1/MAPK14/ATP2C1/MAP2K5/TOGARAM1/PHF3/NIPBL/YTHDC1/DLG1/CDK13/SCAF8
LAML	metabolic	MITOTIC_SPINDLE	-1.62442	0.00125019	0.00768127	0.00533646	RAPGEF6/TUBGCP5/NIN/KLC1/CENPJ/TUBD1/KIF5B/LATS1/STK38L/RAB3GAP1/CDK5RAP2/SOS1/RFC1/DYNC1H1/MAPRE1/CNTRL/APC/ALMS1/CCDC88A/CLIP1/CYTH2/TSC1/NF1/RANBP9/EPB41/CDC27/KATNA1/ROCK1/RASA1/NCK1/CEP57/TLK1/WASL/CEP192/RICTOR/PCM1/PPP4R2/PAFAH1B1/ARFGEF1/TUBGCP3/CLASP1/DLG1
LAML	metabolic	E2F_TARGETS	1.56741	0.00138263	0.00768127	0.00533646	RPA2/RNASEH2A/DCLRE1B/XRCC6/PA2G4/RFC2/POLA2/MCM5/SSRP1/RPA1/TCF19/PRPS1/PCNA/DCTPP1/MCM3/PHF5A/SHMT1/RANBP1/TUBB/DNMT1/ASF1B/RBBP7/TUBG1/CNOT9/TACC3/CDK4/SUV39H1/DONSON/NME1/POP7/CKS1B/UBR7/NAA38/MCM2/CENPM/GINS3/SLBP/TK1/CTPS1/GINS4/POLD3/HMGA1/SNRPB/KIF22/TIMELESS/UBE2T/MYBL2/AK2/POLE4/RFC3/H2AZ1/RAN/CDC25B/WEE1/PRDX4/RAD1/TRIP13/POLD1/PPP1R8/KIF2C/UNG/GINS1/TBRG4/MCM6/DUT/MCM4/USP1/LYAR/LIG1/…
LAML	metabolic	UNFOLDED_PROTEIN_RESPONSE	-1.62311	0.00154865	0.00774326	0.00537953	DDX10/NPM1/CALR/EIF4E/KIF5B/KDELR3/EIF4A2/FUS/EXOSC9/HSPA9/ATF6/PDIA6/EIF4A1/HSP90B1/GOSR2/MTREX/SERP1/SLC30A5/CNOT2/CNOT6/EXOC2/DNAJB9/PAIP1/DNAJC3/NFYA/NFYB/XPOT/TTC37/SSR1/CNOT4/DCP2/SPCS3/DCP1A/EIF2AK3/SEC31A
LAML	metabolic	MYC_TARGETS_V1	1.50151	0.00862285	0.0391948	0.02723	UBE2L3/CSTF2/SF3A1/SNRPD3/PPM1G/MRPS18B/PSMD3/STARD7/BUB3/GOT2/PHB/XRCC6/PA2G4/CYC1/COX5A/PRPF31/MCM5/PSMD8/PSMA7/HDDC2/CCT7/PSMC4/PSMB2/NHP2/FAM120A/SF3B3/TUFM/PCNA/PSMD1/PGK1/CCT3/RFC4/RANBP1/SRM/PSMD14/MRPL9/CDK4/NME1/PCBP1/PHB2/SNRPA/NDUFAB1/MCM2/CTPS1/POLE3/CAD/SNRPG/ERH/RRP9/TFDP1/HDGF/H2AZ1/PSMA4/PSMB3/RAN/RRM1/MRPL23/CDC45/PRDX4/PSMD7/CCT5/SLC25A3/KPNB1/AIMP2/YWHAE/SNRPD2/C1QBP/RUVBL2/HSP…
LAML	metabolic	SPERMATOGENESIS	-1.48228	0.0167053	0.0678411	0.0471317	CAMK4/EZH2/TEKT2/AGFG1/TULP2/GPR182/TSN/TOPBP1/PHF7/GSG1/PGS1/DBF4/SLC12A2/STAM2/PIAS2/MLLT10/IFT88/SIRT1/GMCL1/COIL/RAD17/ZC3H14/BRAF/CSNK2A2
LAML	metabolic	INTERFERON_GAMMA_RESPONSE	1.42915	0.0188121	0.0678411	0.0471317	CMTR1/PSMB8/NUP93/PTPN1/PSMB2/PSME2/TAPBP/PSMB10/IFI35/PSME1/TRIM26/TRIM21/BST2/RBCK1/PTPN6/LCP2/TRIM25/SLC25A28/SOCS1/PFKP/LAP3/IRF2/IL18BP/UBE2L6/MVP/PSMB9/IRF5/PLA2G4A/PIM1/IL15RA/TOR1B/ISG15/OGFR/PML/HLA-DMA/CD74/IFIT3/LY6E/TAP1/NFKB1/ITGB7/RTP4/APOL6/OAS2/CCL5/IFIT2/OAS3/CSF2RB/METTL7B/HELZ2/NMI/HLA-DRB1/PARP14/VAMP8/WARS1/BATF2/DHX58/MX1/IRF7/CASP1/IFIT1/BANK1/CDKN1A/CIITA/MYD88/TNFAIP2/SAM…
LAML	metabolic	KRAS_SIGNALING_UP	-1.35845	0.0189955	0.0678411	0.0471317	CROT/RABGAP1L/CDADC1/DCBLD2/ZNF277/ANGPTL4/ADAM17/SATB1/STRN/CCSER2/CAB39L/PTBP2/MTMR10/ZNF639/CBR4/MAP3K1/RBM4/USP12/WDR33/AVL9
LAML	metabolic	CHOLESTEROL_HOMEOSTASIS	1.51482	0.0270502	0.0874869	0.0607803	FDPS/EBP/MVK/ACAT2/ECH1/PMVK/FBXO6/SREBF2/NSDHL/LSS/IDI1/MVD
LAML	metabolic	REACTIVE_OXYGEN_SPECIES_PATHWAY	1.52995	0.0279958	0.0874869	0.0607803	NDUFS2/HMOX2/PTPA/NDUFA6/G6PD/SOD1/GPX4/ERCC2/STK25/GCLC/TXNRD2/PRDX1/GLRX2/PFKP/FES/PRDX4/PRDX6/LSP1/TXN/SRXN1
LAML	metabolic	MYC_TARGETS_V2	1.47761	0.0312604	0.0919423	0.0638757	PHB/PA2G4/MCM5/PES1/BYSL/DCTPP1/SRM/MRTO4/EXOSC5/IMP4/CDK4/PUS1/NOC4L/RRP9/MAP3K6/AIMP2/UNG/TBRG4/HSPE1/MCM4/SLC19A1/MYBBP1A/SLC29A2/NOP56/TMEM97
LAML	metabolic	INTERFERON_ALPHA_RESPONSE	1.33865	0.0766129	0.206088	0.143177	CMTR1/PSMB8/PSME2/IFI35/PSME1/TRIM26/TRIM21/BST2/TRIM25/SLC25A28/LAP3/IRF2/UBE2L6/PSMB9/ISG15/OGFR/CD74/IFIT3/LY6E/TAP1/RTP4/IFIT2/OAS1/CCRL2/UBA7/HELZ2/NMI/PARP14/WARS1/BATF2/DHX58/MX1/IRF7/CASP1/HLA-C/PARP9/TXNIP/EPSTI1/CSF1/LGALS3BP
LAML	metabolic	GLYCOLYSIS	1.23016	0.0783133	0.206088	0.143177	MPI/FAM162A/GOT2/ENO1/GOT1/TPI1/PSMC4/POLR3K/MDH1/ALG1/PRPS1/B3GALT6/PGK1/G6PD/IDH1/ALDOA/TALDO1/GALE/SOD1/GALK1/NDUFV3/HAX1/NSDHL/GFUS/LHPP/MDH2/RBCK1/NANP/MIF/GCLC
LAML	metabolic	PEROXISOME	1.26379	0.12249	0.306225	0.212746	FDPS/YWHAH/PEX11B/ACSL5/ECH1/RETSAT/SLC25A19/ACOT8/PEX14/IDH1/PRDX5/IDH2/SOD1/CTBP1/ERCC1/ABCD1/IDI1/CTPS1/PRDX1/MVP/FADS1
LAML	metabolic	TGF_BETA_SIGNALING	-1.25193	0.130261	0.310144	0.215469	TGFBR1/XIAP/APC/TGIF1/ARID4B/SMURF1/MAP3K7/TRIM33/CTNNB1/UBE2D3/PPM1A/SMURF2
LAML	metabolic	HEME_METABOLISM	-1.16892	0.145349	0.330338	0.229498	TFRC/ALDH6A1/FBXO9/SLC22A4/EZH1/KLF3/KDM7A/MXI1/SLC25A38/BNIP3L/SDCBP/NUDT4/RIOK3/KHNYN/PICALM/MARCHF8/CIR1/TNRC6B/MKRN1/BMP2K/BACH1/LPIN2/SLC11A2/NEK7/USP15/NARF/YPEL5/NR3C1/VEZF1/RBM5/DCUN1D1/EPB41/CDC27/DCAF10/NCOA4/BTRC/FOXO3/RNF19A/CDR2/LAMP2/GAPVD1/MARK3
LAML	metabolic	MTORC1_SIGNALING	1.14352	0.185111	0.398475	0.276836	NMT1/PSME3/EBP/PSMD13/ENO1/GOT1/RPA1/STIP1/TPI1/PSMC4/QDPR/PFKL/SLC1A5/PSMG1/PGK1/G6PD/ACLY/IDH1/ALDOA/ATP5MC1/TOMM40/TUBG1/PSMD14/PSMB5/CORO1A/GCLC/ARPC5L/IDI1/MCM2/SHMT2/SLC9A3R1/MAP2K3/PRDX1/RRP9/PSMA4/FADS1/GGA2/FDXR/SQLE/CACYBP/ADIPOR2/PPA1/UNG/HSPE1/MCM4/SLA/ITGB2/LDHA/SLC6A6/FKBP2/PGM1/PPIA/HPRT1/LDLR/TMEM97/ACTR2/NFKBIB/CDC25A/PHGDH
LAML	metabolic	UV_RESPONSE_UP	1.1468	0.191268	0.398475	0.276836	CCND3/SIGMAR1/PSMC3/FEN1/STIP1/SELENOW/BAK1/PARP2/RFC4/ALDOA/PPIF/MARK2/TMBIM6/UROD/MGAT1/STK25/CLTB/KLHDC3/AP2S1/POLE3/CYB5R1/LYN/BCL2L11/GRINA/BID/MRPL23/NAT1/DGAT1/PRKCD
LAML	metabolic	WNT_BETA_CATENIN_SIGNALING	-1.12646	0.305284	0.610568	0.424184	NUMB/CSNK1E/CCND2/TCF7/RBPJ/HDAC2/MAML1/ADAM17/CUL1/CTNNB1
LAML	metabolic	ANDROGEN_RESPONSE	-1.0705	0.329389	0.63344	0.440074	HOMER2/CDC14B/ITGAV/PTPN21/ANKH/PLPP1/NDRG1/AKAP12/PGM3/IQGAP2/SEC24D/TNFAIP8/CDK6/SORD/SLC26A2/ZBTB10/SRP19/MAK/SLC38A2/APPBP2/ELK4/DNAJB9/NCOA4/LMAN1/PIAS1/NGLY1/SPCS3
LAML	metabolic	PANCREAS_BETA_CELLS	1.06995	0.34739	0.643314	0.446934	SRP14/ELP4
LAML	metabolic	APICAL_JUNCTION	1.02097	0.419355	0.748848	0.520252	DHX16/RAC2/YWHAH/CAP1/ACTN4/LDLRAP1/MSN/ARPC2/TAOK2/HADH/PFN1/RSU1/TUBG1/MYH9/NF2/ICAM2/VCL/IKBKG/VASP/ACTA1/MVD/ADAM15/ACTB/STX4/B4GALT1/RHOF/GNAI2
LAML	metabolic	HYPOXIA	-0.984829	0.505952	0.872332	0.606041	JUN/AK4/FOS/NCAN/NEDD4L/ETS1/CCN1/ADORA2B/DUSP1/IRS2/SLC2A3/ERRFI1/HSPA5/PLIN2/BCL2/NDRG1/SAP30/PAM/KLF7/BTG1/CP/AKAP12/KLF6/MXI1/PYGM/TIPARP/RRAGD/RORA/ATP7A/BNIP3L/LARGE1/RBPJ/PPP1R15A/NDST1/HDLBP/TGFB3/KDELR3/NOCT/CASP6/CITED2/WSB1/PDK1/CCNG2/UGP2/HK2/ANGPTL4/NDST2/NR3C1/PNRC1/ZNF292/MAP3K1/FOXO3/KLHL24/PHKG1/KDM3A
LAML	metabolic	XENOBIOTIC_METABOLISM	0.948528	0.583166	0.971944	0.675245	NMT1/ACO2/NFS1/GSS/ECH1/CBR1/RETSAT/SLC1A5/IDH1/PSMB10/ETS2/DDT/TMBIM6/MTHFD1/AHCY/PGD/GSTO1/GCLC/TKFC
LAML	metabolic	P53_PATHWAY	0.917028	0.652893	1	0.694737	FAM162A/HEXIM1/CCND3/IRAK1/EI24/DEF6/BAK1/RETSAT/PCNA/WRAP73/DGKA/TGFB1/XPC/PRMT2/BLCAP/RHBDF2/GADD45A/POLH/SESN1/SOCS1/IER5/S100A4/RALGDS/DCXR/DDB2/SEC61A1/FDXR/PIDD1/AEN/NUDT15/PLXNB2/PRKAB1/TRIAP1/VWA5A/MAPKAPK3/TAP1/MDM2/RNF19B/PMM1/FUCA1/CD82/CTSD/RPS27L/HRAS/SLC3A2/BAX
LAML	metabolic	ALLOGRAFT_REJECTION	0.875724	0.779116	1	0.694737	DEGS1/CCND3/MAP4K1/CSK/WAS/TAPBP/NCF4/PSMB10/TGFB1/IL12RB1/IL27RA/PTPN6/NME1/HCLS1/LCP2/UBE2N/HLA-E/SOCS1/EIF5A/FLNA/LYN/ITGAL/ELF4/RPS9/TRAF2/BCL10/AARS1/HLA-DMA/CD74/AKT1/IFNGR1/TAP1
LAML	metabolic	COMPLEMENT	-0.857676	0.813492	1	0.694737	PDP1/PPP2CB/GNG2/ERAP2/PLAT/USP8/RASGRP1/DGKG/GNB4/CTSO/BRPF3/CASP4/AKAP10/PRDM4/USP15/RBSN/CD46/KCNIP2/DYRK2/KIF2A/CBLB/USP14/ATOX1/USP16/LAMP2/RAF1/PIK3CA
LAML	metabolic	PI3K_AKT_MTOR_SIGNALING	-0.813688	0.838835	1	0.694737	CLTC/CAMK4/RIT1/PTEN/IRAK4/FGF22/PAK4/SMAD2/GSK3B/CALR/EIF4E/RPTOR/PDK1/HSP90B1/CAB39L/MAP3K7/ITPR2/NOD1/MAPK8/NCK1/UBE2D3/RAF1/PIKFYVE
LAML	metabolic	EPITHELIAL_MESENCHYMAL_TRANSITION	-0.838953	0.839034	1	0.694737	FBLN5/SERPINE1/VEGFA/PDLIM4/FBLN1/EDIL3/LAMC1/IGFBP4/CDH11/GJA1/GEM/PDGFRB/FMOD/COL3A1/DST/COL1A2/COL4A1/SLIT2/VCAM1/CXCL12/COL4A2/ECM2/NT5E/MEST/SLC6A8/NNMT/COL5A2/COL1A1/PLOD2/COMP/TPM2/SLIT3/SFRP4/MMP2/DCN/BDNF/IGFBP3/PRRX1/TNC/SPARC/SDC1/COL6A3/PPIB/PFN2/COL5A3/ABI3BP/MATN2/JUN/MGP/MXRA5/CALD1/TPM4/CDH6/CCN1/FSTL1/PCOLCE/FERMT2/ITGAV/NID2/MMP14/COL16A1/LOXL2/ADAM12/FSTL3/CD44/EFEMP2/SNTB1/WIP…
LAML	metabolic	COAGULATION	0.814443	0.86157	1	0.694737	PEF1/WDR1/CSRP1/CASP9/SIRT2/RABIF/S100A13/MSRB2/GSN/F12/DUSP14/PECAM1/CPQ
LAML	metabolic	BILE_ACID_METABOLISM	-0.775876	0.895464	1	0.694737	ISOC1/SLC23A2/CROT/PNPLA8/EFHC1/HSD17B11/LONP2/HACL1/PEX1/MLYCD
LAML	metabolic	IL6_JAK_STAT3_SIGNALING	0.745347	0.925197	1	0.694737	PTPN1/BAK1/TGFB1/HAX1/IL12RB1/PIK3R5/SOCS1/IL3RA/PIM1/IL15RA/LTBR/IFNGR1/TYK2/GRB2/IL2RA
LAML	metabolic	ANGIOGENESIS	0.65445	0.934132	1	0.694737	S100A4/LRPAP1/VAV2/THBD/PF4/PTK2/CXCL6/SERPINA5/SLCO2A1/POSTN/SPP1/MSX1/KCNJ8/LPL/LUM/VEGFA/COL3A1/FGFR1/COL5A2/NRP1/APP/VTN/FSTL1/ITGAV/CCND2
LAML	metabolic	ESTROGEN_RESPONSE_LATE	0.779524	0.955912	1	0.694737	ETFB/BATF/RNASEH2A/NCOR2/ITPK1/IDH2/MICB/GALE/PPIF/GFUS/OPN3/PTPN6/FKBP5/COX6C/SCNN1A/BAG1/SLC9A3R1/DNAJC1/DCXR/SLC29A1
LAML	metabolic	APOPTOSIS	-0.734409	0.956107	1	0.694737	HGF/ERBB3/ANKH/CFLAR/HMGB2/CASP7/PSEN1/CYLD/GPX3/CCND2/CD44/BNIP3L/MCL1/PLAT/BCL2L2/CASP6/ETF1/XIAP/DAP3/CASP4/SATB1/CASP2/ROCK1/CREBBP/DNAJC3/DNM1L/CTNNB1/DIABLO/PDCD4
LAML	metabolic	HEDGEHOG_SIGNALING	-0.48209	0.988212	1	0.694737	TLE1/CRMP1/NRP1/ACHE/SHH/PTCH1/NRCAM/CDK6/NF1/RASA1
LAML	metabolic	NOTCH_SIGNALING	-0.494453	0.993927	1	0.694737	DTX1/FZD7/NOTCH3/DLL1/TCF7L2/MAML2/SAP30/ST3GAL6/SKP1/CUL1
LAML	metabolic	IL2_STAT5_SIGNALING	0.631242	0.997938	1	0.694737	BATF/CCND3/SLC1A5/DCPS/GPX4/UMPS/AHCY/GSTO1/PUS1/PDCD2L/SOCS1/ANXA4/SERPINB6/IL3RA/PIM1/CD79B/ENO3/MAPKAPK2/IFNGR1/BATF3/IL2RA/CDC6/SWAP70/S100A1/SLC29A2/AMACR/BCL2L1/SPRED2/ITGAE/PLEC/FAH/CISH/MYO1E/IKZF4/GALM/SYT11/CDCP1/CTSZ/IGF2R/HOPX/SOCS2/SYNGR2/CD81/PNP/CSF1/AHR/TNFRSF1B/MUC1/LTB/CAPG
LAML	metabolic	MYOGENESIS	0.639698	0.997992	1	0.694737	FDPS/TPM3/TGFB1/MYH9/SIRT2/ACTA1/OCEL1/FLII/PICK1/BAG1/PDE4DIP/SH3BGR/PTP4A3/PDLIM7/ATP6AP1/GSN/ACTC1/PLXNB2/ENO3/RYR1/LSP1/MYL6B/CHRNG/TNNT3/CRAT/MEF2C/HDAC5/NQO1/SORBS3/AK1/ATP2A1/TNNI2/SCD/ITGA7/DAPK2/CDKN1A/BIN1/SYNGR2/FHL1/LPIN1/MYLPF/TNNT1/PPFIA4/VIPR1/ABLIM1/SGCA/SCHIP1/TPD52L1/KIFC3/CAMK2B
LAML	metabolic	APICAL_SURFACE	-0.365809	1	1	0.694737	EPHB4/SLC2A4/SLC34A3/CD160/ATP8B1/ADAM10/DCBLD2
LAML	metabolic	ESTROGEN_RESPONSE_EARLY	0.616866	1	1	0.694737	ISG20L2/INPP5F/CANT1/NCOR2/ITPK1/AKAP1/MICB/PPIF/ASB13/OPN3/FKBP5/SCNN1A/BAG1/B4GALT1/SLC9A3R1
LAML	metabolic	INFLAMMATORY_RESPONSE	-0.339779	1	1	0.694737	ADORA2B/RGS1/SLC1A2/MMP14/SLC7A2/MXD1/ABCA1/PDE4B/CD55/PSEN1/KLF6/CSF3R/ACVR1B/RASGRP1/P2RX4/CXCR6/OSMR/SLC11A2/DCBLD2/HIF1A/ATP2A2/ATP2C1/RAF1
LAML	metabolic	KRAS_SIGNALING_DN	-0.556755	1	1	0.694737	PRKN/C5/THRB/KCND1/UPK3B/SPTBN2/TENT5C/PNMT/COL2A1/IDUA/NR4A2/P2RY4/ITGB1BP2/IL5/CD40LG/SLC30A3/DTNB/COQ8A/TAS2R4/SLC16A7/SKIL/ATP6V1B1/FGF22/ITIH3/HNF1A/YPEL1/MYO15A/KMT2D/VPS50/CDKAL1/STAG3/NRIP2
LAML	metabolic	TNFA_SIGNALING_VIA_NFKB	-0.465449	1	1	0.694737	TNC/DRAM1/EGR1/SOCS3/IL7R/JUN/FOS/ATP2B1/NR4A2/CCN1/CLCF1/DUSP1/IRS2/SLC2A3/MXD1/ABCA1/FOSB/PDE4B/CFLAR/PLEK/BTG1/KLF6/CD44/TIPARP/KDM6B/MCL1/PPP1R15A/TNFAIP8/TANK/DENND5A/ZBTB10/TGIF1/PNRC1/CCNL1/NFAT5
LGG	inflammatory	GLYCOLYSIS	1.26165	0.0386517	0.101715	0.0663824	SLC35A3/PLOD1/CHPF2/GUSB/HS2ST1/G6PD/B4GALT4/GMPPB/NANP/RARS1/RPE/GALE/COPB2/AGL/PSMC4/EXT2/PMM2/NASP/ALG1/SOX9/CASP6/FUT8/GPC1/EXT1/PGM2/HSPA5/SLC25A13/IRS2/PYGL/GYS1/CHST2/GLRX/PLOD2/XYLT2/GLCE/AGRN/PHKA2/CHPF/IL13RA1/UGP2/TPST1/PDK3/GOT2/AURKA/LDHA/GNPDA1/PAM/SLC16A3/ENO1/HK2/B4GALT1/ANG/KDELR3/SLC25A10/SDC2/CITED2/B4GALT2/CHST6/IDH1/SPAG4/DSC2/ISG20/GPC4/P4HA2
LUSC	inflammatory	UV_RESPONSE_DN	1.25559	0.0643532	0.094637	0.0358624	SMAD7/GRK5/APBB2/PRKCA/ATP2B4/ZMIZ1/ATRN/VAV2/PTPN21/BHLHE40/PEX14/LAMC1/PTPRM/CITED2/CCN1/SERPINE1/DLC1/DUSP1/PRDM2/LDLR/PMP22/RXRA/RUNX1/SYNE1
READ	inflammatory	MITOTIC_SPINDLE	1.25481	0.0913838	0.190383	0.120242	ARHGEF2/RABGAP1/ARL8A/CDC42BPA/RAB3GAP1/CDK5RAP2/RALBP1/ARHGEF11/CLASP1/ALS2/NCK2/ABL1/ROCK1/CAPZB/CEP192/CLIP2/CDC42EP1/MARCKS/NIN/CTTN/DST/ITSN1/DYNC1H1/MARK4/FSCN1/SUN2/PKD2/CYTH2/MAP3K11
CESC	inflammatory	MYC_TARGETS_V2	1.25363	0.170139	0.340278	0.250731	DDX18/TFB2M/AIMP2/CBX3/NIP7/SLC19A1/WDR43/TBRG4/NOLC1/GNL3/HSPD1/HK2
READ	inflammatory	COMPLEMENT	1.25127	0.0892388	0.190383	0.120242	GNAI2/IRF2/NOTCH4/RABIF/LGMN/CTSB/USP14/PDGFB/CALM1/TIMP1/GNB2/ANXA5/COL4A2/S100A13/CDK5R1/GNB4/CTSL/APOC1/CTSD/ZEB1/LRP1/APOBEC3F/JAK2/LCK/MMP14/SERPING1/PLA2G7/ANG/FYN/MAFF/SH2B3/C1R/PFN1/DOCK4/ADRA2B/C1QA/IRF7/FCER1G/OLR1/CSRP1/GNG2/CEBPB/GNGT2/C1S/WAS/DOCK10/C1QC/ITGAM/HSPA1A/CFH/TIMP2/PRCP/CPQ/GP1BA/PLAT
BRCA	inflammatory	PANCREAS_BETA_CELLS	1.23861	0.18859	0.314316	0.198515	ELP4/SRPRB/VDR/DPP4/STXBP1
THCA	inflammatory	INFLAMMATORY_RESPONSE	1.23522	0.109145	0.325077	0.253218	PVR/RAF1/SLC11A2/ATP2C1/GNAI3/KIF1B/BEST1/ATP2B1/ITGA5/ACVR1B/EIF2AK2/MXD1/MEFV/ATP2A2/SLC31A1/HIF1A/NAMPT/LIF/BDKRB1/RIPK2/PDE4B/SERPINE1/IL1R1/CSF3R/SLC7A2/MMP14/AXL/GABBR1/SLC7A1/C5AR1/LDLR/AHR/INHBA/IRAK2/OLR1/OSM/ITGB3/MYC/ICOSLG/FPR1/DCBLD2/LPAR1/ADGRE1/RASGRP1/TACR1/CLEC5A/NMUR1/PROK2/CDKN1A/P2RX7/PDPN/CALCRL/PLAUR/LAMP3/IL1B/PIK3R5/AQP9/MSR1/SELE/SLC31A2/CXCL8/OPRK1/HBEGF/NOD2/IL6/ADORA2B
CESC	inflammatory	MYC_TARGETS_V1	1.23513	0.122324	0.278009	0.204849	EIF4H/EPRS1/DDX18/CANX/HNRNPC/CCT3/SYNCRIP/HSP90AB1/PGK1/HDGF/AIMP2/HNRNPA2B1/YWHAQ/XPO1/CBX3/TCP1/CAD/PABPC4/MRPL9/PCBP1/SRPK1/TFDP1/G3BP1/EIF2S1/CCT4/GSPT1/KPNB1/SF3B3/RSL1D1/PSMD1/LDHA/IARS1/APEX1/DHX15/SERBP1/NOLC1/RAD23B/GNL3/NCBP1/HSPD1/EIF3J/DDX21/IMPDH2/ACP1/HDDC2/VDAC1/SSB
THCA	inflammatory	HEDGEHOG_SIGNALING	1.23475	0.174757	0.436893	0.340317	CRMP1/OPHN1/MYH9/LDB1/ETS2/CELSR1/NF1/GLI1/DPYSL2/NRP1/TLE1/THY1/UNC5C/PTCH1/RASA1
CESC	inflammatory	CHOLESTEROL_HOMEOSTASIS	1.23455	0.165552	0.340278	0.250731	FDPS/NFIL3/FASN/LSS/ANXA5/TNFRSF12A/PLAUR/CYP51A1/GPX8/CTNNB1/DHCR7/IDI1/SCD/ERRFI1/HMGCS1/LDLR/LGMN/SC5D/ALDOC/MVD/GUSB/HMGCR/ANTXR2/CPEB2/STARD4/PNRC1/SQLE/ETHE1
LGG	inflammatory	INFLAMMATORY_RESPONSE	1.23051	0.0681818	0.158793	0.103633	GNAI3/IFNGR2/SLC31A1/DCBLD2/NFKB1/ADRM1/KLF6/P2RX4/CHST2/NMI/PVR/NAMPT/OSMR/ITGB8/TLR3/TAPBP/EIF2AK2/LYN/PLAUR/IRAK2/IRF1/MMP14/FZD5/TNFRSF1B/AXL/F3/ITGA5/EMP3/GCH1/MSR1/CCRL2/CSF3R/SELENOS/TLR1/LCP2/HRH1/IL18/BST2/IRF7/IL4R/CD40/TNFAIP6/RNF144B/ITGB3/RGS16/GPR183/KCNJ2/SGMS2/TIMP1/PIK3R5/PDPN/TLR2/AHR/C5AR1/IFNAR1/IL10RA/RHOG/PTGIR/SERPINE1/RTP4/CD69/GPR132/OLR1/PTAFR/LAMP3/CSF1/ICAM1/PTGER4/C3A…
GBM	inflammatory	ANGIOGENESIS	1.22477	0.214433	0.324898	0.184679	LRPAP1/FGFR1/STC1/TIMP1/NRP1/THBD/SPP1/S100A4/SERPINA5/PDGFA/FSTL1/OLR1/ITGAV
BRCA	inflammatory	UV_RESPONSE_DN	1.22085	0.150943	0.279525	0.176542	MAPK14/DLG1/TJP1/NIPBL/AGGF1/SCAF8/SYNJ2/NR1D2/CDK13/SMAD7/ATRX/MIOS/DAB2/ATRN/PDGFRB/NRP1/PRDM2/ATP2C1/CDC42BPA/ANXA2/LAMC1/MAP2K5/ATP2B1/APBB2/RGS4/FZD2/VAV2/COL5A2/ITGB3/LDLR/PTEN/MAP1B/SERPINE1/TFPI/COL1A2/PLPP3/COL3A1/TGFBR2/ZMIZ1
STAD	inflammatory	IL2_STAT5_SIGNALING	1.20051	0.12605	0.252101	0.169836	NRP1/PLIN2/BMPR2/ITGAV/PRAF2/SWAP70/SPRED2/GABARAPL1/POU2F1/LRRC8C/CKAP4/TWSG1/PLAGL1/GADD45B/GSTO1/NT5E/EEF1AKMT1/DENND5A/PLPP1/SNX14/SLC2A3/NFIL3/PDCD2L/GUCY1B1/PHTF2/FAH/TTC39B/KLF6/PIM1/SCN9A/ETFBKMT/PTH1R/PRNP/ENPP1/SOCS2/CYFIP1/SHE/FLT3LG/RRAGD
CESC	inflammatory	BILE_ACID_METABOLISM	1.19983	0.188648	0.362784	0.267315	LONP2/GNPAT/PEX19/SLC35B2/NPC1/PFKM/SLC23A2/PEX7/NEDD4/PEX13/MLYCD/IDI1/SLC29A1/BCAR3/CAT/DHCR24
THCA	inflammatory	ESTROGEN_RESPONSE_EARLY	1.19949	0.142012	0.394477	0.307277	ISG20L2/FASN/FDFT1/NCOR2/KLF10/FAM102A/RARA/FLNB/SLC22A5/B4GALT1/TSKU/IGFBP4/KAZN/MED13L/IGF1R/ADD3/HR/SLC2A1/ELOVL5/SLC39A6/FARP1/SLC19A2/UGCG/SNX24/SVIL/AFF1/GJA1/OLFM1/CELSR1/STC2/SLC16A1/NRIP1/ELF1/PODXL/SH3BP5/BHLHE40/DHCR7/GAB2/FHL2/SLC7A2/PDLIM3/RAB31/SYBU/OPN3/TUBB2B/ABHD2/TOB1/FOXC1/EGR3/TMEM164/SLC7A5/SEMA3B/LRIG1/PAPSS2
PAAD	inflammatory	GLYCOLYSIS	1.1894	0.149061	0.276039	0.17434	EXT2/UGP2/RARS1/RPE/LDHA/PPIA/ECD/PGM2/COPB2/MET/EXT1/CDK1/ARPP19/DSC2/TXN/KIF20A/HS2ST1/GALK2/GPC4/TALDO1/B4GALT1/ENO1/ALDH7A1/CASP6/NT5E/CD44/TGFA/PLOD1/HMMR/HDLBP/PGAM1/PGK1/B3GNT3/PKM/SLC35A3/PSMC4/TPBG/EGFR/CENPA/PYGL/SOX9/FUT8/AURKA/PPP2CB/DEPDC1/SDHC/MXI1/P4HA1/PYGB/KDELR3/PLOD2/B4GALT2/ERO1A
THCA	inflammatory	BILE_ACID_METABOLISM	1.1804	0.208791	0.453894	0.353559	FADS1/PEX13/PNPLA8/IDI1/PEX1/PFKM/SLC35B2/ABCD3/ACSL1/NUDT12/ATXN1/CROT
LUSC	inflammatory	CHOLESTEROL_HOMEOSTASIS	1.17693	0.210191	0.276567	0.104804	ACTG1/ANXA5/ABCA2/FASN/GUSB/LDLR/ATXN2/FADS2/HMGCR/ERRFI1/ANTXR2/PNRC1/TNFRSF12A/LPL/SEMA3B/LGMN/CYP51A1/STARD4/ATF3/MVD/PLAUR
THCA	inflammatory	SPERMATOGENESIS	1.17633	0.201592	0.453894	0.353559	STAM2/GMCL1/PRKAR2A/BRAF/JAM3/PHF7/MLLT10/PIAS2/LPIN1/SIRT1/MTOR/ZC3H14/TOPBP1/ARL4A/IDE
LGG	inflammatory	WNT_BETA_CATENIN_SIGNALING	1.17608	0.223529	0.373182	0.24355	NCSTN/SKP2/PPARD/NUMB/CTNNB1/FZD1/CUL1/ADAM17/JAG1/PSEN2
GBM	inflammatory	ALLOGRAFT_REJECTION	1.1666	0.138021	0.237967	0.135265	CD47/FGR/APBB1/CSK/UBE2D1/IL27RA/IL4R/C2/IFNAR2/CD247/CD1D/GZMB/CD40/CD7/TIMP1/THY1/CCL5/BCL3/SPI1/PTPN6/LY75/TLR2/ACHE/ITGB2/CCR1/TAPBP/IL7/IL15/LCP2/NCF4/WAS/TLR1/HCLS1/CAPG/LTB/ST8SIA4/TRAF2/ICAM1/SRGN/KLRD1/CCR5/CFP/IRF7/RPL3L/LCK/CTSS/STAT4/FCGR2B/CSF1/IFNGR2/IL2RB/SOCS1/IL1B/IL18/HLA-E/FAS/INHBB/CCL2/CD86/IL2RG/IL10/CCND3/CD96/BRCA1/ITK/ITGAL/TLR6/GPR65/GCNT1/CCL4/CD28/DYRK3/IL11/CD74/CD80/…
BRCA	inflammatory	HEME_METABOLISM	1.16436	0.205128	0.320513	0.202429	GAPVD1/ATG4A/PICALM/USP15/CDC27/GMPS/DCUN1D1/P4HA2/MOSPD1/NCOA4/SYNJ1/EIF2AK1/ARL2BP/KHNYN/CDR2/FOXJ2/DAAM1/LAMP2/YPEL5/CPOX/XPO7/CTSB/ARHGEF12/SLC2A1/CAST/TOP1/KLF3/GCLC/TFRC/VEZF1/BACH1/NUDT4/GCLM/NFE2L1/RIOK3/ENDOD1
LGG	inflammatory	APICAL_SURFACE	1.16255	0.231373	0.373182	0.24355	FLOT2/ADAM10/BRCA1/DCBLD2/EPHB4/HSPB1/CD160/LYN/PLAUR/B4GALT1/CRYBG1/IL2RG/NTNG1/CROCC/GAS1
OV	inflammatory	ANGIOGENESIS	1.15547	0.287383	0.449036	0.293055	VAV2/APP/SLCO2A1/NRP1/TIMP1/SPP1/FSTL1/THBD/ITGAV/PDGFA/LPL/COL5A2/COL3A1/VCAN/CXCL6/LUM
OV	inflammatory	MYOGENESIS	1.15527	0.184127	0.331146	0.216117	PLXNB2/SIRT2/SVIL/ADCY9/RB1/AKT2/PC/LPIN1/HDAC5/PRNP/APP/WWTR1/ITGB5/MEF2D/SORBS3/BHLHE40/GADD45B/DENND2B/ABLIM1/KIFC3/MEF2C/PDE4DIP/GAA/CACNA1H/FLII/SPTAN1/TGFB1/GSN/TEAD4/LAMA2
BRCA	inflammatory	APICAL_JUNCTION	1.15508	0.220663	0.334338	0.211161	CAP1/MAPK14/PARVA/ARPC2/CD276/DLG1/TJP1/WASL/CDK8/ITGB1/MAP3K20/CTNNA1/PIK3CB/DHX16/EXOC4/TGFBI/ADAM9/NF1/MAPK13/CERCAM/THY1/SHC1/CTNND1
OV	inflammatory	WNT_BETA_CATENIN_SIGNALING	1.15306	0.287383	0.449036	0.293055	NUMB/MAML1/FZD1/HDAC5/HDAC11/KAT2A/NCOR2/MYC
GBM	inflammatory	INTERFERON_ALPHA_RESPONSE	1.15086	0.259861	0.382148	0.217221	NUB1/TRAFD1/TXNIP/CD47/ISG20/IRF2/IFI30/NCOA7/IL4R/LGALS3BP/LAP3/TMEM140/IL7/IL15/DHX58/LAMP3/PARP12/LY6E/IRF7/TENT5A
CESC	inflammatory	IL6_JAK_STAT3_SIGNALING	1.15005	0.241554	0.431347	0.317834	PTPN11/JUN/TNFRSF12A/OSMR/IFNAR1/CBL/LEPR/IL1B/TNFRSF1A/SOCS3/STAT3/HAX1/CXCL3/IL4R/GRB2/CXCL1/TNF/IL6/IFNGR2/ACVRL1/ITGB3/IFNGR1/IL13RA1/TGFB1/PIM1/IL15RA
THCA	inflammatory	PROTEIN_SECRETION	1.14054	0.254743	0.48989	0.381598	YKT6/SCAMP1/KIF1B/RAB22A/ARFGEF2/OCRL/TMX1/VAMP7/MON2/ARFIP1/TMED10/COPB1/CLCN3/RAB5A/ADAM10/EGFR/ARCN1/SEC22B/M6PR/SNX2/GOLGA4/ARFGEF1/CLTC/LMAN1
OV	inflammatory	KRAS_SIGNALING_UP	1.13714	0.203762	0.351313	0.229278	NIN/JUP/PTCD2/EMP1/SCN1B/CBL/AKT2/USP12/FUCA1/ENG/ZNF277/PPP1R15A/RBM4/ANGPTL4/EPHB2/AKAP12/CDADC1/ADAM8/MAP3K1/TRIB1/ITGA2/PLAUR/CAB39L/IL1RL2/NRP1/ADGRA2/PLEK2/MTMR10/CA2/LAT2/KLF4/SPP1/IL1B/EPB41L3/C3AR1/GYPC/GFPT2/CSF2RA/ERO1A/KIF5C
LGG	inflammatory	ANDROGEN_RESPONSE	1.13469	0.227848	0.373182	0.24355	RPS6KA3/TMEM50A/SPCS3/LMAN1/GSR/GNAI3/NGLY1/SMS/ELK4/CENPN/SEC24D/ADRM1/SLC26A2/MYL12A/SAT1/PMEPA1
LGG	inflammatory	APOPTOSIS	1.13005	0.216152	0.373182	0.24355	CFLAR/DAP/ETF1/GSR/BCL10/CASP8/CASP3/SLC20A1/BRCA1/CASP6/CTNNB1/RETSAT/CASP7/BCAP31/ERBB2/WEE1/BTG3/DNAJC3/CDK2/SAT1/CASP2/MCL1/CASP4/HMGB2/PSEN2/BAX/LMNA/HSPB1/GADD45A/DFFA/CDC25B/CASP1/DPYD/IRF1/JUN/PDGFRB/IFITM3/LEF1/BCL2L1/GPX1/GCH1/TSPO/TNFRSF12A/PPT1/EMP1/IL18/TAP1/SOD2/ISG20/LGALS3/PLAT/F2R/HGF/TGFB2/MMP2/SQSTM1/DDIT3/TIMP1/ANXA1/BMF/BGN/IFNGR1/CTH/HMOX1/CYLD
PAAD	inflammatory	PEROXISOME	1.12945	0.270677	0.466684	0.294748	CNBP/PEX13/MSH2/PEX2/CDK7/VPS4B/SLC35B2/PABPC1/GSTK1/IDE/LONP2/MVP/SCP2/SMARCC1/PRDX1/STS/TOP2A/HSD17B11/RETSAT/BCL10/ABCB9/SEMA3C/CAT/ACSL4
CESC	inflammatory	APICAL_SURFACE	1.11901	0.301205	0.498326	0.367188	B4GALT1/EPHB4/PLAUR/APP/ADAM10/CRYBG1
LUSC	inflammatory	PROTEIN_SECRETION	1.1133	0.244582	0.313567	0.118825	STX7/AP3B1/SEC31A/AP3S1/AP2B1/STX12/GALC/KIF1B/PAM/GOLGA4/COPB1/GBF1/ADAM10/ARFGEF1/SCRN1/DOP1A/CD63
STAD	inflammatory	FATTY_ACID_METABOLISM	1.10694	0.277778	0.514403	0.346545	SERINC1/ADSL/MCEE/SDHC/ECH1/PRDX6/YWHAH/HSDL2/GLUL/GABARAPL1/HSD17B4/RAP1GDS1/PDHB/OSTC
OV	inflammatory	ESTROGEN_RESPONSE_LATE	1.07869	0.325658	0.478909	0.312551	RPS6KA2/JAK1/FAM102A/AMFR/AFF1/IGFBP4/FRK/SORD/NCOR2/ABHD2/IL6ST/FLNB/TIAM1/LSR/PKP3/FARP1/DLG5/NRIP1/KRT19/ZFP36/SGK1/ADD3/ALDH3B1/ASS1/CA2/FOS/CCND1/MYOF/KLF4/SLC7A5/SLC22A5/SCARB1/CD9/PAPSS2/NBL1/BLVRB/DHCR7/SCNN1A/FABP5/CHPT1/CLIC3/HR/FDFT1/EGR3/WFS1/GAL/ST14/SULT2B1/OLFM1/TFAP2C/GJB3/PTGES/TRIM29/RET/TH/TPBG/MYB/SEMA3B/TJP3/LARGE1/S100A9/CA12/KLK10/TFPI2/SLC24A3
GBM	inflammatory	HEME_METABOLISM	1.07858	0.315663	0.450947	0.256328	MKRN1/ATP6V0A1/BLVRA/SDCBP/SLC66A2/CTSB/MAP2K3/HAGH/SLC11A2/P4HA2/PSMD9/OPTN/MPP1/CAST/HTATIP2/HEBP1/KDM7A/NFE2L1/ANK1/TMEM9B/PICALM
OV	inflammatory	REACTIVE_OXYGEN_SPECIES_PATHWAY	1.07379	0.349633	0.499476	0.325974	SRXN1/STK25/PTPA/SBNO2/PRNP/JUNB/FES/MBP/ERCC2
READ	inflammatory	KRAS_SIGNALING_UP	1.07364	0.320513	0.516956	0.326499	RABGAP1L/BPGM/PLVAP/FLT4/CBL/IGFBP3/GNG11/TRIB2/NIN/ENG/SCN1B/ADGRL4/CXCR4/MAP3K1/ANKH/PECAM1/RGS16/NRP1/TOR1AIP2/MMD/SATB1/EPB41L3/SDCCAG8/ERO1A/ADAM8/LAT2/LAPTM5/ETV1/ADGRA2/GYPC/NGF/GPRC5B/TFPI/CD37/DCBLD2/ETS1/FCER1G/LY96/ALDH1A3/MAFB/AKAP12/ANGPTL4/CMKLR1/ETV5/SPARCL1/PTPRR/GUCY1A1/CFH/ITGB2/PRRX1/LIF/GFPT2
READ	inflammatory	APOPTOSIS	1.07336	0.34949	0.527192	0.332963	BCL2L2/PPP2R5B/CFLAR/PSEN2/PEA15/LMNA/RELA/SLC20A1/ROCK1/TIMP1/DAP3/RARA/BMF/TXNIP/GADD45B/ANKH/BNIP3L/RNASEL/SATB1/ISG20/BGN/MCL1/SOD2/BTG2/PDGFRB/JUN/PPT1/TGFB2/CAV1/DPYD/ANXA1/RHOB/GPX1/IGFBP6/PMAIP1/HSPB1/FEZ1/GSN/GADD45A/ERBB2
CESC	inflammatory	PEROXISOME	1.07156	0.338843	0.513398	0.378294	LONP2/FDPS/GNPAT/SLC35B2/ACAA1/SIAH1/SOD2/SLC23A2/BCL10/PEX13/MLYCD/IDI1/CAT/DHCR24/SMARCC1/CTPS1/RDH11/HMGCL/SEMA3C/DLG4/EHHADH/PEX5/PABPC1
PAAD	inflammatory	UNFOLDED_PROTEIN_RESPONSE	1.0671	0.3475	0.579167	0.365789	DDX10/PARN/EIF4G1/YWHAZ/EIF2S1/NPM1/SEC11A/CNOT6/CNOT2/SERP1/PAIP1/BANF1/EDEM1/CKS1B/SPCS3/NOLC1/SEC31A/NFYA/MTHFD2/EIF4A3/FKBP14/SHC1/MTREX/PDIA6/ALDH18A1/KDELR3/TARS1/ERO1A/BAG3/CEBPB/CALR/EXOSC1/XPOT/EIF4EBP1/RRP9/DCP2/DDIT4
OV	inflammatory	NOTCH_SIGNALING	1.06358	0.366822	0.509476	0.3325	NOTCH2/FBXW11/FZD1/DTX2/KAT2A/TCF7L2
GBM	inflammatory	PROTEIN_SECRETION	1.06339	0.349057	0.459285	0.261067	AP3S1/ATP6V1H/YKT6/CLTC/STX12/VAMP4/GOSR2/VAMP3/SNX2/SOD1/VPS4B/GLA/TSG101/USO1/CTSC/TMED2/BET1/AP2M1
READ	inflammatory	PI3K_AKT_MTOR_SIGNALING	1.06156	0.358491	0.527192	0.332963	RIT1/SMAD2/RAC1/ARF1/STAT2/PTEN/AKT1/CAB39/PIK3R3/CXCR4/THEM4/RIPK1/CFL1/GRK2/MYD88/AP2M1/PIKFYVE/ACTR3/LCK/NGF/RALB/PFN1
LUSC	inflammatory	NOTCH_SIGNALING	1.04858	0.390805	0.476591	0.180603	TCF7L2/PRKCA/FBXW11/HEYL/NOTCH1/ARRB1/PPARD/DTX4
LGG	inflammatory	MITOTIC_SPINDLE	1.04832	0.348148	0.515263	0.336277	STAU1/ARF6/SEPTIN9/ACTN4/CDC42/MYO9B/NCK2/PXN/PKD2/CNTRL/RANBP9/CD2AP/TLK1/SASS6/MYH9/CLIP1/RALBP1/AKAP13/SMC4/TRIO/WASF2/PALLD/PREX1/CDK5RAP2/KNTC1/ARAP3/MYO1E/FLNA/ECT2/CDC27/INCENP/RASA2/BRCA2/ARHGAP27/TUBD1/STK38L/RFC1/CAPZB/ARHGAP29/PLEKHG2/MID1/AURKA/ARHGDIA/DOCK4/PPP4R2/PLK1/ARHGEF3/KIF20B/CENPE/KIF15/PRC1/LMNB1/SHROOM1
LIHC	metabolic	MYC_TARGETS_V1	2.90475	3.09992e-22	1.54996e-20	9.46291e-21	UBE2E1/NCBP2/HNRNPU/SSB/SMARCC1/PSMD1/HNRNPR/CCT5/ACP1/SF3A1/HNRNPC/SYNCRIP/HDAC2/GNL3/CSTF2/SERBP1/HNRNPA3/XPO1/CNBP/EIF2S1/CCT2/GSPT1/PSMC6/CLNS1A/HNRNPA2B1/DDX18/HSPD1/NPM1/CAD/EPRS1/TOMM70/KPNB1/HDGF/PPM1G/ORC2/KPNA2/AP3S1/PTGES3/CUL1/PWP1/UBA2/XPOT/MRPL9/CCT4/LDHA/PSMD3/HNRNPD/RAN/ABCE1/CDK4/PSMD14/NOLC1/CBX3/APEX1/SRPK1/TCP1/ILF2/BUB3/MCM6/ERH/HSP90AB1/PABPC4/G3BP1/CDK2/CCT3/PSMA6/NHP2/PSMA…
LIHC	metabolic	OXIDATIVE_PHOSPHORYLATION	-3.13047	1.17829e-19	2.94573e-18	1.79845e-18	ATP5F1E/NDUFB8/NNT/MPC1/PMPCA/ATP5F1B/FXN/UQCR10/NDUFS4/GPI/RHOT2/TCIRG1/ATP5F1D/NDUFA6/NDUFA9/ATP5PD/IDH3G/TIMM10/IDH3B/ATP6V0B/ATP5F1C/UQCR11/MRPS12/PHB2/ACAT1/IDH2/UQCRC1/NDUFAB1/MRPS11/COX17/NDUFA3/ATP5PB/ACADVL/MRPL15/UQCRFS1/UQCRB/UQCRC2/GOT2/COX6C/NDUFA2/NDUFS7/NDUFV1/COX5B/COX6B1/NDUFB1/SLC25A6/COX7A2/OGDH/TIMM50/COX4I1/ATP5MC3/GRPEL1/NDUFB4/ISCA1/UQCRQ/COX10/NDUFB7/NDUFA1/ATP6V1G1/ATP5PF…
LIHC	metabolic	E2F_TARGETS	2.6964	2.79243e-17	4.65405e-16	2.84142e-16	SSRP1/NUP205/PPP1R8/CNOT9/SYNCRIP/ASF1A/XPO1/NUP107/EIF2S1/PHF5A/GSPT1/MSH2/MLH1/EED/LYAR/RAD1/ZW10/PRIM2/ORC2/KPNA2/SMC3/IPO7/UBR7/MRE11/CTCF/ANP32E/PRKDC/HNRNPD/RAN/UNG/CDK4/NOLC1/DCLRE1B/RAD50/ILF3/NUDT21/MCM6/MMS22L/LBR/DNMT1/CSE1L/NCAPD2/TUBG1/XRCC6/USP1/EZH2/PSMC3IP/TMPO/CDCA8/SMC6/DSCC1/MCM2/TIMELESS/DEK/NBN/RACGAP1/NUP153/TRIP13/CHEK1/RAD21/PCNA/DCK/WEE1/BARD1/RANBP1/ESPL1/HMMR/NASP/DLGAP…
LIHC	metabolic	G2M_CHECKPOINT	2.49891	1.645e-13	2.05625e-12	1.2554e-12	NCL/HNRNPU/SMARCC1/EWSR1/SFPQ/SYNCRIP/DKC1/LIG3/XPO1/GSPT1/CBX1/MNAT1/KPNB1/DR1/CUL4A/AMD1/PRIM2/RBM14/DBF4/KPNA2/CUL1/CDC27/CUL3/CTCF/SRSF10/HNRNPD/PRMT5/CDK4/NOLC1/ILF3/KATNA1/PRPF4B/NUP98/BUB3/MCM6/LBR/G3BP1/TOP1/NUP50/NUMA1/WRN/SAP30/PBK/EZH2/INCENP/TMPO/MCM2/RACGAP1/CHEK1/RAD21/TPX2/KIF5B/BARD1/HSPA8/ESPL1/HMMR/BUB1/NASP/KIF20B/CASP8AP2/NDC80/TTK/CENPE/CHAF1A/KIF11/MTF2/LMNB1/MCM5/FBXO5/MAPK…
LIHC	metabolic	UNFOLDED_PROTEIN_RESPONSE	2.04854	2.21068e-05	0.000221068	0.000134968	EIF4G1/DKC1/PAIP1/EXOC2/DDX10/EIF2S1/EXOSC10/NPM1/CNOT4/SHC1/KHSRP/XPOT/TARS1/SEC31A/NOLC1/CNOT6/PDIA6/ERO1A/LSM1/SLC1A4/SSR1/NFYA/NHP2/TTC37/IARS1/SPCS1/EIF4A2/MTREX/RRP9/SDAD1/EDC4/VEGFA/DCP1A
LIHC	metabolic	MTORC1_SIGNALING	1.88008	4.54713e-05	0.000378928	0.000231345	GTF2H1/NUP205/GMPS/ABCF2/GSK3B/IDH1/PSMC6/ACTR3/CCT6A/HSPD1/EPRS1/GSR/POLR3G/CACYBP/LDHA/PLOD2/LTA4H/UNG/PSMD14/STIP1/ACTR2/PNO1/ERO1A/TCEA1/SLC1A4/SSR1/PRDX1/PSMD12/TBK1/UCHL5/RIT1/TUBG1/TXNRD1/SQSTM1/PSME3/MCM2/RRP9/ACLY/SLC2A1/SLC9A3R1/G6PD/PSMC2/ACACA/EEF1E1/ENO1/ADD3/AK4/SKAP2/M6PR/BUB1/NFYC/COPS5/HPRT1/RRM2
LIHC	metabolic	MYOGENESIS	-1.73474	0.000365543	0.00255787	0.00156164	MB/PTP4A3/COL4A2/LAMA2/AGL/CASQ2/TNNC2/ENO3/SSPN/SVIL/MYOM1/AEBP1/EFS/ACSL1/CACNA1H/FHL1/TEAD4/BDKRB2/COL15A1/CFD/EPHB3/COL6A3/IGF1/GSN/APOD/PDLIM7/APLNR/HSPB2/ITGA7/HRC/AK1/ACHE/PLXNB2/SGCA/PFKM/DAPK2/SPEG/OCEL1/HBEGF/COL6A2/COX7A1/SPARC/GADD45B/TPM2/MYH11/LDB3/GABARAPL2/IGFBP7/SH3BGR/TAGLN/GJA5/RYR1/PYGM/CDKN1A/DMPK/AKT2/SH2B1/MEF2C/SIRT2/CRAT/MYO1C/NOTCH1/BAG1
LIHC	metabolic	PROTEIN_SECRETION	1.90522	0.000428411	0.00255787	0.00156164	COPB2/TSG101/SNX2/STAM/COPB1/TMX1/AP2B1/MAPK1/AP3B1/ZW10/AP3S1/RAB5A/ANP32E/SEC31A/RPS6KA3/VPS45/GOLGA4/CLTC/GBF1/SGMS1/VAMP7/ARFGAP3/SNAP23/RAB22A/BNIP3/ATP1A1/M6PR/VAMP4/VAMP3/TPD52
LIHC	metabolic	ADIPOGENESIS	-1.71442	0.000460416	0.00255787	0.00156164	PEX14/PFKL/MGLL/MTARC2/UQCR10/PDCD4/IDH3G/UQCR11/UCP2/UQCRC1/HADH/NDUFAB1/ADCY6/MRPL15/ACADS/ARAF/DHRS7B/CAVIN1/STAT5A/SLC27A1/GRPEL1/UQCRQ/NDUFB7/ESRRA/ATP5PO/UCK1/COX8A/COX6A1/COX7B/COQ9/UBQLN1/CRAT/STOM/NDUFS3/MTCH2/REEP5/MIGA2
LIHC	metabolic	ALLOGRAFT_REJECTION	-1.55842	0.00065351	0.00326755	0.00199492	TNF/RPS19/CCL22/HLA-DOA/F2R/RPL9/LTB/EIF5A/FGR/TGFB2/CCL4/IL2RB/HLA-G/SOCS1/PSMB10/HLA-DMB/TRAF2/HLA-A/CD86/CD8B/LY75/CD47/ST8SIA4/IL12RB1/NLRP3/ACHE/SPI1/CFP/CCL2/CD74/ITK/TLR6/PTPN6/KLRD1/SIT1/HLA-E/HLA-DMA/TAP2/IGSF6/STAT4/NCF4/THY1/CCL5/IRF7/CXCR3/APBB1/BCL3/SRGN/LCP2/CD8A/IRF8/HLA-DQA1/CD28/HLA-DRA/PRKCB/STAB1/CCR5/GZMA/CD96/GZMB/GPR65/IL18RAP/CD2/CD3E/ETS1/PRF1/EGFR/HDAC9/LY86/CD4/CD247/LCK…
LIHC	metabolic	MYC_TARGETS_V2	1.9426	0.000805034	0.00365924	0.00223407	GNL3/PRMT3/WDR43/DDX18/HSPD1/NPM1/NIP7/UNG/CDK4/NOLC1/CBX3/UTP20/RRP9/MRTO4/NOP2/MCM5/TFB2M/PES1/NOP56/RRP12/PLK1/TCOF1/MCM4
LIHC	metabolic	DNA_REPAIR	1.66952	0.00407663	0.016986	0.0103704	NCBP2/SSRP1/GTF2H1/TSG101/EIF1B/DDB1/ELOA/TAF12/GTF2H3/UPF3B/TAF6/CLP1/TAF9/ERCC3/SF3A3/NELFCD/XPC/UMPS/NUDT21/CSTF3/RAE1/POLR3C/POLA1/RNMT/POLR2D/PRIM1/ADA/PCNA/SUPT4H1/ERCC4/BRF2/POLR3GL/GMPR2/RFC4/AGO4/HPRT1/ERCC2/NPR2
LIHC	metabolic	P53_PATHWAY	-1.48386	0.0067349	0.0227699	0.0139016	SOCS1/FAM162A/CASP1/CTSF/PLK2/TRAF4/PLK3/PPP1R15A/AK1/PHLDA3/PLXNB2/TM4SF1/BLCAP/CYFIP2/DGKA/FDXR/BTG1/HBEGF/EI24/DEF6/TP53/ZMAT3/PROCR/TSPYL2/PRMT2/NUDT15/SERTAD3/FBXW7/CCND2/NINJ1/MXD4/CDKN1A/CD82/JAG2/BAIAP2/DDB2/AEN/ISCU/NOTCH1/STOM/RALGDS/SAT1/RPS27L
LIHC	metabolic	MITOTIC_SPINDLE	1.50661	0.00723319	0.0227699	0.0139016	NET1/ABI1/LRPPRC/CKAP5/ALMS1/KIFAP3/CDC42/CEP250/CD2AP/SMC3/PPP4R2/CDC27/ARF6/STAU1/FLNB/SOS1/RALBP1/CSNK1D/CDC42BPA/KATNA1/WASF1/DLG1/DYNC1H1/CCDC88A/SASS6/CAPZB/ALS2/NUMA1/MID1/WASL/INCENP/RACGAP1/ARHGEF11/RICTOR/RASA1/TPX2/KIF5B/TLK1/ARHGAP5/LATS1/ESPL1/BUB1/RASA2/KIF20B/DLGAP5/ANLN/NDC80/NCK1/EPB41L2/TTK/ECT2/CENPE/KIF1B/TUBGCP3/KIF11/LMNB1/FBXO5/MYH9/EPB41/PRC1/LLGL1/KIF15/CEP131/PLK1/NEK2/S…
LIHC	metabolic	TNFA_SIGNALING_VIA_NFKB	-1.46737	0.00726436	0.0227699	0.0139016	GEM/DUSP5/RELB/ZC3H12A/TNC/TNF/FOSB/PLAU/ATF3/ID2/EGR1/PTGS2/GFPT2/IL7R/GPR183/CEBPB/CCL4/CCN1/IRF1/FOSL1/CEBPD/NR4A3/EGR3/SOCS3/PLK2/EGR2/FOSL2/PPP1R15A/CCL2/NFKB1/CXCL2/MAP2K3/DUSP4/REL/CCL5/IL6ST/BTG1/HBEGF/BCL3/TRIB1/RCAN1/JAG1/PER1/GADD45B/B4GALT1/FJX1/TRIP10/NFIL3/JUNB/STAT5A/TRAF1/EIF1/NINJ1/CDKN1A/KDM6B/IER2/LDLR/KLF2/SAT1/CFLAR
LIHC	metabolic	IL2_STAT5_SIGNALING	-1.44969	0.00728637	0.0227699	0.0139016	GADD45B/EEF1AKMT1/FGL2/GPR65/DHRS3/TNFRSF8/IL10RA/COL6A1/GUCY1B1/CD48/ECM1/EOMES/CD79B/SYT11/NFIL3/FLT3LG/CCND2/TNFRSF1B/TRAF1/CST7/LRRC8C/IL4R/SOCS2/CYFIP1/IL3RA/PRKCH/MYO1E/AGER/MYO1C
LIHC	metabolic	INTERFERON_GAMMA_RESPONSE	-1.43509	0.0120203	0.0353538	0.0215844	PSMB8/SLAMF7/PTGS2/CSF2RB/UPP1/ZBP1/IL2RB/HLA-G/EIF4E3/IFITM2/SOCS1/IRF1/TRIM25/PSMB10/HLA-A/CASP1/CD86/LATS2/SOCS3/MVP/ST8SIA4/CD274/C1S/SELP/CCL2/NFKB1/CD74/P2RY14/PTPN6/HLA-DMA/HLA-B/STAT4/CMKLR1/IL18BP/MTHFD2/CCL5/IRF7/BTG1/LCP2/IRF8/HLA-DQA1/GZMA/PTPN2/FGL2/DHX58/NLRC5/IL10RA/HLA-DRB1/ISG20/ST3GAL5/C1R/CIITA/B2M/TAPBP/SLC25A28/PSMA2/CASP4/IL4R/CDKN1A/STAT3/TOR1B
LIHC	metabolic	INFLAMMATORY_RESPONSE	-1.29004	0.0276689	0.0740918	0.045235	INHBA/TPBG/LIF/LY6E/OSM/CALCRL/FPR1/C3AR1/CXCL9/IFITM1/CD14/VIP/EMP3/NMUR1/PTGER4/TNFSF15/PTPRE/OSMR/MEFV/CSF3R/SLC31A1/CCL22/PCDH7/C5AR1/IL7R/GPR183/IL2RB/EBI3/IRF1/SEMA4D/SCN1B/PTAFR/APLNR/GNA15/CX3CL1/NLRP3/CCL2/NFKB1/SELL/SLAMF1/CMKLR1/CCL5/IRF7/PIK3R5/LTA/CXCR6/HBEGF/GPR132/LCP2/STAB1/GP1BA/ADGRE1/CCR7/RASGRP1/IL18RAP/CHST2/IL10RA/SCARF1/PTGIR/CD48/GABBR1/LCK/TAPBP/TNFRSF1B/AXL/IL4R/CDKN1A/C…
LIHC	metabolic	SPERMATOGENESIS	1.47462	0.0284284	0.0740918	0.045235	PRKAR2A/CSNK2A2/AGFG1/MLLT10/BRAF/DBF4/TOPBP1/STAM2/RAD17/TSN/MAST2/PARP2/EZH2/HSPA1L/COIL/BUB1/RFC4/VDAC3/TTK/TALDO1/CDKN3/NEK2/GMCL1/KIF2C/ZC3H14/NCAPH/CDK1/SIRT1
LIHC	metabolic	KRAS_SIGNALING_DN	-1.37329	0.0296367	0.0740918	0.045235	DLK2/HNF1A/ITIH3/MSH5/TLX1/IRS4/ABCB11/SERPINA10/AKR1B10/HTR1D/CDH16/AMBN/WNT16/CALCB/EDAR/CYP11B2/SMPX/ARPP21/NGB/TENM2/SPRR3/EGF/PAX3/BRDT/CPB1/IL5/GRID2/COL2A1/SERPINB2/ATP4A/CALML5/TNNI3/TFF2/HTR1B/MYOT/KLK7/CNTFR/IL12B/NUDT11/GDNF/OXT/TEX15/ALOX12B/CHRNG/KRT5/VPREB1/CACNA1F/ADRA2C/TCL1A/BMPR1B/SLC5A5/SNCB/SPTBN2/CLDN8/INSL5/CD80/ACTC1/SLC12A3/NTF3/PKP1/MAGIX/NR4A2/ZBTB16/CPEB3/TG/HSD11B2/KRT…
LIHC	metabolic	PI3K_AKT_MTOR_SIGNALING	1.41721	0.046332	0.110314	0.0673498	PRKAG1/PRKAR2A/SMAD2/ATF1/MAP3K7/GSK3B/ACTR3/CAB39/MAPK1/GRB2/CDK4/ACTR2/RPS6KA3/MYD88/PLCG1/THEM4/CDK2/TBK1/RIT1/YWHAB/CLTC/RIPK1/SQSTM1/PIKFYVE
LIHC	metabolic	GLYCOLYSIS	1.35017	0.057554	0.130804	0.0798596	ECD/COPB2/B4GALT4/IDH1/RPE/BPNT1/RARS1/LDHA/PLOD2/MED24/KIF2A/PHKA2/ANKZF1/PAXIP1/ERO1A/KIF20A/SAP30/ME2/HDLBP/VEGFA/NT5E/PPP2CB/G6PD/SDC2/ENO1/HMMR/AK4/PLOD1/NASP/MET/CITED2/HS2ST1/NANP/TALDO1/SDHC/GALE/MERTK/GALK2/CENPA/ZNF292/DEPDC1/STC2/CD44/STMN1/GNPDA1/CDK1/RRAGD/EFNA3/PKP2/ALDH9A1/KDELR3/SPAG4/HOMER1/PC
LIHC	metabolic	KRAS_SIGNALING_UP	-1.20898	0.103858	0.225435	0.137634	PLAU/GYPC/ID2/PSMB8/NGF/PTGS2/GFPT2/IL7R/CBR4/IL33/KCNN4/KIF5C/APOD/ADAM8/SCN1B/CSF2RA/EPB41L3/CXCR4/ADGRL4/PPP1R15A/CAB39L/EMP1/CMKLR1/LAPTM5/MTMR10/GUCY1A1/HBEGF/TRIB1/IRF8/FLT4/RBM4/PLAT/PRDM1/IL10RA/PTCD2/ETS1/HDAC9/IKZF1/CDADC1/GADD45G/CLEC4A/LAT2/GNG11/CD37/PLVAP/ACE/CCND2/TNFRSF1B/TRAF1/PECAM1/AKT2/ENG/MAP4K1
LIHC	metabolic	UV_RESPONSE_UP	1.30649	0.108209	0.225435	0.137634	HNRNPU/PPP1R2/PPAT/AMD1/STK25/POLG2/E2F5/TARS1/CDC5L/BTG3/STIP1/CLCN2/CDK2/PRKCD/PARP2/STARD3/DDX21/SQSTM1/EIF2S3
LIHC	metabolic	COAGULATION	-1.21373	0.141414	0.282828	0.172674	PLAT/FBN1/ANXA1/CTSH/SPARC/GP1BA/HTRA1/C1R/FYN/PECAM1/DUSP14/RAPGEF3/WDR1/SIRT2/CRIP2/ISCU
LIHC	metabolic	EPITHELIAL_MESENCHYMAL_TRANSITION	-1.20321	0.164103	0.315583	0.192672	BASP1/NNMT/CADM1/FSTL3/COL1A1/INHBA/LUM/RGS4/COL5A1/COL3A1/COL4A1/CDH6/THBS2/COL1A2/TGFBR3/TFPI2/MEST/FMOD/THBS1/EMP3/OXTR/PCOLCE/COL4A2/LAMA2/COL16A1/CXCL12/MSX1/CCN2/QSOX1/GEM/PMP22/TNC/GAS1/GJA1/MATN2/FBLN5/DCN/LOXL1/ID2/FZD8/LGALS1/DST/MMP2/SLIT2/CCN1/FBLN2/EFEMP2/COL6A3/SLIT3/EDIL3/ELN/WIPF1/LOXL2/ECM2/IL32/BGN/PDLIM4/COL12A1/PPIB/IGFBP4/THY1/CD59/COL6A2/PDGFRB/FBN1/NOTCH2/MXRA5/MGP/SPARC/MY…
LIHC	metabolic	ANGIOGENESIS	-1.255	0.173554	0.321396	0.196221	LUM/COL3A1/SLCO2A1/MSX1/S100A4/FGFR1/THBD/VAV2/JAG1/CCND2/JAG2
LIHC	metabolic	WNT_BETA_CATENIN_SIGNALING	1.13011	0.301943	0.535077	0.326679	HDAC2/CTNNB1/NCSTN/SKP2/DVL2/CUL1
LIHC	metabolic	APICAL_SURFACE	-1.12262	0.310345	0.535077	0.326679	MDGA1/GSTM3/PKHD1/SHROOM2/MAL/SLC2A4/EPHB4/RTN4RL1/GAS1/IL2RB/SULF2/ADIPOR2/CX3CL1/GATA3/THY1/GHRL/B4GALT1/AFAP1L2
LIHC	metabolic	PEROXISOME	1.0847	0.345479	0.575798	0.35154	SMARCC1/CNBP/IDH1/MSH2/ERCC3/PEX11B/GNPAT/PRDX1/CDK7/PEX13/PEX2/ABCC5/PABPC1/ACSL5/SLC25A19/RETSAT/SLC25A17
LIHC	metabolic	IL6_JAK_STAT3_SIGNALING	-1.04287	0.369565	0.596073	0.363918	CXCL9/CD14/CD38/ITGA4/OSMR/CSF3R/TNF/LTB/CSF2RB/EBI3/SOCS1/IRF1/CSF2RA/SOCS3/IL12RB1/IL6ST/PIK3R5/PTPN2/TNFRSF1B/TYK2/IL4R/ACVRL1/STAT3/IL3RA/IFNAR1
LIHC	metabolic	HEME_METABOLISM	0.982963	0.508516	0.786554	0.480212	GMPS/HTRA2/CPOX/CTSB/HDGF/MINPP1/BPGM/CDC27/GDE1/ADIPOR1/TCEA1/HTATIP2/TOP1/MFHAS1/SLC11A2/MKRN1/VEZF1/FBXO7/GCLM/DCUN1D1/MARCHF8/SLC2A1/FOXO3/PSMD9/MARK3/PPOX/CTNS/OSBP2/BACH1/EPB41/BNIP3L
LIHC	metabolic	NOTCH_SIGNALING	-0.959252	0.519126	0.786554	0.480212	PSENEN/ARRB1/NOTCH3/NOTCH2/JAG1/SKP1/LFNG/NOTCH1
LIHC	metabolic	REACTIVE_OXYGEN_SPECIES_PATHWAY	0.942331	0.547401	0.805001	0.491474	STK25/GSR/OXSR1/PRDX1/GLRX2/GCLM/TXNRD1/PRDX6/G6PD/ERCC2/HHEX
LIHC	metabolic	TGF_BETA_SIGNALING	0.887146	0.613905	0.861529	0.525986	MAP3K7/FNTA/CTNNB1/BMPR1A/HDAC1
LIHC	metabolic	ANDROGEN_RESPONSE	0.89372	0.62973	0.861529	0.525986	XRCC5/NGLY1/SMS/GSR/TMEM50A/RPS6KA3/XRCC6/PIAS1/APPBP2/CENPN/ACTN1/RAB4A/TPD52
LIHC	metabolic	BILE_ACID_METABOLISM	0.888584	0.649123	0.861529	0.525986	IDH1/NPC1/PEX26/GNPAT/PEX19/PEX13/PEX12/GCLM/PEX7
LIHC	metabolic	APICAL_JUNCTION	-0.922582	0.654762	0.861529	0.525986	PFN1/ITGA3/MMP2/CD209/SLIT2/ICAM2/MYH10/CDH1/RAC2/CD86/SYK/ACTG2/CD274/CX3CL1/MADCAM1/ITGA10/CLDN5/SPEG/NLGN3/THY1/TSPAN4/VAV2/FBN1/PARVA/MYL9/B4GALT1/ITGA9/HADH/NFASC/EGFR/AKT3/GTF2F1/PIK3R3/CD276/TRAF1/PECAM1/CD34/BAIAP2/AKT2/TSC1/PKD1/CRAT/JAM3/TAOK2
LIHC	metabolic	APOPTOSIS	-0.883699	0.733333	0.940171	0.573999	RHOT2/PDCD4/CYLD/PDGFRB/PLAT/TIMP2/ANXA1/GADD45B/CD2/PRF1/MADD/ISG20/FEZ1/MGMT/CCND2/CASP4/CDKN1A/RARA/PLCB2/SAT1/CFLAR
LIHC	metabolic	PANCREAS_BETA_CELLS	-0.775616	0.793201	0.991501	0.605338	FOXO1/AKT3/SRP14/LMO2
LIHC	metabolic	FATTY_ACID_METABOLISM	0.760009	0.857143	1	0.610526	ADSL/IDH1/CPOX/SMS/HSP90AA1/CCDC58/METAP1/LDHA/APEX1
LIHC	metabolic	INTERFERON_ALPHA_RESPONSE	0.71165	0.875175	1	0.610526	PNPT1/ADAR/CASP8/CMTR1/NUB1/TRIM21/EIF2AK2/OAS1/BATF2/STAT2/USP18/IRF2/RNF31/RIPK2
LIHC	metabolic	HEDGEHOG_SIGNALING	0.598025	0.945568	1	0.610526	VEGFA/RASA1/LDB1/HEY1/MYH9/TLE1/CDK5R1/AMOT/OPHN1
LIHC	metabolic	CHOLESTEROL_HOMEOSTASIS	0.596908	0.959654	1	0.610526	ATXN2/CTNNB1
LIHC	metabolic	UV_RESPONSE_DN	0.615316	0.981663	1	0.610526	AGGF1/ATP2C1/SCAF8/NIPBL/BMPR1A/SFMBT1/CDC42BPA/DLG1/CDK13/PIAS3/CAP2/SIPA1L1/SDC2/MTA1/ADD3/RASA2/MET/CITED2/ACVR2A/MAPK14/TFPI/CDKN1B/DDAH1/DAB2/CDON/SMAD3/NEK7/SNAI2/ATXN1/PTEN
LIHC	metabolic	XENOBIOTIC_METABOLISM	0.57219	0.99635	1	0.610526	ACP1/IDH1/NPC1/GART/GSR/PTGES3
LIHC	metabolic	COMPLEMENT	0.566822	0.99881	1	0.610526	XPNPEP1/GMFB/USP14/CTSB/PSEN1/GRB2/LTA4H/KIF2A/L3MBTL4/PRKCD/PREP/ADAM9/CD46/PIK3CA/LRP1/DPP4/PPP2CB/GPD2/LIPA
LIHC	metabolic	ESTROGEN_RESPONSE_EARLY	-0.496301	1	1	0.610526	SLC24A3/ADCY1/TPBG/KLF4/ENDOD1/RAB31/FOXC1/NBL1/OLFM1/WFS1/CLIC3/PAPSS2/CXCL12/TIAM1/KRT18/SVIL/GLA/MLPH/ITPK1/GJA1/TFF3/FCMR/AFF1/WWC1/KCNK5/EGR3/BLVRB/UGCG/BCL2/ABCA3/KAZN/TGIF2/THSD4/IGFBP4/BCL11B/IL6ST/CISH/MAST4/SLC7A5/DLC1/B4GALT1/RASGRP1/DHRS3/RPS6KA2/NCOR2/PODXL/CBFA2T3/RARA/KDM4B/BAG1
LIHC	metabolic	ESTROGEN_RESPONSE_LATE	-0.547223	1	1	0.610526	SLC24A3/TPBG/KLF4/RAB31/FOXC1/TFPI2/MEST/NBL1/SGK1/OLFM1/DUSP2/WFS1/CLIC3/TPSAB1/ETFB/PAPSS2/CXCL12/TIAM1/SERPINA3/GLA/ITPK1/TFF3/PRKAR2B/ID2/AFF1/KCNK5/CDH1/EGR3/BLVRB/BCL2/ABCA3/CAV1/CACNA2D2/PTPN6/LTF/IGFBP4/IL6ST/CISH/PDCD4/SLC7A5/IDH2/RABEP1/ASS1/UNC13B/RPS6KA2/COX6C/ISG20/NCOR2/SLC2A8/BAG1
LIHC	metabolic	HYPOXIA	-0.645176	1	1	0.610526	GYS1/CCN1/S100A4/TGFB3/PDGFB/FAM162A/GRHPR/IDS/MIF/HK1/CXCR4/BCL2/FOSL2/LXN/PPP1R15A/CAV1/NOCT/BGN/CAVIN3/PFKL/BTG1/PRDX5/GPI/NDST1/CHST3/CHST2/ETS1/EGFR/ISG20/NFIL3/CAVIN1/PYGM/NAGK/CDKN1A/ILVBL/RBPJ
LUAD	proliferative	MYC_TARGETS_V1	3.24236	2.55001e-36	1.275e-34	9.39477e-35	SRSF1/HNRNPA2B1/TRIM28/SYNCRIP/EIF2S2/HNRNPR/PPM1G/TARDBP/VDAC1/HNRNPU/RAD23B/EIF3B/AP3S1/TCP1/HNRNPD/EIF2S1/SERBP1/SNRPA/SSB/KPNB1/HNRNPC/PA2G4/HDAC2/BUB3/PTGES3/NCBP2/TRA2B/MCM5/RNPS1/PSMC4/LDHA/RUVBL2/EIF4H/SNRPA1/HNRNPA3/PSMD7/UBE2L3/PSMD3/PWP1/POLD2/KARS1/ORC2/SET/HSPD1/G3BP1/NCBP1/CCT3/CDK2/CCT4/PRPF31/KPNA2/PSMD1/CCT5/RANBP1/XRCC6/PHB/SRPK1/NOLC1/PSMA4/PPIA/YWHAE/DUT/CCT7/PSMD14/EIF3J/MCM4…
LUAD	proliferative	E2F_TARGETS	3.0592	1.588e-30	3.97001e-29	2.92527e-29	SRSF1/CNOT9/SYNCRIP/LYAR/HNRNPD/H2AX/EIF2S1/CTCF/PA2G4/RBBP7/TRA2B/MCM5/SSRP1/DCLRE1B/UNG/POLA2/TUBG1/NBN/CBX5/POLD2/ORC2/TACC3/TBRG4/MMS22L/PAICS/NCAPD2/KPNA2/HMGA1/RANBP1/XRCC6/NOLC1/LBR/TIPIN/PLK1/CHEK1/SLBP/DUT/TUBB/TMPO/CSE1L/MCM4/XPO1/CENPM/LMNB1/SPC25/TK1/MCM6/RFC2/CKS1B/TIMELESS/CDCA3/JPT1/RAN/LIG1/CDKN3/HMMR/DDX39A/UBE2S/SPC24/POLD3/H2AZ1/GINS3/PRIM2/ANP32E/RACGAP1/PSMC3IP/DIAPH3/ZW10/DL…
LUAD	proliferative	G2M_CHECKPOINT	2.89549	1.27013e-24	2.11688e-23	1.55981e-23	SRSF1/SYNCRIP/NCL/HNRNPU/RAD23B/CDC27/HNRNPD/H2AX/CTCF/KPNB1/BUB3/NUP50/E2F4/CBX1/RBM14/TRA2B/MCM5/POLA2/DTYMK/TACC3/FANCC/G3BP1/KPNA2/HMGA1/NOLC1/LBR/PLK1/CHEK1/EWSR1/KMT5A/TMPO/KIF20B/NSD2/PRC1/SNRPD1/XPO1/LMNB1/SMC2/MCM6/FBXO5/CKS1B/SQLE/DKC1/JPT1/CDKN3/HMMR/DDX39A/UBE2S/H2AZ1/PRIM2/INCENP/CCNF/RACGAP1/KIF11/SUV39H1/CHMP1A/PTTG1/TFDP1/CCNA2/NDC80/H2AZ2/CHAF1A/KIF4A/CCNB2/SFPQ/NEK2/ABL1/EXO1/UC…
LUAD	proliferative	MTORC1_SIGNALING	2.25231	3.98162e-10	4.97703e-09	3.66728e-09	PSME3/EIF2S2/HSPA4/ADIPOR2/PSMD12/NMT1/ACTR2/TPI1/YKT6/GAPDH/GMPS/TOMM40/PDAP1/STIP1/PSMC4/LDHA/UNG/CYB5B/TUBG1/CCT6A/GPI/ERO1A/HSPD1/CACYBP/TBK1/PITPNB/PSMA4/PPIA/PLK1/ENO1/PSMD14/NUFIP1/MCM4/PSMA3/RAB1A/TES/SQLE/ACSL3/DDX39A/PSMB5/IMMT/PSMC6/CCNF/SERPINH1/ATP6V1D/ALDOA/HPRT1/RRM2/POLR3G/HMBS/ETF1/TCEA1/HSPA9/ARPC5L/HSPE1/SORD/DHFR/DHCR7/SLC1A5/ACTR3/CDC25A/MAP2K3/AURKA/UCHL5/BUB1/SLC2A1/MTHFD2/…
LUAD	proliferative	MYC_TARGETS_V2	2.44774	2.26186e-08	2.26186e-07	1.66663e-07	PA2G4/GRWD1/MCM5/NOP2/UNG/TCOF1/TBRG4/HSPD1/IMP4/PES1/PHB/NOLC1/PLK1/MCM4/NIP7/BYSL/WDR43/SRM/CBX3/NOP56/NOC4L/HSPE1/PLK4/SORD/PUS1/PRMT3/AIMP2/MRTO4/WDR74/NDUFAF4/FARSA/NOP16
LUAD	proliferative	HEME_METABOLISM	-2.1268	2.49887e-07	2.08239e-06	1.53439e-06	DMTN/TNS1/SELENBP1/LPIN2/MXI1/ERMAP/EPOR/PC/MARCHF8/RNF123/PPOX/BCAM/MFHAS1/ATP6V0A1/HTRA2/BNIP3L/UROD/SIDT2/TENT5C/SYNJ1/ALDH6A1/EZH1/TRAK2/KDM7A/BTG2/TFDP2/VEZF1/TMEM9B/RBM5/KAT2B/SLC25A38/ALAD/GAPVD1/FBXO9/NNT/YPEL5/ATG4A/HAGH/CCDC28A/EPB41/SLC11A2/CAT/DCAF11/NCOA4
LUAD	proliferative	BILE_ACID_METABOLISM	-2.10301	7.97758e-06	5.69827e-05	4.19873e-05	HSD17B6/CH25H/ABCA6/ABCD2/IDH2/RETSAT/CYP7B1/PFKM/PNPLA8/PEX19/RXRA/DHCR24/ABCA8/LCK/PHYH/CYP27A1/ABCA3/ATXN1/NR3C2/PEX12/ABCA5/EFHC1/ACSL1/ALDH9A1/GNMT/CROT/ABCD3/PEX1/EPHX2/HSD17B11/SLC29A1/PEX13/AMACR/LONP2/SCP2/MLYCD/HSD17B4/CAT/PAOX
LUAD	proliferative	UV_RESPONSE_DN	-1.97803	2.62247e-05	0.000163904	0.000120772	ICA1/PLPP3/CDON/DLC1/DDAH1/ERBB2/KIT/PRKAR2B/MGMT/FYN/RXRA/MGLL/NEK7/FBLN5/PIK3R3/RBPMS/NFKB1/NFIB/SRI/ATRN/PTEN/ARHGEF9/DMAC2L/SMAD7/NIPBL/ATXN1/PIK3CD/DLG1/CITED2/MIOS/RASA2/SYNE1/DYRK1A/TGFBR2/RUNX1/PHF3/TOGARAM1/ACVR2A/BCKDHB/NR1D2/ATRX/DBP/PRKCE/SPOP/YTHDC1/WDR37/PRDM2
LUAD	proliferative	KRAS_SIGNALING_DN	-1.80848	5.6372e-05	0.000313178	0.000230763	CALML5/KLHDC8A/P2RY4/SNCB/CKM/YBX2/SERPINB2/AKR1B10/IRS4/ALOX12B/GDNF/KLK8/PKP1/TSHB/TLX1/SPRR3/HTR1B/INSL5/CLPS/LGALS7/TFF2/FGF16/OXT/SERPINA10/IL5/SLC6A3/TFAP2B/CDH16/PROP1/VPREB1/KRT1/CACNG1/CALCB/FGF22/NPHS1/ARHGDIG/CLDN8/ZBTB16/CPB1/NPY4R/BRDT/SLC38A3/IGFBP2/P2RX6/CNTFR/NTF3/CLDN16/EGF/PNMT/DCC/SCN10A/TFCP2L1/HSD11B2/TAS2R4/KRT15/UGT2B17/RYR2/PAX4/SCGB1A1/CAPN9/ITGB1BP2/CD80/LFNG/WNT16/TCF7L…
LUAD	proliferative	MITOTIC_SPINDLE	1.73957	0.000301865	0.00150932	0.00111213	CDC27/ARHGDIA/MAPRE1/MARK4/PXN/BCAR1/YWHAE/PLK1/MAP3K11/ECT2/STK38L/KIF20B/TLK1/PRC1/LMNB1/NCK2/FBXO5/ACTN4/CAPZB/ANLN/RALBP1/INCENP/RACGAP1/SASS6/KIF11/CDC42EP2/SAC3D1/DLGAP5/FSCN1/NDC80/KIF4A/LATS1/RAB3GAP1/CCNB2/NEK2/ABL1/CD2AP/MYO1E/KIF23/RHOF/TPX2/CDK1/NUSAP1/CKAP5/BRCA2/WASF1/KIF2C/AURKA/BIRC5/CENPF/BUB1/TTK/CENPE/ARF6/ESPL1/MARCKS/RASAL2/SMC3
LUAD	proliferative	P53_PATHWAY	-1.59642	0.00103949	0.00472494	0.00348154	PLK3/IRAG2/SAT1/CTSF/AK1/PRMT2/ACVR1B/MXD4/MAPKAPK3/WRAP73/EPHX1/CCP110/NINJ1/VAMP8/CYFIP2/DEF6/ZMAT3/PRKAB1/GLS2/PTPRE/IP6K2/ANKRA2/MKNK2/CCNG1/PPM1D/CD81/SESN1/COQ8A/TCN2/TSPYL2/ABAT/BTG2/POLH/RALGDS/RRP8/CDKN2AIP/XPC/RCHY1/FUCA1/RNF19B/ISCU
LUAD	proliferative	DNA_REPAIR	1.60557	0.00551218	0.0215438	0.0158744	NCBP2/SSRP1/POLA2/ALYREF/RALA/CSTF3/UMPS/CANT1/FEN1/GTF3C5/NT5C3A/DUT/ARL6IP1/TAF6/GTF2F1/RFC2/TYMS/LIG1/AAAS/POLD3/DDB1/ERCC1/ZWINT/RFC4/SAC3D1/HPRT1/ERCC2/RAD51/POLR2E/TAF13/POLR2K/PCNA/NME4/POLR2H/RFC5/RFC3/PRIM1/POLR3C/POLD1/TARBP2/GTF2H5/ADRM1/BCAP31/DAD1/ADA/NELFE/GTF2H3/POLE4/NME1/PNP/RAE1/RPA3/NUDT21/SDCBP/DGUOK/TAF10/DGCR8/VPS37B
LUAD	proliferative	GLYCOLYSIS	1.57892	0.0056014	0.0215438	0.0158744	TPI1/RPE/FKBP4/EXT1/B4GALT1/PSMC4/LDHA/ERO1A/PGM2/PKM/PGAM1/RBCK1/PPIA/ENO1/KIF20A/CLN6/HMMR/B4GALT4/GYS1/NSDHL/ALDOA/PLOD1/SLC16A3/GPC1/MIF/TPBG/CDK1/PFKP/GOT2/MDH1/AURKA/CENPA/HS2ST1/DEPDC1/DLD/GNE/PYGB/RARS1/MED24/TXN/B4GALT2/SOD1/DSC2/PKP2/GMPPA/PYGL/P4HA1/HDLBP/PMM2/SLC37A4/EFNA3/NASP/DDIT4/SLC25A13/STMN1/BIK/HK2/COPB2/SLC35A3/UGP2/MDH2/CHPF/PGK1/IER3/AGRN/STC2/GCLC/PLOD2/B3GALT6/VEGFA/ANGPT…
LUAD	proliferative	SPERMATOGENESIS	-1.40023	0.0216764	0.0774158	0.0570432	ZC2HC1C/LPIN1/IFT88/SEPTIN4/NPHP1/PIAS2/PHKG2/GMCL1/STRBP/IP6K1/BRAF/MLLT10/SIRT1/SPATA6/PEBP1/PGS1/RAD17/PRKAR2A
LUAD	proliferative	EPITHELIAL_MESENCHYMAL_TRANSITION	1.41734	0.0283894	0.0946313	0.0697283	PVR/VEGFC/COLGALT1/ITGB1/SERPINH1/PLOD1/MCM7/GPC1/MMP14/CAP2/TPM4/ITGA5/TPM2/SNAI2/PLOD3/FSTL3/BMP1/PLAUR/LOXL2/LAMC1/PMEPA1/LAMC2/TIMP1/CALU/SERPINE1/MSX1/OXTR/MEST/FERMT2/COL4A1/COL4A2/LOX/PFN2/POSTN/ITGB5/PLOD2/IL32/COL7A1/VEGFA/NID2/TNFRSF12A/COL6A2/SPOCK1/VCAN/ADAM12/PTX3/IGFBP3/PRRX1/BGN/FSTL1/COL5A1/LGALS1/P3H1/COL5A2/DKK1/COL1A1/SLC6A8/CTHRC1/THY1/COL5A3/ITGAV/CALD1/MXRA5/TPM1/LAMA1/GADD4…
LUAD	proliferative	PI3K_AKT_MTOR_SIGNALING	1.38311	0.0528256	0.160487	0.118253	CFL1/AP2M1/ACTR2/ARHGDIA/AKT1S1/PFN1/RAC1/MAP3K7/YWHAB/TNFRSF1A/CDK2/TBK1/PAK4/CDK1/RPTOR/ACTR3/MAP2K3/SLC2A1/GSK3B/NFKBIB/ATF1/TRIB3/CSNK2B/RALB/ARPC3/CAB39/PTPN11/PPP1CA/HRAS/GRB2/PPP2R1B/E2F1/TRAF2/UBE2N/CDKN1A/SMAD2
LUAD	proliferative	KRAS_SIGNALING_UP	-1.28823	0.0545654	0.160487	0.118253	LY96/NR0B2/PIGR/PEG3/TMEM176B/CLEC4A/MPZL2/TRAF1/ACE/IL2RG/SPRY2/TNFRSF1B/F13A1/VWA5A/IL7R/IL33/NRP1/IL10RA/TSPAN7/CD37/CSF2/NAP1L2/PRDM1/DOCK2/CTSS/IKZF1/GADD45G/ENG/IRF8/ETV5/CCND2/BTC/MAP4K1/CAB39L/MALL/CXCR4/ETV1/ABCB1/SPARCL1/WDR33/ST6GAL1/ID2/PECAM1/CBX8/SATB1/PTCD2/RABGAP1L/GUCY1A1/CROT/FBXO4/CCSER2/CBR4/CDADC1/USP12/MTMR10/MAP3K1/FUCA1/SDCCAG8
LUAD	proliferative	PEROXISOME	-1.25981	0.0809017	0.224727	0.165588	PEX2/ECI2/ACOT8/ABCB4/ABCD2/SMARCC1/IDH2/RETSAT/ABCB9/DHCR24/CADM1/STS/ATXN1/ABCB1/CRAT/ACSL1/ALDH9A1/DLG4/HMGCL/ABCD3/EPHX2/HSD17B11/ACAA1/PEX13/SLC25A4/LONP2/PEX11B/SCP2/MLYCD/HSD17B4/CAT
LUAD	proliferative	HEDGEHOG_SIGNALING	-1.26186	0.123711	0.311144	0.229264	TLE3/OPHN1/PTCH1/DPYSL2/LDB1
LUAD	proliferative	ADIPOGENESIS	-1.15537	0.124458	0.311144	0.229264	PTCD3/PHYH/UCP2/ACADS/ARAF/MIGA2/SULT1A1/MCCC1/SPARCL1/CRAT/ELMOD3/G3BP2/LPCAT3/GPX3/ADCY6/ACADM/ALDH2/RNF11/GPAM/REEP5/BCKDHA/SUCLG1/SLC27A1/DBT/EPHX2/LIFR/CMPK1/ATL2/DNAJB9/PDCD4/CD302/SCP2/RMDN3/HADH/CAT/NKIRAS1/AK2/CPT2
LUAD	proliferative	REACTIVE_OXYGEN_SPECIES_PATHWAY	1.30001	0.133333	0.31746	0.233918	STK25/NDUFS2/GLRX2/ERCC2/PFKP/SCAF4/ABCC1/TXN/SOD2/SOD1/PTPA/NDUFB4/NDUFA6/GCLM/LAMTOR5/TXNRD1/SBNO2/GCLC/SRXN1/ATOX1/G6PD/GLRX/PRDX6/PRDX1/PRNP/GSR
LUAD	proliferative	FATTY_ACID_METABOLISM	-1.20614	0.143762	0.326732	0.24075	CRAT/EPHX1/ACSL1/ACADM/ALDH9A1/ACSS1/MCEE/GLUL/HMGCL/SUCLG1/PPARA/UROD/HSD17B11/ACAA1/HSD17B7/BCKDHB/ETFDH/HSDL2/ALAD/MLYCD/HSD17B4/HADH/AUH/GCDH/CPT2
LUAD	proliferative	UV_RESPONSE_UP	1.19845	0.16763	0.348993	0.257153	HNRNPU/H2AX/YKT6/FKBP4/PDAP1/STIP1/DNAJA1/CNP/CYB5B/STK25/MARK2/AP2S1/CDK2/FEN1/PSMC3/CEBPG/RFC4/ALDOA/ATP6V1C1/BAK1/SIGMAR1/PPIF/POLR2H/MMP14/CLTB/DNAJB1/PPAT/BID/GGH/DDX21/GRPEL1/STARD3/TYRO3/SOD2/FURIN/EIF2S3/CDC34/HSPA2/TUBA4A/WIZ/CTSV/MSX1/PARP2/PPP1R2/TAP1/CLCN2/GCH1/ASNS/CCNE1
LUAD	proliferative	INTERFERON_ALPHA_RESPONSE	1.22542	0.16986	0.348993	0.257153	CNP/MOV10/RIPK2/NMI/PSMA3/ADAR/PLSCR1/PARP12/PSME2/PARP9/IFI35/OAS1/SP110/USP18/PNPT1/TRIM25/PSMB8/UBE2L6/EIF2AK2/SAMD9/PROCR/IRF7/EPSTI1/TAP1/STAT2/OASL/ISG15/GBP2/TMEM140/BATF2/WARS1/IFIH1/IRF1/MX1
LUAD	proliferative	PANCREAS_BETA_CELLS	-1.25325	0.174497	0.348993	0.257153	AKT3/DCX/IAPP/CHGA/PDX1/PCSK2/SST/NEUROD1/ISL1/G6PC2/PKLR/FOXA2/PAK3/ABCC8/PAX4/MAFB/DPP4/VDR/SPCS1/STXBP1
LUAD	proliferative	UNFOLDED_PROTEIN_RESPONSE	1.18704	0.207824	0.399661	0.294487	YWHAZ/H2AX/EIF2S1/SHC1/EIF4G1/DDX10/ERO1A/KHSRP/NOLC1/TATDN2/BANF1/CEBPB/CKS1B/DKC1/CEBPG/EIF4A3/EXOSC2
LUAD	proliferative	OXIDATIVE_PHOSPHORYLATION	1.13025	0.254587	0.471458	0.34739	VDAC1/LDHA/GPI/VDAC2/OPA1/MRPL15/NDUFS2/UQCRB/IMMT/CYCS/VDAC3/ATP6V1D/COX8A/NDUFA9/TOMM22/MRPL11/ATP5F1B/ATP6V1C1/MTX2/PDHA1/HCCS/MRPS11/HSPA9/ATP5MC3/GOT2/MDH1/NDUFB3/TIMM9/ATP5F1D/IDH3B/MRPS22/COX5A/DLD/GRPEL1/MRPS12/PHB2/MRPL35/COX5B/ATP5F1C/TOMM70/NDUFAB1/NDUFB4/NDUFA6/NDUFV2/PDHX/DLST/OGDH/COX6B1/FDX1/NDUFB5/NDUFS6/COX6C/UQCRC1/ATP5MC2/SLC25A3/ACO2/ATP5PB/CS/MDH2/TIMM50/ECI1/DECR1/ATP5MC1
LUAD	proliferative	PROTEIN_SECRETION	-1.07762	0.307317	0.54878	0.404365	RAB22A/CD63/STX16/SGMS1/AP1G1/MON2/VAMP3/GOLGA4/PAM/ATP7A/RAB14/SNX2/TOM1L1/COPB1/CLN5/BET1/SNAP23/PPT1/SEC24D/RPS6KA3/NAPA/KIF1B/ARFIP1/SEC31A/STX12/DOP1A/VAMP4
LUAD	proliferative	ANDROGEN_RESPONSE	1.08619	0.347291	0.58289	0.429498	XRCC5/GNAI3/PA2G4/SMS/B4GALT1/KRT8/UBE2I/XRCC6/CENPN/SRF/CAMKK2/ACTN1/ACSL3
LUAD	proliferative	TGF_BETA_SIGNALING	1.10015	0.349734	0.58289	0.429498	TGIF1/MAP3K7/SKIL/FKBP1A/BCAR3/FNTA/HDAC1/SMAD3/TRIM33/KLF10/FURIN/SLC20A1/PPP1CA/PMEPA1/SERPINE1/ID3/CDKN1C/ID1/SMURF1/TGFBR1
LUAD	proliferative	HYPOXIA	1.06175	0.369008	0.595174	0.438549	TPI1/GAPDH/EXT1/LDHA/SLC25A1/GPI/ERO1A/PGM2/XPNPEP1/ENO1/SIAH2/TES/GYS1/ALDOA/PDGFB/GPC1/MIF/TPBG/PFKP/FOSL2/SLC2A1/ANXA2/GBE1/ERRFI1/PLAUR/SCARB1/ADM/JMJD6/PFKL/P4HA1/HDLBP/SLC37A4/MAFF/CSRP2/EFNA3/DDIT4/SERPINE1/PLIN2/HK1/CDKN1A/HK2/UGP2/AKAP12/KLF7/LOX/PGK1/MT2A/IER3/STC2/GRHPR/CDKN1C/B3GALT6/CAVIN3/VEGFA/ANGPTL4/LXN/PRKCA/CAV1/IGFBP3/SULT2B1/P4HA2/PIM1/BGN/COL5A1/FOXO3/NOCT/FAM162A/GLRX/PGM1/…
LUAD	proliferative	ALLOGRAFT_REJECTION	-1.00339	0.445455	0.696023	0.512859	SOCS1/KLRD1/CD8A/IL18RAP/WAS/GZMA/CFP/ACHE/ST8SIA4/CD80/NLRP3/PRF1/CCL22/TLR1/CD4/ICAM1/IL10/HLA-E/LY86/CARTPT/FAS/IL15/IL12RB1/IL12B/IL2RG/IGSF6/NCF4/LCP2/CCR5/IL27RA/CXCR3/GPR65/LTB/CD3E/CCL13/IL2RB/C2/FASLG/TNF/CTSS/RPS3A/CD3D/CD79A/HCLS1/CD74/IRF8/CD28/HLA-DQA1/HLA-DRA/HLA-DOA/CCND2/TRAT1/ZAP70/IRF4/CD1D/HLA-DMB/LCK/STAT4/ITK/MAP4K1/TLR2/SIT1/PTPRC/LY75/ITGAL/CD247/CD96/CRTAM/CD2/CD3G/HLA-DOB…
LUAD	proliferative	CHOLESTEROL_HOMEOSTASIS	0.963927	0.543338	0.823239	0.606597	ACAT2/ACTG1/SQLE/FDPS/PLSCR1/NSDHL/S100A11/DHCR7/GPX8/JAG1/MVD/GNAI1/TRIB3/ERRFI1/PLAUR/ETHE1/HMGCS1/STARD4/PPARG/EBP/TNFRSF12A/ANTXR2/SCD/PCYT2/FABP5/ATF5/LGALS3/CPEB2/FADS2/SREBF2/NFIL3
LUAD	proliferative	IL2_STAT5_SIGNALING	-0.957356	0.580952	0.854342	0.629515	EOMES/ICOS/IL10/SELP/SMPDL3A/SCN9A/TRAF1/ODC1/S100A1/TNFRSF1B/CTLA4/FGL2/IKZF2/RRAGD/ENO3/GPR65/LTB/CST7/NRP1/IL10RA/CD48/IL2RB/CSF2/CDC42SE2/SPRED2/PTH1R/NFKBIZ/HOPX/SYT11/GUCY1B1/WLS/PRAF2/IRF8/RHOH/TLR7/CCND2/SHE/SH3BGRL2/IRF4/MAP6/CAPN3/BCL2/CCR4/CD79B/CD83/TTC39B/ABCB1/P2RX4/DENND5A/IRF6/GALM/SLC39A8/PRKCH/MAP3K8/RORA/ETFBKMT/RABGAP1L/SERPINB6/CISH/MAPKAPK2/ALCAM/PTCH1/CD81/AMACR/CTSZ/FAM126…
LUAD	proliferative	WNT_BETA_CATENIN_SIGNALING	0.869951	0.639004	0.912863	0.672636	CSNK1E/HDAC2/PPARD
LUAD	proliferative	APICAL_JUNCTION	0.904717	0.664786	0.923313	0.680336	ACTB/SHC1/PFN1/B4GALT1/VASP/TUBG1/ACTG1/NECTIN2/SYMPK/CD276/AKT2/GTF2F1/ACTN1/ACTN4/ARPC2/SRC/ITGB1/FSCN1/RHOF/RRAS/MAP3K20/JUP/MVD/BMP1/VCL/GNAI1/YWHAH/FLNC/MPZL1/ZYX/ADAM9/HRAS/CD99/LAMC2
LUAD	proliferative	APICAL_SURFACE	0.83822	0.706122	0.95422	0.703109	ADIPOR2/B4GALT1/ADAM10
LUAD	proliferative	NOTCH_SIGNALING	-0.827289	0.732441	0.963739	0.710123	ST3GAL6/FBXW11/ARRB1
LUAD	proliferative	ANGIOGENESIS	0.741019	0.834025	1	0.736842	JAG1/TIMP1/TNFRSF21/MSX1/POSTN/VEGFA/FGFR1/VCAN/FSTL1/COL5A2/STC1/ITGAV/VAV2/COL3A1
LUAD	proliferative	MYOGENESIS	-0.812492	0.862069	1	0.736842	MYH2/CASQ2/TNNI1/TNNC2/MYL1/SGCA/ACHE/NCAM1/EFS/FHL1/MYLK/MYH11/ACTN2/CLU/SORBS1/TNNC1/ERBB3/LDB3/GNAO1/CNN3/CD36/MRAS/HSPB8/BAG1/SH3BGR/ENO3/NOTCH1/SOD3/CHRNB1/PYGM/PTP4A3/GSN/PPP1R3C/PFKM/LARGE1/KCNH2/PDE4DIP/MYOM2/TSC2/FXYD1/LAMA2/MEF2C/RB1/GABARAPL2/CTF1/AK1/MYOZ1/FOXO4/CRAT/GPX3/LPIN1/ACSL1/VIPR1/PC/CKMT2/DMD/MEF2A/MAPRE3/ADCY9/SH2B1/DAPK2/SIRT2/DENND2B/HDAC5
LUAD	proliferative	XENOBIOTIC_METABOLISM	-0.802563	0.862069	1	0.736842	MARCHF6/EPHX1/LPIN2/NINJ1/ACOX2/ALDH9A1/ID2/ALDH2/PC/CYFIP2/FBP1/ABHD6/GNMT/FMO3/NDRG2/CROT/SAR1B/ACOX3/DHRS1/SLC46A3/ETFDH/ALAS1/CAT
LUAD	proliferative	TNFA_SIGNALING_VIA_NFKB	0.773649	0.885906	1	0.736842	RELA/TRIP10/TNIP2/TGIF1/FUT4/B4GALT1/RIPK2/NFKB2/PANX1/DNAJB4/CEBPB/MCL1/RELB/FJX1/BIRC2/SPHK1/F2RL1/EHD1/MAP2K3/FOSL2/JAG1/SMAD3/MARCKS/ATP2B1/DDX58/KLF10/BIRC3/SOD2/PLAUR/FOSL1/PMEPA1/GFPT2/MAFF/SERPINE1/KLF4/CDKN1A/TAP1/KYNU/GCH1/IER3/VEGFA/TNIP1/DUSP5/PTX3/G0S2/NFKBIE/TNFAIP6/IL15RA/MYC/IFIH1/IL23A/NAMPT/IRF1/GADD45A/EDN1/NFIL3/PDLIM5/INHBA/GADD45B/ACKR3/MXD1/TNFSF9/CLCF1/LAMB3/TNFAIP3/IL18/J…
LUAD	proliferative	IL6_JAK_STAT3_SIGNALING	-0.72597	0.928571	1	0.736842	CD36/FAS/IL12RB1/IL1R1/IL2RG/TNFRSF1B/LEPR/CSF2RB/LTB/CSF2/A2M/JUN/TNF/IL9R/TLR2/CD9/ACVR1B/MAP3K8/ITGA4/IL6ST/STAT3/IFNAR1
LUAD	proliferative	COMPLEMENT	0.710102	0.944072	1	0.736842	CALM3/GNAI3/PSEN1/RNF4/PFN1/USP14/GMFB/XPNPEP1/CEBPB/PLSCR1/SRC/PIK3CA/PRDM4/RCE1/PDGFB/CASP9/CTSL/MMP14/EHD1/PPP4C
LUAD	proliferative	APOPTOSIS	0.651273	0.971897	1	0.736842	PSEN1/RELA/DNM1L/DNAJA1/CDK2/KRT18/VDAC2/BCL2L1/DAP3/PAK1/MCL1/ETF1/BRCA1/CASP9/CASP2/H1-0/BID/HMGB2/BCAP31/TOP2A/BIRC3/SOD2/SOD1
LUAD	proliferative	COAGULATION	-0.662633	0.993548	1	0.736842	PLEK/MEP1A/CLU/THBD/SERPINC1/S100A13/LEFTY2/VWF/S100A1/MMP15/HPN/CPQ/DPP4/F10/A2M/C2/GSN/MASP2/CFI/FYN/LGMN/MST1/CD9/RAPGEF3/ACOX2/CTSH/F8/PECAM1/RGN/CTSO/LTA4H/SIRT2/PEF1/ISCU
LUAD	proliferative	INTERFERON_GAMMA_RESPONSE	0.566959	0.995455	1	0.736842	RIPK2/RBCK1/NMI/PSMA3/PSMB2/ADAR/PLSCR1/PARP12/OAS3/PSMA2/PSME2/PFKP/IFI35/LATS2/SP110/USP18/ARL4A/MTHFD2/PNPT1/TRIM25/DDX58/SOD2/TAPBP/PSMB8/UBE2L6/PNP/EIF2AK2/SECTM1/PML/STAT1/CDKN1A/HIF1A/IRF7/EPSTI1/TAP1/NUP93/OAS2/GCH1/MT2A/TOR1B/STAT2/OASL/ISG15/TNFAIP6/IL15RA/PIM1
LUAD	proliferative	ESTROGEN_RESPONSE_EARLY	-0.586509	1	1	0.736842	SLC1A1/DLC1/OVOL2/GFRA1/ELF1/MREG/CLDN7/AQP3/ENDOD1/ESRP2/FOS/SLC1A4/BCL2/PAPSS2/OLFM1/RAB17/MINDY1/AFF1/SLC24A3/GAB2/ABCA3/RBBP8/RPS6KA2/INPP5F/FCMR/ELF3/P2RY2/MAST4/CBFA2T3/KCNK5/CISH/ADCY9/SH3BP5/IL6ST/ABAT/AKAP1/LRIG1
LUAD	proliferative	ESTROGEN_RESPONSE_LATE	0.405936	1	1	0.736842	FKBP4/PERP/SIAH2/PKP3/KIF20A/RNASEH2A/HPRT1/TPBG/PLK4/CDC20/SORD/DHCR7/PPIF/CDC6/GINS2/TOP2A/STIL/SLC16A1/DNAJC1/ITPK1/SCARB1/KRT19/XRCC3/LAMC2/COX6C/AMFR/GLA/KLF4/BLVRB/MEST/SLC7A5/SFN/LSR/FKBP5/OPN3/CAV1/ETFB/FAM102A/SLC22A5/SULT2B1/FABP5
LUAD	proliferative	INFLAMMATORY_RESPONSE	-0.597125	1	1	0.736842	CMKLR1/PIK3R5/IL18RAP/GPR183/NLRP3/P2RX7/CCL17/CCL22/RGS1/TLR1/ROS1/MEP1A/ICAM1/BST2/IL10/LAMP3/KCNA3/IL15/IL1R1/IL12B/HPN/CCRL2/SLC1A2/GPR132/RASGRP1/TNFRSF1B/LCP2/ABCA1/CD82/GPC3/NMUR1/IL7R/SGMS2/IL10RA/CD48/IL2RB/SEMA4D/CD55/SLC4A4/CCR7/CX3CL1/TNFSF15/LCK/TLR2/NFKB1/SRI/SLC31A1/RNF144B/CD69/CXCR6/ACVR1B/P2RX4/SLAMF1/PDE4B/P2RY2/PTPRE/SCARF1/ACVR2A/RAF1/KIF1B/BTG2/IFNAR1/SLC11A2
LGG	inflammatory	IL2_STAT5_SIGNALING	1.04561	0.379747	0.542495	0.35405	FURIN/CYFIP1/SWAP70/CKAP4/CASP3/GALM/TWSG1/SNX9/MAPKAPK2/KLF6/MYO1C/NFIL3/P2RX4/IKZF2/MYO1E/COL6A1/PLSCR1/SERPINB6/PIM1/LRRC8C/ITGA6/WLS/ITGAV/ANXA4/PLIN2/CTSZ/FAH/NOP2/IFITM3/MUC1/NFKBIZ/TNFRSF1B/CAPG/CISH/HK2/PLAGL1/FGL2/BCL2L1/ADAM19/CA2/CDCP1/CDC6/SYNGR2/TRAF1/EMP1/CCNE1/SPRED2/ENPP1/SOCS1/IL4R/SLC1A5/RGS16/HOPX/RHOH/CD86/NRP1/FLT3LG/SPP1/SLC39A8/IFNGR1/PRKCH/SOCS2/GPR65/BHLHE40/LTB/ECM1/AHR/…
CESC	inflammatory	MYOGENESIS	1.0437	0.365443	0.522062	0.384677	TPM3/SPTAN1/MEF2D/FDPS/AGRN/FLII/ITGB1/PFKM/KIFC3/RIT1/MYO1C/PSEN2
CESC	inflammatory	KRAS_SIGNALING_UP	1.04326	0.354839	0.521822	0.3845	SDCCAG8/USP12/AVL9/TOR1AIP2/RBM4/YRDC/MAP7/ADAM17/GALNT3/ERO1A/NRP1/PLAUR/CBL/IL1B/LIF/TNFAIP3/TFPI/ADAM8/SPP1/RGS16/CBX8/AKT2/TMEM158/ANGPTL4/ZNF277/PLAU/MMD/GFPT2/G0S2/EPHB2/KCNN4/TSPAN13/PECAM1/EREG/SOX9/MPZL2/GNG11/SPON1/IGF2/CPE/PTGS2/SEMA3B/ADGRA2/INHBA/HBEGF/PLVAP/F2RL1/CCL20/F13A1/ETV5/CSF2/CFH/BTBD3/DCBLD2/BIRC3/SCG5/CA2/SERPINA3/ITGBL1/SCN1B/CFB/MMP9/DUSP6/HSD11B1/ITGA2/TMEM176B/ETV4/AL…
CESC	inflammatory	INFLAMMATORY_RESPONSE	1.04015	0.378626	0.525869	0.387483	NAMPT/ATP2A2/SLC11A2/PVR/KIF1B/SLC31A1/SRI/HIF1A/ITGA5/SLC7A1/CXCL8/OSMR/IFNAR1/PLAUR/AHR/GNAI3/PSEN1/BEST1/OSM/TNFAIP6/IL1B/RIPK2/KLF6/MMP14/LDLR/LIF/IL4R/SGMS2/AXL/SERPINE1/TPBG/ICAM1/RGS16/PROK2/IL6/HRH1/IFNGR2/ITGB3/CCL2/GABBR1/EREG/MYC/IL15RA/EMP3/IL10/FPR1/LPAR1/BDKRB1/INHBA/AQP9/TNFSF15/SLC31A2/ATP2B1/OLR1/HBEGF/CCL20/MET/CD55/IL1A/CLEC5A/MXD1/ADGRE1/ADM/F3/DCBLD2/LY6E/CSF3R/ROS1/CXCL6/HPN…
STAD	inflammatory	HEDGEHOG_SIGNALING	1.02928	0.40393	0.673217	0.453536	RASA1/NRP1/DPYSL2/NF1/UNC5C/VLDLR/SLIT1/CRMP1/NRP2/GLI1/THY1/NRCAM/SCG2
READ	inflammatory	INTERFERON_GAMMA_RESPONSE	1.02212	0.413613	0.574462	0.362818	IRF2/PML/BTG1/ADAR/IFNAR2/BPGM/STAT2/TRAFD1/VAMP8/TXNIP/RIPK1/AUTS2/STAT1/ARID5B/MYD88/SOCS3/ST3GAL5/TNFAIP2/ISG20/VAMP5/IL18BP/PSME1/PTPN2/SOD2/SP110/JAK2/FCGR1A/SERPING1/MT2A/EIF4E3/C1R/WARS1/IRF7/PELI1/NFKBIA/LATS2/VCAM1/C1S/CCL2/CMKLR1/GBP4/IFIH1/MARCHF1/ICAM1/CFH/UPP1/IRF5/P2RY14/IFI30/CD86/BATF2/CD40/ST8SIA4/GPR18/STAT4/HLA-DQA1/CD74/DDX58/HLA-DMA/SECTM1/CDKN1A/CXCL10/ISG15/TNFAIP6/LY6E/CII…
STAD	inflammatory	MYC_TARGETS_V1	1.01933	0.436364	0.700778	0.472103	PWP1/EIF4G2/UBA2/SSB/NAP1L1/DDX18/ETF1/AP3S1/G3BP1/XPOT/PSMD7/CNBP/RSL1D1/ILF2/RPL22/PRDX4/PSMC6/COPS5/EXOSC7/NCBP2/PSMA7/ABCE1/CLNS1A/PSMA1/ERH/CCT4/RPS6/EIF2S2/MRPL9/EIF3J/EPRS1/PTGES3/SET
PAAD	inflammatory	IL6_JAK_STAT3_SIGNALING	0.999524	0.456094	0.735636	0.464612	IFNAR1/IL15RA/MYD88/BAK1/PTPN2/TNFRSF21/OSMR/CD44/STAT1/PDGFC/TNFRSF12A/IRF1/STAT2/FAS/IFNGR1/IL10RB/CBL
BRCA	inflammatory	COMPLEMENT	0.996619	0.471033	0.672904	0.424992	USP15/RAF1/RNF4/USP8/RBSN/DYRK2/PRDM4/GMFB/PIK3CA/USP16/KIF2A/XPNPEP1/CDH13/CALM1/LAMP2/ADAM9/PDP1/CTSB/SH2B3/PDGFB/FN1/BRPF3/ATOX1/CD46/DPP4/RABIF/GNAI3/HSPA5
READ	inflammatory	HEME_METABOLISM	0.991124	0.496203	0.652898	0.412357	DAAM1/PPP2R5B/ALAD/GAPVD1/TNRC6B/NEK7/BPGM/CTSB/MGST3/MARK3/GYPE/UBAC1/HEBP1/FECH/BLVRA/LMO2/TAL1/MARCHF2/CLIC2/ADIPOR1/BNIP3L/TRAK2/RNF19A/SIDT2
PAAD	inflammatory	APICAL_JUNCTION	0.988688	0.504132	0.787707	0.497499	EXOC4/CTNND1/TJP1/CTNNA1/PIK3CB/MAPK14/MYL12B/DLG1/VCL/ACTN4/PARVA/PCDH1/RHOF/MPP5/MPZL1/WASL/ARPC2/ACTB/CAP1/ADAM9/B4GALT1/RSU1/ITGA2/RASA1/AMIGO2/VASP/ITGB1/RRAS/MYH9/PTEN/EGFR/LAMA3/MSN/ITGA3/JUP/SHC1/CNN2/CDH1/MPZL2/LIMA1/CD276/LAMC2/CDH3/SRC/TGFBI/ITGB4/ACTN1/LAMB3/SKAP2/STX4/CD274/ACTG1/ADAM15/CLDN4/IRS1
STAD	inflammatory	NOTCH_SIGNALING	0.985856	0.448498	0.700778	0.472103	SKP1/ST3GAL6/RBX1/FZD7
LUSC	inflammatory	KRAS_SIGNALING_DN	0.985777	0.522321	0.60735	0.230154	BTG2/SLC29A3/PTPRJ/CLSTN3/KMT2D/TFCP2L1/C5/MTHFR/ABCG4/MAST3/SYNPO/RGS11/IDUA/ZC2HC1C/ITIH3/SNN/MYO15A/GP1BA/NR6A1/YPEL1/NR4A2/MEFV/SKIL/P2RX6/GPRC5C/CACNA1F/HTR1D/TENT5C/RIBC2/KCND1/ZBTB16/EDN1/LFNG/ATP6V1B1/TGFB2/CYP11B2/CD80/GPR3/RYR1/EFHD1/CAMK1D/ARHGDIG/KCNMB1/PNMT/EDAR/KLK7/CYP39A1/SLC38A3/OXT/IFI44L/PCDHB1/SLC6A3/KCNN1/NOS1/ADRA2C/SLC6A14/NGB/NPY4R/COL2A1/BRDT/FGF22/EDN2/P2RY4/CDH16/KLK8/C…
CESC	inflammatory	WNT_BETA_CATENIN_SIGNALING	0.964361	0.512953	0.674939	0.497323	NCSTN/NCOR2/ADAM17/PSEN2
GBM	inflammatory	MYOGENESIS	0.958135	0.553699	0.709871	0.403506	ATP6AP1/PRNP/MAPRE3/BHLHE40/ITGB5/FLII/LSP1/TNNC2/DAPK2/FKBP1B/CTF1/AEBP1/ACSL1/GSN/SPARC/KIFC3/ACTA1/GADD45B/LPIN1/SPHK1/ACHE/GAA/TPM3/SOD3/MYO1C/KCNH2/DENND2B/MYLPF/HBEGF/CLU/CACNA1H/MYOZ1/LARGE1/GPX3/SYNGR2/SPEG/MEF2C/CHRNB1/FXYD1/SVIL/FABP3/BDKRB2/DES/WWTR1/ITGB4/ADCY9
THCA	inflammatory	APICAL_JUNCTION	0.953192	0.560976	0.849963	0.662076	WASL/PTEN/INSIG1/INPPL1/PTK2/ITGA10/JAM3/IKBKG/NLGN2/SHROOM2/B4GALT1/MYH9/VAV2/ADAMTS5/CTNND1/EGFR/NLGN3/SHC1/COL16A1/NF1/MPZL1/CERCAM/WNK4/THBS3/ADAM9/PLCG1/EPB41L2/FBN1/PKD1/LAYN/NFASC
THCA	inflammatory	WNT_BETA_CATENIN_SIGNALING	0.947997	0.521739	0.841515	0.655496	TP53/MAML1/ADAM17/NCOR2
READ	inflammatory	ANDROGEN_RESPONSE	0.94773	0.529691	0.679091	0.4289	MYL12A/VAPA/PLPP1/ACTN1/CAMKK2/AKT1/CDK6/PTPN21/NDRG1/ANKH/STK39/ARID5B/ADAMTS1/TMEM50A/ELK4/PDLIM5/MERTK/B4GALT1
LGG	inflammatory	P53_PATHWAY	0.946831	0.621827	0.797215	0.520287	SLC35D1/RAP2B/HDAC3/BAK1/RNF19B/PLXNB2/DNTTIP2/SEC61A1/SP1/PRMT2/PLK3/RETSAT/RB1/PTPN14/MKNK2/IRAK1/WRAP73/IER5/FUCA1/PCNA/SAT1/SERTAD3/DDB2/TOB1/BAX/MAPKAPK3/POM121/KIF13B/TAX1BP3/ZFP36L1/GADD45A/WWP1/PDGFA/MDM2/CASP1/EPHA2/RAD9A/JUN/SLC3A2/STEAP3/PPP1R15A/TGFB1/UPP1/H2AJ
GBM	inflammatory	KRAS_SIGNALING_UP	0.943126	0.612658	0.765823	0.43531	ANKH/TSPAN13/VWA5A/ERO1A/MMD/PLAUR/RGS16/FUCA1/TRIB1/TNFAIP3/DUSP6/USP12/GLRX/EPHB2/PPP1R15A/DCBLD2/SCG5/FCER1G/NRP1/SDCCAG8/G0S2/KLF4/CFHR2/ITGB2/C3AR1/ITGBL1/BIRC3/ATG10/TSPAN1/SPP1/HBEGF/CFH/TNFRSF1B/MPZL2/LCP1/MMP11/SATB1/LY96/CD37/KCNN4/CTSS/CMKLR1/TMEM176A/MAFB/EPB41L3/JUP/RBP4/F2RL1/SCN1B/IL1B/ANGPTL4/GALNT3/TMEM176B/ST6GAL1/IL2RG/PTGS2/GPNMB/PECAM1/LAPTM5/PLAT/CFB/APOD/LAT2/IL10RA/CAB39L/…
BRCA	inflammatory	ADIPOGENESIS	0.940031	0.572539	0.773701	0.488653	CS/CHUK/IMMT/UBQLN1/DLAT/BAZ2A/YWHAG/ESYT1/PTCD3/LAMA4/ABCA1/G3BP2/PPP1R15B/MAP4K3/COL4A1/DBT/ELOVL6/DLD/MTCH2/SDHC/ACOX1/RTN3/IDH3A/SUCLG1/RMDN3/ARAF/AIFM1/RIOK3/ITSN1/APLP2/CMPK1/REEP5/DNAJB9/GHITM/ADIPOR2/BCKDHA/ACLY/GBE1/GPD2
OV	inflammatory	IL6_JAK_STAT3_SIGNALING	0.93854	0.567039	0.707487	0.461728	IFNGR2/PTPN1/CBL/LEPR/TNFRSF1A/IL6ST/OSMR/STAT3/IL17RA/FAS/IFNGR1/IL13RA1/CSF1/TGFB1/LTBR/PIK3R5/IL1B/CD9/JUN/CD14/CSF2RA/SOCS3/TLR2/HMOX1/ACVRL1/TNFRSF1B/ITGA4/IL15RA/IL18R1
PAAD	inflammatory	COMPLEMENT	0.937432	0.603306	0.890093	0.562164	GNAI3/PSEN1/CASP4/PIK3CA/PLSCR1/VCPIP1/GPD2/RCE1/DOCK9/RAF1/CD59/PDP1/ANXA5/ADAM9/LGALS3/DUSP6/PSMB9/CBLB/RABIF/KYNU/S100A13/USP15/XPNPEP1/USP14/PPP2CB/MAFF/IRF1/CTSV/EHD1/CTSB/CEBPB/PLAUR/MMP14/CASP10/LYN/SRC/PPP4C/CTSC/DYRK2/IRF2/STX4/CASP7/GCA/PRSS36/CDA/FDX1/ERAP2/CTSH/CASP3/LAP3/F3/RHOG/GMFB
READ	inflammatory	UV_RESPONSE_UP	0.935829	0.603175	0.735579	0.464576	CNP/CREG1/SPR/CYB5R1/BTG1/MGAT1/STK25/FURIN/IL6ST/HYAL2/PDAP1/TYRO3/CDC34
OV	inflammatory	GLYCOLYSIS	0.935494	0.647619	0.760325	0.496212	PYGB/NANP/PGAM1/ANKZF1/CITED2/GALK2/ENO1/EGFR/PC/GPC1/TGFBI/MDH1/PKM/DDIT4/PGM2/SLC16A3/GLCE/GYS1/GOT1/ANGPTL4/B3GALT6/IRS2/P4HA2/IL13RA1/BIK/TGFA/IDUA/QSOX1/KIF2A/TPST1/DLD/CACNA1H/MPI/ALDOA/LHX9/PLOD1/RBCK1/ALG1
THCA	inflammatory	ANGIOGENESIS	0.92583	0.555556	0.849963	0.662076	PTK2/VAV2/THBD/FSTL1/STC1/NRP1/FGFR1/OLR1/COL5A2/VTN/SLCO2A1/VEGFA/SPP1/COL3A1
THCA	inflammatory	APOPTOSIS	0.916002	0.669377	0.956252	0.74487	BNIP3L/ETF1/PPP3R1/XIAP/DFFA/PTK2/DIABLO/CREBBP/BCL10/RARA/CASP2/BCL2L2/GSR/TGFBR3/SMAD7/CYLD/CDK2/PDGFRB/WEE1/TIMP3/MCL1/BCL2L11/DNAJA1/ROCK1/CASP7/CASP8/PLAT
PAAD	inflammatory	HYPOXIA	0.915054	0.654073	0.93439	0.590141	SIAH2/UGP2/TES/LDHA/KLHL24/KLF6/PGM2/EXT1/PGM1/ANXA2/TIPARP/GPC4/CCNG2/ENO1/CASP6/FOSL2/MYH9/HDLBP/PGK1/HK1/TPBG/SDC4/EGFR/BNIP3L/XPNPEP1/BHLHE40/KDM3A/MAFF/MXI1/P4HA1/KDELR3/ERO1A/PLAUR/CDKN1A/KLF7/CHST3/MAP3K1/TGFBI/TGM2/LOX/CAV1/DDIT4/FOXO3/PPP1R15A/PRDX5/IGFBP3/PFKP/ACKR3/F3/SLC6A6/RBPJ/GAPDH/IER3/ADORA2B/CA12/AK4/GYS1/HK2/GBE1/MT1E/NFIL3/LXN/PIM1/MT2A/SERPINE1/PLAC8/COL5A1/GCNT2/HS3ST1/FBP1/…
THCA	inflammatory	COMPLEMENT	0.902489	0.695122	0.965447	0.752033	DOCK4/RAF1/VCPIP1/GMFB/RNF4/GNAI3/AKAP10/USP16/CBLB/PCLO/GPD2/PRDM4/LRP1/USP14/HSPA1A/CD46/ZFPM2
LGG	inflammatory	APICAL_JUNCTION	0.899756	0.720988	0.879253	0.573828	CTNNA1/ACTN4/PLCG1/CAP1/CTNND1/BMP1/ARPC2/AKT2/MYH9/TUBG1/SHC1/NECTIN2/VASP/ZYX/CD276/MSN/PFN1/ADAM9/MAP3K20/THBS3/ACTB/INPPL1/JAM3/ITGB1/CDH11/MYL12B/ADAM15/FBN1/CD274/PIK3R3/NEXN/SKAP2/B4GALT1/ITGA3/ACTG1/VAV2/CDH6/ITGA2/MPP5/JUP/RAC2/TRAF1
BRCA	inflammatory	HEDGEHOG_SIGNALING	0.899705	0.625978	0.800062	0.505302	NF1/NRP1/THY1/NRP2/ADGRG1/CDK5R1/SCG2/OPHN1/L1CAM/VEGFA/RASA1/TLE1
LUSC	inflammatory	ANDROGEN_RESPONSE	0.893929	0.662461	0.736067	0.278931	CAMKK2/UBE2J1/ZMIZ1/HERC3/PTPN21/TMEM50A/AKAP12/FKBP5/ACTN1/PGM3/MYL12A/ZBTB10/HMGCR
OV	inflammatory	CHOLESTEROL_HOMEOSTASIS	0.878374	0.668407	0.760325	0.496212	MVK/NFIL3/CYP51A1/CHKA/ECH1/ACSS2/ALDOC/PLAUR/CTNNB1/ERRFI1/SREBF2/TP53INP1/CD9/LDLR/DHCR7/FABP5/FDFT1/GPX8/ANTXR2/LGALS3/SEMA3B/ATF3/PPARG/LPL/CBS
LGG	inflammatory	NOTCH_SIGNALING	0.878354	0.64503	0.806288	0.526209	DTX2/PPARD/FZD1/CUL1/JAG1/PSEN2/APH1A/PSENEN/NOTCH3/FZD5
READ	inflammatory	KRAS_SIGNALING_DN	0.875908	0.773438	0.899346	0.568008	NR4A2/KLHDC8A/SLC29A3/KCND1/EFHD1/MFSD6/GTF3C5/BTG2/MTHFR/GDNF/CLSTN3/PTPRJ/TGFB2/SYNPO/COPZ2/NRIP2/GPRC5C/TCF7L1/LFNG/GP1BA/SLC16A7/NR6A1/CD80/ACTC1/YPEL1/ITGB1BP2/GAMT/SLC30A3/NUDT11/SGK1/CCDC106/ABCG4/RYR1/ITIH3/IDUA/KRT5/PRODH/CHST2/ZBTB16/LYPD3/PNMT/KCNQ2/RYR2/KCNMB1/IFNG/EDAR/PTGFR/EPHA5/CNTFR/IFI44L/OXT/TENM2/IL12B/ARPP21/SHOX2/GRID2/BMPR1B/SLC6A3/CCR8/SCN10A/FGF16/CALML5/FGF22/INSL5/P2RY4…
GBM	inflammatory	XENOBIOTIC_METABOLISM	0.875044	0.747549	0.849488	0.482867	CNDP2/ACP2/POR/ATP2A2/NPC1/TMBIM6/UPP1/SLC6A6/NINJ1/FAH/IGFBP4/PGRMC1/CYP27A1/MAN1A1/GABARAPL1/TPST1/CAT/SPINT2/HPRT1/HMOX1/ALDH2/FBP1/GCKR/CDA/CBR1/PTGES/PTGES3/LPIN2/ASL/PINK1
GBM	inflammatory	PANCREAS_BETA_CELLS	0.870402	0.643154	0.784334	0.445832	VDR/INS/PCSK1/MAFB/STXBP1/PAK3/PCSK2/NKX2-2/SYT13/SST/CHGA/DCX/HNF1A/PAX4/SLC2A2/G6PC2/IAPP/ABCC8/PAX6/NEUROD1
PAAD	inflammatory	PANCREAS_BETA_CELLS	0.86584	0.676596	0.939716	0.593505	SEC11A/VDR/SRP9
PAAD	inflammatory	ESTROGEN_RESPONSE_EARLY	0.86502	0.751174	0.960472	0.606614	SIAH2/RBBP8/MYOF/ENDOD1/TIPARP/TSKU/KRT18/PLAAT3/TOB1/KRT8/B4GALT1/UGCG/CD44/FLNB/NRIP1/BLVRB/OPN3/PRSS23/TPBG/HES1/KLF10/ZNF185/SLC16A1/BHLHE40/KRT19/NAV2/SNX24/TGIF2/FOXC1/MREG/ALDH3B1/ELF1/ABHD2/RHOD/FDFT1/P2RY2/RAB31/PMAIP1/ESRP2/FRK/TGM2/LAD1/ADD3/CCND1/PTGES/FHL2/CLDN7/PODXL/DYNLT3/SFN/CELSR1/ELF3/CA12/PEX11A/SEC14L2/KCNK5/KAZN/MUC1/AREG/SEMA3B/ISG20L2/SCNN1A/THSD4/TJP3/GJA1/MICB/OVOL2/KLK1…
OV	inflammatory	COMPLEMENT	0.861343	0.752381	0.835979	0.545586	RCE1/PDP1/RAF1/RBSN/LTA4H/CTSD/SH2B3/CEBPB/ADAM9/DOCK4/USP8/CTSB/CPQ/DOCK9/PLAUR/KIF2A/LIPA/CBLB/LRP1/TIMP1/PRDM4/ITGAM/LAMP2/RHOG/GNG2/MAFF/CA2/DUSP5/SPOCK2/PIK3R5/DGKH/CD59/CTSL/PIK3CG
LGG	inflammatory	HYPOXIA	0.859199	0.83038	0.928074	0.605691	SIAH2/MYH9/PGM1/CASP6/HEXA/MAP3K1/GPC1/EXT1/ERRFI1/GBE1/PGM2/KLF6/HSPA5/STBD1/NFIL3/IRS2/GYS1/CHST2/GLRX/KLF7/PIM1/GAA/ATP7A/CAVIN1/UGP2/PLAUR/PLIN2/PDK3/JUN/LDHA/PNRC1/PAM/ENO1/TES/HK2/GAPDH/PPP1R15A/F3/ANXA2/KDELR3/EFNA1/DTNA/SDC2/CITED2/TNFAIP3/FBP1/NAGK/ISG20/GPC4/P4HA2/PDGFB/FOSL2/LOX/GPI/AK4/SDC3/AKAP12/LXN/DDIT3
CESC	inflammatory	COMPLEMENT	0.851108	0.77573	0.969662	0.714488	CD46/HSPA5/ADAM9/GMFB/USP8/PREP/PRDM4/AKAP10/ANXA5/PLAUR/EHD1/CD59/GNAI3/PSEN1/CSRP1/USP14/COL4A2/MMP15/MMP14/CALM3/TIMP2/TNFAIP3/LGMN/GRB2/CTSL/SERPINE1/CXCL1/FN1/IL6/LIPA/CEBPB/PDGFB/DOCK9/CTSB
LGG	inflammatory	UV_RESPONSE_UP	0.850922	0.835267	0.928074	0.605691	WIZ/YKT6/BAK1/FURIN/MGAT1/CEBPG/ALAS1/RPN1/CYB5B/PRKACA/CASP3/RAB27A/TFRC/GGH/TMBIM6/UROD/BTG3/H2AX/CDK2/AGO2/BSG/AP2S1/PPAT
CESC	inflammatory	NOTCH_SIGNALING	0.850575	0.683135	0.875814	0.645336	APH1A/PSEN2
THCA	inflammatory	ANDROGEN_RESPONSE	0.84415	0.783198	1	0.778947	FADS1/INSIG1/NDRG1/ZMIZ1/ELK4/GNAI3/IDI1/HOMER2/B4GALT1/APPBP2/ELL2/GSR/NCOA4/PDLIM5/ELOVL5/HMGCR/HPGD/GPD1L/ABCC4/PIAS1/SRF/LMAN1/SPCS3/SCD/SLC38A2/PTPN21/DNAJB9/MAK/ADAMTS1/CDC14B/HMGCS1/ABHD2/ARID5B/AKAP12/NKX3-1/SEC24D
PAAD	inflammatory	NOTCH_SIGNALING	0.842238	0.696793	0.941612	0.594702	JAG1/MAML2/APH1A/TCF7L2/HES1/NOTCH2/WNT5A/DTX4/CCND1/PPARD/LFNG/RBX1
LGG	inflammatory	REACTIVE_OXYGEN_SPECIES_PATHWAY	0.837978	0.760915	0.905851	0.591187	GSR/G6PD/SBNO2/GCLM/LAMTOR5/FES/EGLN2/OXSR1/GLRX/ABCC1
THCA	inflammatory	HYPOXIA	0.837201	0.839394	1	0.778947	BNIP3L/TES/GBE1/NDRG1/P4HA1/PGK1/EXT1/KDM3A/VHL/PFKFB3/NOCT/FOSL2/NDST1/NR3C1/PPP1R15A/MYH9/ERO1A/SLC2A1/EGFR/PIM1/STC1/NFIL3/STC2/SLC2A3/ACKR3/PPP1R3C/SERPINE1/BHLHE40/FOXO3/PGM2/PAM/TGFB3/CHST3/TMEM45A/ETS1/PRKCA/AK4/AKAP12/SDC2/CCN1/SLC6A6/KLF7/PPFIA4/COL5A1/IGFBP3/SRPX/VLDLR/CITED2/PPARGC1A/ATF3/BCL2/INHA/VEGFA/CDKN1A/MAFF/TNFAIP3/PLAUR/PCK1/PYGM
READ	inflammatory	INFLAMMATORY_RESPONSE	0.836053	0.817949	0.905797	0.572082	IFNGR2/RELA/TIMP1/IFNAR1/SCARF1/SCN1B/CALCRL/CSF1/EMP3/RGS16/RNF144B/PTGIR/IL1R1/BTG2/SPHK1/OSMR/LCK/MMP14/APLNR/DCBLD2/AHR/RGS1/CD70/AXL/IRF7/NFKBIA/ITGA5/OLR1/KLF6/MSR1/NMUR1/CCL2/P2RX7/CMKLR1/STAB1/CX3CL1/C5AR1/ICAM1/LIF/GP1BA/LPAR1/CD40/GPR183/GABBR1/SLC7A2/TNFSF9/CLEC5A/MARCO/SLC1A2/ABCA1/ITGB8/PIK3R5/CCL17/INHBA/LTA/CDKN1A/CXCL10/CYBB/TNFAIP6/LY6E/C3AR1/CD69/CD14/IL6/HAS2/LCP2/PTAFR/CHST2/C…
GBM	inflammatory	NOTCH_SIGNALING	0.82938	0.708333	0.832566	0.473248	SAP30/CUL1
MESO	proliferative	E2F_TARGETS	3.07673	1.704e-31	8.52e-30	5.38105e-30	CNOT9/DONSON/ANP32E/SMC6/SYNCRIP/NUP107/PCNA/POLE/CSE1L/RACGAP1/LIG1/SLBP/POLD1/MAD2L1/PSMC3IP/MCM6/SSRP1/KPNA2/JPT1/H2AX/RFC2/CKS2/ATAD2/TIMELESS/TUBG1/HMGB2/CDK4/UBE2T/ORC6/BARD1/SPAG5/MCM4/BRCA1/PRKDC/TRIP13/CDC25A/GINS1/AURKA/PLK4/CCNB2/CENPE/MCM2/HELLS/MCM7/GINS4/PA2G4/CDCA3/CDKN3/EZH2/DCLRE1B/TOP2A/ESPL1/NCAPD2/TACC3/MMS22L/H2AZ1/NASP/CDK1/GSPT1/MELK/TK1/RAD51AP1/RRM2/SMC1A/DDX39A/ILF3/PTTG…
MESO	proliferative	G2M_CHECKPOINT	3.07213	5.97159e-31	1.4929e-29	9.42883e-30	NSD2/H2AZ2/SYNCRIP/CHAF1A/KMT5A/POLE/RACGAP1/FBXO5/ODF2/MAD2L1/MCM6/KPNA2/JPT1/H2AX/CKS2/RBL1/CDK4/ORC6/BARD1/UCK2/CCNF/CDC25A/AURKA/PLK4/POLQ/CCNB2/CENPE/MCM2/E2F1/ORC5/CCNA2/CDKN3/EZH2/CDC27/EXO1/TOP2A/ESPL1/CBX1/NDC80/TACC3/H2AZ1/NASP/KIF23/CDK1/RASAL2/CUL1/GSPT1/TROAP/PRC1/NEK2/E2F3/CDC45/MAP3K20/TPX2/DTYMK/SMC1A/DDX39A/KATNA1/BUB3/BUB1/MARCKS/ILF3/PTTG1/UBE2S/BIRC5/CHEK1/PLK1/CENPA/MCM5/KIF4…
MESO	proliferative	OXIDATIVE_PHOSPHORYLATION	-3.149	1.48959e-22	2.48265e-21	1.56799e-21	NDUFA8/NDUFA4/ECI1/COX17/ATP6V1G1/NDUFB7/ISCA1/MTX2/ATP5PF/NDUFS8/PHB2/NDUFB8/PDHX/AFG3L2/ATP5MC2/DLD/COX5B/ATP6V0C/NDUFV2/COX8A/ATP5PO/ECHS1/SDHA/NDUFB4/MRPL35/ATP6V1E1/OGDH/NDUFB3/NDUFA1/ATP5MC3/TOMM70/COX4I1/TIMM9/ATP6V1D/NNT/NDUFB6/MRPS30/RETSAT/MAOB/ATP5PD/MRPL15/MPC1/ATP6V0E1/FDX1/SUPV3L1/COX10/SDHB/HSPA9/AIFM1/UQCR10/OAT/PRDX3/UQCRB/BCKDHA/SUCLA2/COX7B/NDUFS3/HADHA/HTRA2/ETFDH/ACO2/ATP5F1B…
MESO	proliferative	INTERFERON_ALPHA_RESPONSE	-3.07138	1.90163e-16	2.37703e-15	1.50128e-15	GBP4/BATF2/ISG15/ISG20/NCOA7/OASL/CSF1/WARS1/LPAR6/IFI30/PLSCR1/GBP2/LAMP3/EPSTI1/SAMD9/RSAD2/PARP12/MVB12A/SELL/SAMD9L/STAT2/TRIM14/CD47/HELZ2/PROCR/IFI44/TAP1/USP18/MX1/HERC6/IRF7/IL7/PARP14/LY6E/PSMB9/TXNIP/TRIM25/CMPK2/IFIT3/IFIT2/HLA-C/LAP3/IFI35/EIF2AK2/SP110/C1S/DDX60/B2M/OAS1/CD74/PSME2/UBA7/ADAR/IFIH1/IFITM1/IFITM3/UBE2L6/DHX58/PSMA3/RTP4/IRF1/PSMB8/IFITM2/ELF1/PARP9/NMI/TDRD7/CASP8/SLC2…
MESO	proliferative	INTERFERON_GAMMA_RESPONSE	-2.7124	1.14428e-14	1.14428e-13	7.22704e-14	BANK1/IFI44L/CD86/CD38/PLA2G4A/GBP4/BATF2/ISG15/LCP2/SOD2/ISG20/OASL/IRF8/OAS2/WARS1/IFI30/MX2/CCL7/PLSCR1/HLA-G/EPSTI1/CIITA/RSAD2/PARP12/OAS3/GCH1/SAMD9L/STAT2/TRIM14/HELZ2/IFI44/ZBP1/TAP1/FGL2/USP18/XAF1/TNFAIP2/MX1/HERC6/IRF7/STAT1/IL7/CFB/PARP14/HLA-DRB1/IFIT1/LY6E/HLA-B/PSMB9/TXNIP/HLA-A/TRIM25/CMPK2/IL10RA/PTPN2/IL18BP/CCL2/IFIT3/IFIT2/LAP3/SRI/IFI35/NFKB1/EIF2AK2/SAMHD1/SP110/NOD1/C1S/ST3…
MESO	proliferative	MYC_TARGETS_V1	2.41842	2.45058e-13	2.04215e-12	1.28978e-12	PTGES3/PWP1/YWHAQ/PSMD14/SYNCRIP/NCBP1/CCT2/PRPS2/PCNA/XPOT/CDK2/PSMD1/PPM1G/TCP1/GOT2/MAD2L1/MCM6/KPNA2/RRM1/PSMA1/IFRD1/CDK4/SRPK1/PSMD3/HNRNPA2B1/MCM4/HDGF/MCM2/MCM7/RUVBL2/UBA2/CCNA2/PA2G4/PSMC4/PSMA7/TYMS/H2AZ1/CBX3/SNRPA1/CCT5/CUL1/GSPT1/HPRT1/CDC45/EIF4G2/MRPL9/PPIA/BUB3/ILF2/TRIM28/CCT3/HDAC2/MCM5/PSMD8/NME1/SMARCC1/DEK/CSTF2/SNRPD1/SERBP1/SET/CDC20/PRPF31/HNRNPA3/ABCE1/TFDP1/CTPS1/LSM7/C…
MESO	proliferative	MITOTIC_SPINDLE	2.16106	3.12106e-09	2.22933e-08	1.408e-08	MAPRE1/PXN/CKAP5/TBCD/ECT2/RACGAP1/ACTN4/FBXO5/MYO9B/CEP250/ALS2/FSCN1/FLNA/SEPTIN9/MARK4/AURKA/CCNB2/MYH9/CENPE/CDC27/TOP2A/ESPL1/NDC80/KIF23/CDK1/RASAL2/ARHGAP10/PRC1/NEK2/TPX2/CLIP2/KNTC1/SMC1A/DST/KATNA1/BUB1/MARCKS/CCDC88A/KIF3C/NCK2/BIRC5/FLNB/PLK1/MYO1E/KIF4A/TRIO/VCL/CYTH2/CENPF/KIF2C/CDC42BPA/KIF11/DLGAP5/KIF20B/TTK/SASS6/HOOK3/BRCA2/KIF15/INCENP/CEP72/CLASP1/NUSAP1/PIF1/ANLN/DYNC1H1/ARA…
MESO	proliferative	EPITHELIAL_MESENCHYMAL_TRANSITION	2.02541	3.66118e-08	2.28824e-07	1.4452e-07	COLGALT1/PLOD3/CALU/TPM4/FLNA/LAMC1/SERPINH1/MCM7/FSTL1/P3H1/DST/LGALS1/EMP3/PLOD1/ITGA5/PMEPA1/TGFB1/BMP1/ITGB1/ITGAV/VIM/LOX/GPC1/MMP14/EFEMP2/LOXL2/ENO2/QSOX1/GPX7/FERMT2/TNFRSF12A/COL7A1/LOXL1/SGCB/SDC1/CALD1/COL6A2/COL5A1/THBS2/SNAI2/VEGFC/GLIPR1/PLAUR/COPA/SPARC/COL5A2/IGFBP3/CTHRC1/PVR/FBN1/THY1/MYL9/MATN3/COL12A1/FAP/TPM1/COL4A2/TPM2/FN1/FSTL3/DPYSL3/NT5E/ITGA2/INHBA/ECM1/GADD45A/CDH2/MSX…
MESO	proliferative	ADIPOGENESIS	-2.14997	1.82328e-07	1.01294e-06	6.39749e-07	DLD/REEP5/CAVIN2/PPP1R15B/PGM1/C3/COX8A/DDT/ATP5PO/ECHS1/QDPR/DRAM2/DBT/CCNG2/TOB1/ATL2/UCK1/PTCD3/RETSAT/MRPL15/ACOX1/TANK/SDHB/ACADS/AIFM1/UQCR10/PRDX3/BCKDHA/BCL2L13/G3BP2/DNAJB9/SQOR/PEX14/COX7B/NDUFS3/EPHX2/GPD2/ACO2/PDCD4/DHRS7B/DECR1/DLAT/RMDN3/TST/DHRS7/ACADM/COQ9/IMMT/HIBCH/ALDH2/SLC66A3/MCCC1/CAT/PPM1B/ESRRA/NDUFA5/RREB1/HADH/ELMOD3/SUCLG1/CPT2/SCP2/GHITM/ARAF/STAT5A
MESO	proliferative	MTORC1_SIGNALING	1.94232	2.54475e-06	1.27237e-05	8.03604e-06	PSMD14/YKT6/GMPS/CCT6A/STIP1/PSMD13/RIT1/ACTR2/ACLY/ADIPOR2/PDAP1/TUBG1/IFRD1/CCNF/MCM4/PSMG1/CDC25A/AURKA/P4HA1/SERPINH1/MCM2/GAPDH/PSMC4/RDH11/ATP2A2/HPRT1/ABCF2/RRM2/PPIA/DDX39A/SRD5A1/BUB1/G6PD/RPA1/PLK1/SHMT2/ERO1A/SQLE/HMGCR/NUP205/TOMM40/PSAT1/HMGCS1/GSK3B/SLC1A5/HMBS/ASNS/EIF2S2/FADS1/TRIB3/HSP90B1/TPI1/DDIT3/PSME3/CACYBP/NIBAN1/PDK1/SORD/ELOVL5/FADS2/SLC7A5/PSMC2/EBP/ACTR3/ACACA/UNG
MESO	proliferative	FATTY_ACID_METABOLISM	-2.03128	8.78288e-06	3.99222e-05	2.5214e-05	ECHS1/PRDX6/TP53INP2/SDHA/HSD17B7/UROD/ECI2/GLUL/GABARAPL1/RETSAT/ACSM3/ACOX1/SLC22A5/GCDH/UBE2L6/ACOT2/BLVRA/HSD17B11/ACSL5/ACADS/ALAD/SUCLA2/HMGCL/GPD2/ETFDH/GRHPR/ACO2/APEX1/DECR1/AUH/PCBD1/SUCLG2/MDH1/DLST/ACADM/D2HGDH/HSDL2/ALDH3A2/ALDH9A1/HIBCH/PSME1/PDHB/MLYCD/MCEE/EPHX1/HSD17B4/HADH/HADHB/SUCLG1/CPT2/ACAA1/SDHD
MESO	proliferative	HEME_METABOLISM	-1.69579	0.000293707	0.00122378	0.000772912	MINPP1/TFDP2/PDZK1IP1/TENT5C/C3/GLRX5/TOP1/RCL1/SLC11A2/FN3K/TNRC6B/SLC6A9/EPB41/CCDC28A/RNF19A/UROD/SELENBP1/BTG2/NUDT4/PPOX/NNT/KAT2B/SLC25A38/KHNYN/BLVRA/MXI1/NFE2L1/ALAD/ADD1/FBXO7/PRDX2/ATP6V0A1/DCUN1D1/HTRA2/MARCHF8/LRP10/RBM5/CCND3/GDE1/KLF3/RANBP10/MARK3/CIR1/VEZF1/CAT/ALDH6A1/NCOA4/CAST/EZH1/FBXO9/HAGH/YPEL5/TMEM9B/MKRN1/DCAF11
MESO	proliferative	MYC_TARGETS_V2	1.81332	0.000764008	0.00293849	0.00185589	CDK4/MCM4/PLK4/UTP20/PA2G4/NOP2/CBX3/SLC19A1/PLK1/MCM5/TCOF1/TBRG4/PUS1/NOC4L/AIMP2/NOP56/SORD/UNG/WDR43/TMEM97/RRP12/IMP4/PRMT3/DDX18/GRWD1/PPRC1/NDUFAF4/MAP3K6/HSPD1/TFB2M/NOLC1/RRP9/SLC29A2
MESO	proliferative	BILE_ACID_METABOLISM	-1.80037	0.000961663	0.00343451	0.00216917	PNPLA8/BCAR3/PAOX/PEX16/PEX11G/PECR/PFKM/CYP27A1/RETSAT/GNMT/AMACR/EFHC1/PEX12/HSD17B11/ACSL5/GSTK1/LONP2/EPHX2/PRDX5/SLC22A18/NUDT12/ALDH9A1/MLYCD/CAT/HSD17B4/SCP2/ISOC1/PEX19
MESO	proliferative	PEROXISOME	-1.73268	0.00146619	0.0048873	0.00308672	CTBP1/RETSAT/ACOX1/HSD17B11/ACSL5/GSTK1/LONP2/PEX14/PEX11B/EPHX2/HMGCL/PRDX5/PEX5/SLC25A19/ALDH9A1/SLC25A4/FIS1/MLYCD/MVP/CAT/HSD17B4/ACAA1/SCP2/ISOC1/PEX2
MESO	proliferative	APICAL_JUNCTION	1.54949	0.00374023	0.0116882	0.00738204	ACTB/ACTN4/CAP1/CD276/FSCN1/SHC1/TUBG1/ZYX/VASP/MYH9/SYMPK/INPPL1/MAP3K20/VAV2/THBS3/MAPK11/VCL/CNN2/MSN/ADAM9/NECTIN1/ACTN1/RSU1/CDK8/MAP4K2/BMP1/ITGB1/YWHAH/ACTG1/SRC/ARPC2/PLCG1/SGCE/PFN1/CERCAM/MDK/HRAS/JAM3/CD99/LAYN/PCDH1/MAPK14/FBN1/THY1/NLGN2/MYL9/MYH10/MPZL1/NF1/ITGA2/PIK3CB/ADAMTS5/CD34/FLNC/AMIGO2/AKT2/ATP1A3/CDH6/RRAS/VCAN/EPB41L2/SDC3/MVD/NECTIN3/VWF/RHOF/GNAI2/JUP
MESO	proliferative	PI3K_AKT_MTOR_SIGNALING	1.478	0.0233369	0.0660878	0.0417397	RAC1/CFL1/CDK2/RIT1/ACTR2/CDK4/UBE2N/E2F1/ARPC3/PTPN11/CDK1/TRAF2/AKT1S1/MAPKAP1/GSK3B/TRIB3/HSP90B1/PAK4/PLCG1/DDIT3/PDK1/PRKAR2A/PFN1/MAPK8/HRAS/AKT1/ACTR3/ACACA/CLTC
MESO	proliferative	SPERMATOGENESIS	1.46409	0.0237916	0.0660878	0.0417397	CHFR/MAST2/PSMG1/AURKA/TSN/CCNB2/CDKN3/EZH2/CDK1/NEK2/BUB1/KIF2C/CNIH2/TTK/NCAPH/CLPB/TOPBP1/DBF4/VDAC3/PIAS2/RFC4/ACRV1/CSNK2A2/PRKAR2A
MESO	proliferative	GLYCOLYSIS	1.3884	0.0366011	0.0963186	0.0608328	EXT2/CHPF2/GOT2/PYGB/FKBP4/ME2/AURKA/P4HA1/PSMC4/PKM/NASP/CDK1/PPIA/G6PD/CENPA/ERO1A/DEPDC1/KIF2A/PLOD1/SAP30/STMN1/TPST1/GYS1/KIF20A/GLCE/GPC1/TXN/ZNF292/ENO2/HMMR/QSOX1/TPI1/PPP2CB/SLC16A3/SDC1/GFUS/COL5A1/CLN6/GALK1/ADORA2B/EFNA3/IGFBP3/DSC2/B4GALT2/CAPN5/PRPS1/XYLT2/SLC35A3/NT5E/TALDO1/COPB2/TPBG/ARTN/EXT1/PFKP/PLOD2/SDC2/VCAN/HOMER1/CD44/CHST2/RRAGD/STC2/SDC3/FUT8/CHST6/KDELR3/PPFIA4/SLC25A10
MESO	proliferative	DNA_REPAIR	1.36828	0.0396301	0.0990753	0.0625739	ARL6IP1/POLR2D/RALA/PCNA/LIG1/POLD1/SSRP1/RFC2/TMED2/POLB/ZWINT/FEN1/TYMS/RAE1/SUPT5H/HPRT1/RAD51/NME1/RFC5/GTF2H3/NELFB/POLA1/SF3A3/TAF6/DGCR8/RFC3/DUT/TAF13/ERCC2/UPF3B/ADRM1/ALYREF/UMPS/VPS37B/CANT1/TARBP2/POLR2G/SAC3D1/GUK1/RFC4/SEC61A1
MESO	proliferative	ANDROGEN_RESPONSE	1.36591	0.0659341	0.156986	0.099149	STK39/CENPN/SMS/CDK6/GNAI3/CAMKK2/PA2G4/HMGCR/ACTN1/PMEPA1/HMGCS1/ITGAV/FADS1/LMAN1/ADRM1/UBE2J1/SORD/ELOVL5/H1-0/AKT1/ABCC4/CCND1/DBI/PGM3/ELK4/XRCC6/SCD/RRP12/MYL12A/ADAMTS1/INPP4B
MESO	proliferative	HEDGEHOG_SIGNALING	1.35347	0.103817	0.235947	0.149019	CDK6/MYH9/CDK5R1/TLE3/PML/CELSR1/HEY1/THY1/NRP2/CRMP1/NF1/NRP1/ADGRG1/L1CAM/ACHE/SCG2/HEY2/UNC5C/NKX6-1
MESO	proliferative	CHOLESTEROL_HOMEOSTASIS	1.30986	0.116883	0.254094	0.16048	FDPS/ATXN2/MVK/FDFT1/ANXA5/SQLE/HMGCR/ACAT2/S100A11/HMGCS1/ACTG1/TRIB3/FASN/NIBAN1/FADS2/TNFRSF12A/EBP/ANTXR2/PLAUR/TMEM97/SCD/SREBF2/ATF5/ABCA2/ALCAM/LDLR/SC5D/CHKA/MVD
MESO	proliferative	XENOBIOTIC_METABOLISM	-1.19629	0.132332	0.265233	0.167516	CBR1/DDT/PROS1/GSTM4/TMBIM6/PGD/SLC12A4/GABARAPL1/ACOX2/CYP27A1/RETSAT/ACOX1/GNMT/NINJ1/SLC46A3/ABHD6/ID2/KARS1/ADH5/ETFDH/ACO2/TKFC/PSMB10/DHPS/DHRS7/CYB5A/ALDH9A1/ALDH2/EPHX1/NDRG2/CAT/PINK1/MCCC2/DHRS1
MESO	proliferative	PROTEIN_SECRETION	-1.22304	0.132616	0.265233	0.167516	YIPF6/GOLGA4/NAPA/ATP1A1/ARFIP1/RAB14/SEC22B/RAB2A/USO1/TMED10/AP1G1/ATP6V1H/COG2/SGMS1/VAMP3/RAB9A/CLN5/SNX2/TSG101
MESO	proliferative	P53_PATHWAY	-1.15497	0.15736	0.302616	0.191126	DEF6/H2AJ/PROCR/GLS2/ZBTB16/RXRA/TAP1/DDB2/NUPR1/HEXIM1/CTSF/IP6K2/ABHD4/CDKN2B/DNTTIP2/TXNIP/OSGIN1/CDKN2A/EPS8L2/GM2A/CEBPA/PTPRE/H1-2/TM4SF1/BAIAP2/FBXW7/FAM162A/TOB1/SAT1/CD81/WRAP73/VAMP8/BTG2/RETSAT/ANKRA2/NDRG1/NINJ1/ABAT/BLCAP/RACK1/CCND2/TSPYL2/SP1/MXD4/NOL8/COQ8A/XPC/CGRRF1/CCND3/TRAFD1/FUCA1/CDKN2AIP/CCNG1/CASP1/EPHX1/HINT1/ISCU/RCHY1/WWP1/ERCC5
MESO	proliferative	UV_RESPONSE_UP	1.12798	0.227513	0.421321	0.266097	YKT6/STIP1/CDK2/PPAT/PDAP1/H2AX/FKBP4/FEN1/HSPA13/PSMC3/TGFBRAP1/SELENOW/AGO2/PPT1/AP2S1/STK25/STARD3/PRKACA/CEBPG/ASNS/CDC34/GGH/MMP14/ENO2/DNAJB1/WIZ/CCNE1/RFC4
MESO	proliferative	ANGIOGENESIS	1.16847	0.262346	0.468474	0.295879	FSTL1/VAV2/ITGAV/PDGFA/COL5A2/SLCO2A1/NRP1/MSX1/VCAN/COL3A1/APP/THBD/FGFR1/JAG2/POSTN
MESO	proliferative	IL2_STAT5_SIGNALING	1.10343	0.27216	0.469241	0.296363	PHTF2/SNX14/CKAP4/DENND5A/DCPS/NCS1/LCLAT1/UCK2/P4HA1/PLEC/NOP2/IGF2R/SNX9/MYO1E/PDCD2L/TWSG1/HUWE1/PUS1/CDC6/SLC1A5/PRAF2/ITGAV/UMPS/CTSZ/CCNE1/LRIG1/COL6A1/SYT11/LRRC8C/P2RX4/NCOA3/MAPKAPK2/ITGA6/NRP1/SWAP70/NT5E/ECM1/ENPP1/IGF1R/ALCAM/CASP3/CD44/IL4R/SLC2A3/RRAGD/ADAM19/ETV4/SERPINB6/TNFRSF9/ODC1/ST3GAL4/SH3BGRL2/BATF3/GLIPR2/PLAGL1/SLC29A2/ITGAE/PNP/PRNP/SCN9A/GUCY1B1/IKZF4/BMPR2
MESO	proliferative	HYPOXIA	1.09077	0.290446	0.48289	0.304983	ANXA2/P4HA1/MYH9/GAPDH/SIAH2/CAVIN1/BNIP3L/ERO1A/HK1/SAP30/NDST1/JMJD6/KLF7/GYS1/CHST3/LOX/GPC1/ZNF292/ENO2/TPI1/DDIT3/PDK1/KDM3A/COL5A1/GALK1/ADORA2B/PRKCA/EFNA3/PLAUR/TPST2/PDGFB/IGFBP3/PFKL/CAV1/TPBG/SLC2A1/TES/EXT1/PFKP/SDC2/CHST2/SLC2A3/PPP1R15A/RRAGD/STC2/SDC3/ETS1/KDELR3/PPFIA4/NOCT/DDIT4/RBPJ/VHL/CSRP2/CDKN1A/SERPINE1/ADM/AKAP12/BGN/PDK3/SRPX/GPI/SLC25A1/HOXB9/BCAN/STBD1/PAM/ANGPTL4
MESO	proliferative	WNT_BETA_CATENIN_SIGNALING	1.13218	0.299392	0.48289	0.304983	NCOR2/CUL1/HDAC2/SKP2/NOTCH1/HEY1/NCSTN/CSNK1E/ADAM17/AXIN1/DLL1/DVL2/NOTCH4/RBPJ/JAG2/PPARD/WNT5B/TP53/HEY2
MESO	proliferative	UNFOLDED_PROTEIN_RESPONSE	1.06639	0.338731	0.517844	0.32706	YWHAZ/ARFGAP1/XPOT/ALDH18A1/H2AX/SHC1/KHSRP/CNOT2/EIF4EBP1/ERO1A/DCTN1/LSM1/DKC1/CEBPG/PSAT1/ASNS/IARS1/EIF4G1/ATF6/HSP90B1/NOP56/BANF1/GOSR2/WIPI1/SLC7A5/SRPRB/TUBB2A
MESO	proliferative	APOPTOSIS	-1.05287	0.344398	0.517844	0.32706	PAK1/TIMP1/RETSAT/IFITM3/IRF1/DFFA/ADD1/DPYD/CCND2/DNAJC3/DNAJA1/PDCD4/CASP8/CASP7/RNASEL/BCL2L2/ERBB2/CFLAR/ETF1/MADD/VDAC2/CASP1/RELA/CASP4/CASP9/XIAP
MESO	proliferative	APICAL_SURFACE	1.08984	0.352134	0.517844	0.32706	EPHB4/ADIPOR2/BRCA1/NCOA6/HSPB1/PLAUR/ADAM10/ATP8B1/THY1/DCBLD2
MESO	proliferative	ALLOGRAFT_REJECTION	-1.03111	0.391705	0.559579	0.353418	GZMA/LY75/IL2RB/CD40/CD1D/GZMB/CTSS/CD86/KLRD1/ITGAL/IL18RAP/LCP2/CSF1/CRTAM/IRF8/PRKCB/WARS1/NLRP3/CCL7/TLR1/ELF4/HLA-DOA/GBP2/HLA-G/EIF3A/IL1B/CD40LG/CCR5/C2/EIF4G3/APBB1/CD47/CD4/NCF4/SPI1/TLR6/GPR65/TAP1/TAP2/RPS9/ELANE/HLA-DMB/IRF7/IL10/STAT1/IL7/CCR1/HCLS1/WAS/HLA-A/TPD52/RPL39/HLA-DRA/NCK1/CDKN2A/LY86/EIF3D/SOCS5/CCL2/NCR1/IL18/CCR2/B2M/ABI1/CD74/RPL9/RPS3A/TIMP1/PTPN6/HLA-DMA/NPM1/CCND2/J…
MESO	proliferative	NOTCH_SIGNALING	-0.948524	0.523035	0.726438	0.458803	ST3GAL6/TCF7L2/SKP1/FBXW11
MESO	proliferative	KRAS_SIGNALING_DN	-0.913896	0.666667	0.900901	0.56899	LFNG/TCF7L1/SPHK2/ABCG4/DLK2/SHOX2/ENTPD7/SKIL/CHST2/KMT2D/GPR3/KCND1/PTPRJ/MFSD6/GDNF/MSH5/ZNF112/SLC30A3/RIBC2/PTGFR/HTR1B/KLHDC8A/ITGB1BP2/GAMT/CELSR2/SNCB/HNF1A/TGFB2/EFHD1/EDN1/BMPR1B/CCNA1/TENM2/GPR19/SLC38A3/KCNMB1/RYR2/OXT/RGS11/STAG3/EGF/IGFBP2/TEX15/PKP1/AKR1B10/ABCB11/FGFR3/HTR1D/KRT4/ADRA2C/COL2A1/HSD11B2/NTF3/TFCP2L1/SPRR3/EPHA5/KRT13/ARHGDIG/ACTC1/PROP1/KRT15/CAPN9/PAX4/NGB/TNNI3/TS…
MESO	proliferative	IL6_JAK_STAT3_SIGNALING	-0.871061	0.733788	0.965511	0.609796	PIK3R5/CSF1/CXCL1/CCL7/CSF3R/CNTFR/IL1B/CD14/STAT2/STAT1/IL7/CCR1/TNFRSF1A/GRB2/PTPN2/HAX1/IL17RA/MAP3K8/CD9/IL6ST/IRF1/STAT3/STAM2/TLR2/IRF9/MYD88
MESO	proliferative	REACTIVE_OXYGEN_SPECIES_PATHWAY	0.755218	0.822556	1	0.631579	G6PD/STK25/ABCC1/HMOX2/CDKN2D/ERCC2/TXN/PRDX4/OXSR1/SCAF4/PDLIM1/PFKP/GLRX2
MESO	proliferative	TGF_BETA_SIGNALING	0.730773	0.858663	1	0.631579	NCOR2/SMURF2/SLC20A1/TGFBR1/PMEPA1/TGFB1/RHOA/IFNGR2/ENG/WWTR1/SMAD7/SMURF1/FKBP1A
MESO	proliferative	TNFA_SIGNALING_VIA_NFKB	-0.815361	0.873874	1	0.631579	CCL2/IL18/IFIT2/PTPRE/MYC/NFKB1/IRS2/SAT1/EFNA1/DDX58/MAP3K8/BTG2/KLF9/IFIH1/IL6ST/IRF1/TANK/NINJ1/BIRC2/NFKBIA/ID2/ZBTB10/TLR2/PNRC1/CFLAR/RELA/NFE2L2/STAT5A
MESO	proliferative	MYOGENESIS	0.719169	0.958175	1	0.631579	FDPS/RIT1/TPM3/IFRD1/DMPK/MYH9/MAPK12/TGFB1/PDLIM7/CNN3/ITGB1/DENND2B/NAV2/NOTCH1/COL6A2/WWTR1/MRAS/SPARC/IGFBP3/SMTN/MAPRE3/MYL6B/SCD/COL4A2/SCHIP1/TPM2/IGFBP7/TSC2/TAGLN/AKT2/SPHK1/COL1A1/COL6A3/COL3A1/FLII/APP/STC2/COL15A1/SLC6A8/PPFIA4/FKBP1B/CDH13/CDKN1A/ACHE/APLNR/ADAM12/LPIN1/PRNP/CRAT/ITGB5/SYNGR2/MYLK/TNNT1/KCNH1/MYO1C/SVIL/AEBP1/GJA5/FGF2
MESO	proliferative	COMPLEMENT	-0.730647	0.970297	1	0.631579	WAS/GRB2/PSMB9/LTA4H/MMP15/F8/C3/APOBEC3G/LAP3/DUSP6/CD46/CASP10/C1S/CPQ/APOBEC3F/VCPIP1/L3MBTL4/ANG/CSRP1/TIMP1/DOCK4/USP16/C1R/FDX1/IRF1/RBSN/BRPF3/JAK2/USP8/GPD2/CASP7/IRF2/CTSO/SERPING1/GCA/GMFB/CASP1/AKAP10/CASP4/CASP9
MESO	proliferative	UV_RESPONSE_DN	0.701991	0.970938	1	0.631579	ANXA2/ATP2C1/LAMC1/SYNJ2/VAV2/TENT4A/CDC42BPA/ABCC1/SLC7A1/PIAS3/RUNX1/ATRN/RND3/SCAF8/APBB2/PLCB4/ADORA2B/SNAI2/PRKCA/SMAD7/COL5A2/DDAH1/MAPK14/SCN8A/SCHIP1/INPP4B/NRP1/RASA2/CAV1/PTPRM/COL1A1/NFIB/COL1A2/LTBP1/IGF1R/SDC2/LDLR/ATXN1/COL3A1/SMAD3/GRK5/ADD3/FZD2/NOTCH2/DLC1/AMPH/GJA1/PDGFRB
MESO	proliferative	ESTROGEN_RESPONSE_LATE	0.657737	0.988579	1	0.631579	NCOR2/FKBP4/PLK4/FDFT1/TOP2A/CHPT1/SIAH2/HPRT1/FLNB/STIL/GINS2/CDC20/RNASEH2A/KIF20A/CDC6/NXT1/ARL3/MYB/PDZK1/DYNLT3/SORD/ELOVL5/SLC7A5/MDK/GFUS/CCND1/RBBP8
MESO	proliferative	KRAS_SIGNALING_UP	-0.68177	0.995192	1	0.631579	AMMECR1/NAP1L2/ST6GAL1/CDADC1/SEMA3B/PSMB8/MTMR10/CCND2/ID2/CAB39L/RBM4/TOR1AIP2/USP12/FUCA1/RABGAP1L/CBR4/WDR33/ZNF277
MESO	proliferative	PANCREAS_BETA_CELLS	0.40814	0.997001	1	0.631579	ELP4/SRPRB/PAX6/SRP9/VDR/NKX6-1/AKT3/HNF1A/MAFB/ISL1/NEUROD1/INS/PAX4/DCX/NKX2-2/ABCC8/IAPP/NEUROG3/CHGA/SLC2A2/SCGN
MESO	proliferative	ESTROGEN_RESPONSE_EARLY	0.627463	0.998756	1	0.631579	SLC39A6/NCOR2/ISG20L2/FKBP4/FDFT1/CHPT1/SIAH2/FLNB/MYBL1/SEC14L2/NXT1/ARL3/MYB/KDM4B/FASN/CELSR1/CANT1/NAV2/PDZK1/DYNLT3/ELOVL5/SLC7A5/UNC119/RHOBTB3/LRIG1/CCND1/RBBP8/UGCG/RRP12/SLC1A4/RPS6KA2/TPBG/SLC2A1/PRSS23/NRIP1/IGF1R/CD44/ADD3/PMAIP1/STC2/DLC1/KLF10/IGFBP4/GJA1/RAPGEFL1/MICB
MESO	proliferative	COAGULATION	0.537614	1	1	0.631579	RAC1/GNG12/DUSP14/WDR1/PREP/RABIF/ADAM9/LAMP2/KLF7/BMP1/MMP14/PLAU/F12/SPARC/PDGFB/PLAT/FBN1/CAPN5/S100A13/FN1/CTSB/ITGA2
MESO	proliferative	INFLAMMATORY_RESPONSE	-0.591128	1	1	0.631579	SLAMF1/KLF6/RGS16/NAMPT/IL2RB/ITGB8/IL1R1/CD40/CXCL6/GPR132/IL18RAP/CXCR6/LCP2/PIK3R5/CSF1/MET/NLRP3/C3AR1/CD48/AQP9/CCL7/TLR1/SLC7A2/CSF3R/SGMS2/LAMP3/PTAFR/CYBB/IL1B/RASGRP1/GCH1/GP1BA/RNF144B/SELL/CD14/SLC4A4/IRF7/IL10/PSEN1/LY6E/SELENOS/FZD5/IL10RA/PDPN/CCL2/IL18/PTPRE/SLC11A2/SRI/MYC/NFKB1/EIF2AK2/TNFSF15/LPAR1/ABI1/KIF1B/BTG2/NMUR1/TIMP1/IFITM1/RTP4/IRF1/SEMA4D/NFKBIA/TLR3/NMI/TAPBP/TLR2/RE…
BRCA	inflammatory	INFLAMMATORY_RESPONSE	0.821259	0.807398	0.961188	0.607066	IFNAR1/RAF1/ITGA5/ATP2A2/SLC31A1/ABCA1/ATP2C1/EIF2AK2/C3AR1/HRH1/INHBA/GNAI3/STAB1/SGMS2/ATP2B1/AXL/C5AR1/KIF1B/SELENOS/PVR/PDPN/DCBLD2/MSR1/IL10/ITGB3/LDLR/IL1R1/CALCRL/MMP14/ABI1/SLC11A2/CD14/SERPINE1
CESC	inflammatory	COAGULATION	0.80499	0.844197	0.981625	0.723302	ARF4/ADAM9/GNG12/PREP/CAPN2/FURIN/KLF7/CSRP1/HTRA1/MMP15/MSRB2/BMP1/MST1/MMP14/VWF/LGMN/SERPINE1/FN1/PDGFB/RAC1/CTSB/PLAU/MMP2/ITGB3/PECAM1/MMP3/PRSS23/C1S/C3/SERPING1/CFI/MAFF/C1R/PROS1/MMP1/SPARC/LRP1/FBN1/TMPRSS6/SH2B2/THBS1/OLR1/TFPI2/MMP8/DPP4/CFH/ACOX2/TIMP3/F3
CESC	inflammatory	APOPTOSIS	0.80063	0.834385	0.981625	0.723302	SPTAN1/DAP3/IGF2R/DNAJC3/MCL1/PEA15/DFFA/PSEN2/ROCK1/SOD2/JUN/TNFRSF12A/APP/PPT1/IER3/BCL10/PSEN1/RHOB/CTNNB1/IL1B/RARA/TIMP2/SLC20A1/SC5D/DIABLO/CASP8/TNF/FEZ1/AIFM3/IL6/SMAD7
READ	inflammatory	P53_PATHWAY	0.800132	0.880102	0.936279	0.591334	GM2A/BTG1/SDC1/ABHD4/PRMT2/PTPN14/ISCU/TRAFD1/RHBDF2/VAMP8/TGFB1/S100A4/TXNIP/TAX1BP3/CDK5R1/NDRG1/PLK2/STOM/CSRNP2/CTSD/RGS16/DRAM1/PHLDA3/NINJ1
PAAD	inflammatory	APICAL_SURFACE	0.794162	0.768377	0.960472	0.606614	ADAM10/B4GALT1/SULF2/AFAP1L2/DCBLD2/EPHB4/PLAUR/NCOA6/LYN/CRYBG1/EFNA5/ATP8B1
STAD	inflammatory	SPERMATOGENESIS	0.793364	0.850129	1	0.673684	RAD17/ZC3H14/SIRT1/CSNK2A2/SEPTIN4/STAM2/NPHP1/BRAF/JAM3/PSMG1/COIL/TLE4/GSTM3/SHE/SCG5/RPL39L/CAMK4/IFT88/CLGN/PEBP1
THCA	inflammatory	ALLOGRAFT_REJECTION	0.793256	0.873596	1	0.778947	ABCE1/UBE2N/SOCS5/EIF4G3/MTIF2/BCL10/DARS1/NCK1/DYRK3/EIF3A/HIF1A/EGFR/LIF
OV	inflammatory	COAGULATION	0.787856	0.873239	0.949173	0.61946	GNG12/SIRT2/LTA4H/HTRA1/ADAM9/CTSB/CPQ/KLF7/VWF/ITGA2/LRP1/TIMP1/GSN/BMP1/LAMP2/MAFF/CAPN2/CD9
CESC	inflammatory	IL2_STAT5_SIGNALING	0.77358	0.896341	0.995935	0.733847	IGF2R/P4HA1/MAPKAPK2/NFIL3/PNP/MYO1C/MYO1E/NRP1/UCK2/SNX9/FURIN/CYFIP1/CDCP1/HIPK2/PLEC/AHR/RHOB/SPRY4/SLC2A3/HK2/KLF6/LIF/IL4R/NFKBIZ/AHNAK/ITGAV/COL6A1/CTSZ/CD81/SPP1/SERPINB6/RGS16/TGM2/NT5E/AMACR/PLAGL1/PLIN2/FAH/IFNGR1/NDRG1/NCOA3/IRF6/SNX14/PTRH2/MYC/SPRED2/TWSG1/PIM1
GBM	inflammatory	BILE_ACID_METABOLISM	0.769512	0.833333	0.905797	0.514874	NPC1/ISOC1/OPTN/PEX16/GSTK1/CYP27A1/SOD1/ACSL1/ABCD1/PAOX/CAT/RXRA/BCAR3/ACSL5/RBP1/PNPLA8/AMACR/AQP9/GCLM/HSD3B7/LCK/PEX11G
CESC	inflammatory	ESTROGEN_RESPONSE_EARLY	0.764163	0.920245	1	0.736842	NCOR2/ISG20L2/OPN3/B4GALT1/SCARB1/CANT1/AMFR/FASN/KLF10/SLC39A6/FLNB/ELF1/SLC19A2/ASB13/TSKU/FHL2/PAPSS2/RAB31/DHCR7/RARA/ABAT/TPBG/KCNK15/WWC1/TGM2/SLC7A5/ADCY1/SLC26A2/GAB2/SLC37A1/SLC24A3/RHOD/TOB1/RPS6KA2/CA12/MYC/PRSS23/THSD4/SLC2A1/FOS/TIPARP/ENDOD1/BHLHE40/NRIP1/IGFBP4/STC2/FRK/MICB/SEMA3B/HES1/CCN5
PAAD	inflammatory	IL2_STAT5_SIGNALING	0.762329	0.902613	1	0.631579	CYFIP1/PLSCR1/BCL2L1/AHNAK/KLF6/MYO1E/RABGAP1L/SPRED2/TNFSF10/GSTO1/ITGAV/CDCP1/TNFRSF21/IRF6/SNX9/BMPR2/AHR/NT5E/PHLDA1/ITGA6/CD44/PNP/UMPS/CDC6/BHLHE40/EMP1/MAFF/P4HA1/IFITM3/IFNGR1/TWSG1/CAPG/MXD1/GBP4
READ	inflammatory	ESTROGEN_RESPONSE_EARLY	0.758012	0.9375	0.975425	0.616058	INPP5F/UGCG/KDM4B/FAM102A/MAST4/IGF1R/IGFBP4/LAD1/IL6ST/SLC39A6/ELF3/RARA/PODXL/SEC14L2/GJA1/BAG1/BHLHE40/MINDY1/MREG/SVIL/JAK2/CXCL12/OLFM1/B4GALT1/SNX24/ELOVL2/SLC1A4
READ	inflammatory	REACTIVE_OXYGEN_SPECIES_PATHWAY	0.756065	0.833333	0.905797	0.572082	PTPA/NDUFS2/STK25
LGG	inflammatory	KRAS_SIGNALING_UP	0.749464	0.96962	1	0.652632	AKT2/FBXO4/SPRY2/EVI5/SOX9/DCBLD2/MAP3K1/CROT/ADAM17/FUCA1/GLRX/TRIB1/AMMECR1/PLAUR/TNFRSF1B/MAP4K1/PPP1R15A/CFB/CA2/ITGA2/EPHB2/ENG/PDCD1LG2/JUP/TRAF1/EMP1/TNFAIP3/CTSS/LCP1/LAT2/PLAU/ST6GAL1/GALNT3/TMEM176B/RGS16/CBL/PLAT/IL2RG/CFH/ITGB2/CD37/CLEC4A/FCER1G/PSMB8/AKAP12/LAPTM5/NRP1/TFPI/KCNN4/PECAM1/SPP1/PRDM1/BPGM/TMEM176A/MMD/TOR1AIP2/LY96/TRIB2/IL10RA/STRN/ITGBL1/PLEK2/YRDC/IKZF1/TLR8/DOCK2/C…
CESC	inflammatory	PANCREAS_BETA_CELLS	0.7493	0.82038	0.981625	0.723302	SPCS1/VDR/SRP9/SEC11A
GBM	inflammatory	APICAL_SURFACE	0.743884	0.819565	0.905797	0.514874	PLAUR/HSPB1/THY1/DCBLD2/FLOT2/B4GALT1/IL2RB/ATP8B1/RHCG/IL2RG/BRCA1/NTNG1
STAD	inflammatory	BILE_ACID_METABOLISM	0.733744	0.919395	1	0.673684	PEX19/ABCA1/GNPAT/HSD17B4/PEX13/PNPLA8/NUDT12/CYP46A1/ABCA6/NEDD4/ABCA4/ABCG4/GCLM/HSD17B11/CAT/PFKM/ABCA9/DIO1/SLC23A1
THCA	inflammatory	APICAL_SURFACE	0.733183	0.852657	1	0.778947	EPHB4/SHROOM2/NCOA6/B4GALT1/ADAM10/ADIPOR2/MDGA1
READ	inflammatory	PANCREAS_BETA_CELLS	0.733044	0.833333	0.905797	0.572082	SRP9/STXBP1/LMO2
PAAD	inflammatory	CHOLESTEROL_HOMEOSTASIS	0.726874	0.87156	1	0.631579	CTNNB1/PLSCR1/JAG1/ANXA5/LGALS3/S100A11/GPX8/MAL2/TNFRSF12A/FBXO6/ANTXR2/PLAUR/FDFT1/LDLR/STX5/ACTG1/SQLE/PPARG/NSDHL/EBP/CD9/SEMA3B/NFIL3/DHCR7/HMGCS1/SC5D
PAAD	inflammatory	REACTIVE_OXYGEN_SPECIES_PATHWAY	0.706032	0.887482	1	0.631579	OXSR1/GLRX2/NDUFB4/PRDX6/TXN/PRDX1/TXNRD1/CAT/HMOX2/ABCC1/SELENOS/PDLIM1/SOD2/PFKP/MGST1/SBNO2/NQO1/LAMTOR5/GSR/G6PD
LUSC	inflammatory	ESTROGEN_RESPONSE_LATE	0.695519	0.973214	0.999223	0.378653	WFS1/ATP2B4/JAK1/AFF1/DNAJC1/NCOR2/PTPN6/RABEP1/ZFP36/FKBP5/ALDH3B1/SLC29A1/CLIC3/NAB2/CISH/ANXA9/FLNB/EGR3/IGFBP4/CACNA2D2/FOS/LLGL2/AREG/SEMA3B/PDLIM3/ISG20/PKP3/RPS6KA2/SLC24A3/DUSP2/GALE/LAMC2/ABCA3/SERPINA1/SCARB1/NBL1/HSPB8/KCNK5/CAV1/SCUBE2/UNC13B/PDZK1/ACOX2/PRSS23/OPN3/MAPT/TJP3
OV	inflammatory	IL2_STAT5_SIGNALING	0.68905	0.961905	1	0.652632	NCS1/MYO1E/EMP1/ST3GAL4/NCOA3/ANXA4/PRNP/NFIL3/PTGER2/TIAM1/IGF2R/MYC/AHNAK/RORA/BHLHE40/GADD45B/CYFIP1/IFNGR1/PTCH1/DHRS3/PLEC/CSF1/SHE/NRP1/IKZF2/MAFF/CA2/PLPP1/NDRG1/SPP1
STAD	inflammatory	MYOGENESIS	0.682129	0.979104	1	0.673684	GABARAPL2/RIT1/PDE4DIP/MEF2A/GADD45B/CNN3/IGFBP7/MEF2C/GPX3/SCHIP1/MYL4/MYL6B/SPARC/TGFB1/CD36/CDH13/WWTR1/HSPB2/PRNP/ITGB1/PFKM/SH3BGR/SSPN/PKIA/RYR1/NAV2/COL4A2/FABP3/CAMK2B/DMD/ACTA1/CKMT2/MYOZ1/CTF1/HRC/FST/COL15A1/LAMA2/NCAM1/SGCD/EFS/FXYD1/DTNA/FKBP1B/COX7A1/APLNR/MYLPF/PPFIA4/APOD/REEP1/BIN1/TNNC2/ITGB5/KCNH1/ADAM12/MRAS/ANKRD2/TPM2/MYL3/COL3A1/AEBP1/STC2/COL6A2/PPP1R3C/FGF2/CASQ1/MYOM1/AC…
GBM	inflammatory	APICAL_JUNCTION	0.681752	0.977723	0.981289	0.557785	PARVA/TSPAN4/ACTG1/CD276/ARPC2/YWHAH/STX4/BMP1/ACTB/MSN/CERCAM/PFN1/RRAS/MDK/EXOC4/ACTA1/NRXN2/THY1/MAPK11/RAC2/MAPK13/HRAS/ITGA3/JAM3/KCNH2/B4GALT1/CD99/VASP/LAYN/MPZL2/ICAM1/ADRA1B/FLNC/MMP2/TNFRSF11B/NFASC/SPEG/JUP/SYK/RHOF/IRS1/NECTIN2/CD86/CADM3/ITGB4/CLDN11/PECAM1/MYL9/SKAP2/MYH9/ALOX15B/ACTG2/NLGN2/MYL12B/SLIT2
LGG	inflammatory	XENOBIOTIC_METABOLISM	0.680479	0.99511	1	0.652632	SLC35D1/GSR/ALAS1/POR/GSS/PGD/PPARD/ASL/CASP6/RETSAT/SSR3/CROT/TMBIM6/AP4B1/PTGR1/LPIN2/ENTPD5/CNDP2/CYP2S1/MCCC2/TNFRSF1A/SERTAD1/TPST1/FAH/EPHA2/GSTM4/CFB/UPP1/CA2/GCH1/ACP2/JUP/DDAH2/BCAT1/FBP1/AOX1/IDH1/PSMB10/CYP27A1/SLC1A5
READ	inflammatory	INTERFERON_ALPHA_RESPONSE	0.677705	0.955916	0.975425	0.616058	CNP/IRF2/ADAR/STAT2/TRAFD1/TXNIP/CSF1/ISG20/NUB1/PSME1/SP110
THCA	inflammatory	NOTCH_SIGNALING	0.66865	0.896882	1	0.778947	FBXW11/FZD7
BRCA	inflammatory	HYPOXIA	0.66509	0.975578	1	0.631579	PGK1/P4HA2/VHL/KDM3A/HDLBP/UGP2/IDS/ERO1A/XPNPEP1/TGFBI/P4HA1/EXT1/ATP7A/ACKR3/ANXA2/SLC2A1/PDGFB/RBPJ/GPI/HSPA5/LDHA/ZNF292/LOX/FOSL2/SRPX/TPD52/SLC6A6/SERPINE1/TMEM45A/GBE1/JMJD6/RORA/ALDOA/KLF7/CDKN1A/FOXO3/COL5A1/PGM2/STC1/KLF6/ENO1/CCN2/TES/STBD1/NDRG1/PFKFB3/IGFBP3/PAM/MXI1
LUSC	inflammatory	BILE_ACID_METABOLISM	0.619545	0.979239	0.999223	0.378653	HSD17B4/ABCA2/OPTN/TFCP2L1/ABCG4/SLC23A2/FADS2/SLC29A1/EFHC1/CYP46A1/RXRA/ABCD1/FADS1/LONP2/ABCA6/NPC1/HSD17B6/CYP27A1/ATXN1/PAOX/AMACR/ABCA3/BCAR3/CYP7B1/PHYH/CH25H/ACSL5/SLC22A18/ABCA1/PECR/CAT/ABCA9/BMP6/BBOX1/ABCA8
PAAD	inflammatory	UV_RESPONSE_UP	0.610693	0.989011	1	0.631579	EIF2S3/CDK2/MARK2/CYB5B/DDX21/HNRNPU/RFC4/BAK1/TMBIM6/RPN1/TAP1/STIP1/SIGMAR1/POLR2H/FEN1/POLE3/ALAS1/IRF1/TFRC/CTSV/TARS1/PPAT/MMP14/LYN/CLTB/TYRO3/PPP1R2/BID/SOD2/ACAA1/PSMC3/EPCAM/DNAJB1/AGO2/CCNE1/CASP3
READ	inflammatory	ALLOGRAFT_REJECTION	0.602338	0.994764	0.994764	0.628272	DEGS1/CAPG/SOCS5/IFNGR2/IFNAR2/TIMP1/AKT1/CSK/TGFB1/BCL3/GALNT1/CSF1/STAT1/THY1/JAK2/LCK/LY86/TGFB2/DYRK3/ETS1/WARS1/IRF7/TLR6/FGR/SPI1/IGSF6/BCAT1/FLNA/LTB/CCL2/WAS/F2R/STAB1/FCGR2B/ICAM1/ITGB2/HLA-DMB/LIF/HCLS1/GBP2/CD86/CD40/ST8SIA4/CD80/SRGN/STAT4/HLA-DQA1/CD74/INHBA/IL16/HLA-DMA
BRCA	inflammatory	IL6_JAK_STAT3_SIGNALING	0.598708	0.969784	1	0.631579	IFNAR1/PTPN11/IL13RA1/STAT2/CBL
PAAD	inflammatory	ESTROGEN_RESPONSE_LATE	0.553636	1	1	0.631579	SIAH2/RBBP8/MYOF/PLAAT3/KIF20A/TOB1/STIL/PERP/TOP2A/CD44/UGDH/FLNB/PLK4/NRIP1/BLVRB/OPN3/PRSS23/TPBG/CDC6/SLC16A1/JAK1/CDH1/KRT19/ST14/FOXC1/ALDH3B1/LAMC2/ABHD2/PKP3/GJB3/EMP2/CDC20/FDFT1/LSR/RAB31/RNASEH2A/FRK/CAV1/SORD/ADD3/CCND1/PTGES/GALE/DYNLT3/SFN/CD9/CA12/ATP2B4/KCNK5/AREG/SEMA3B/SCNN1A/TJP3/MICB/OVOL2/KLK10/KLF4/DHCR7/CHPT1/GINS2/SULT2B1/TST/NBL1/CLIC3/TRIM29/NXT1/ASS1/GFUS
GBM	inflammatory	HEDGEHOG_SIGNALING	0.545963	0.981289	0.981289	0.557785	NRCAM/DPYSL2/THY1/PML/NRP1/ACHE/ETS2
STAD	inflammatory	ALLOGRAFT_REJECTION	0.544527	0.997326	1	0.673684	DARS1/SOCS5/UBE2D1/MAP3K7/ACVR2A/DEGS1/F2R/IFNAR2
THCA	inflammatory	KRAS_SIGNALING_DN	0.544256	1	1	0.778947	VPS50/C5/SKIL/KMT2D/GPR3/ENTPD7/MEFV/SNN/CLSTN3/KCND1/CPEB3/PDK2/SYNPO/NR4A2/STAG3/MSH5/COPZ2/RGS11/SLC16A7/EGF/IGFBP2/SHOX2/BMPR1B/SLC6A3/CD80/CYP11B2/KCNN1/SPTBN2/EPHA5/HTR1D/RYR2/TSHB/COL2A1/ARPP21/CAPN9/FGF22/NUDT11/HNF1A/SERPINA10/WNT16/P2RX6/IL5/GRID2/AKR1B10/CLPS/HTR1B/BRDT/EDAR/NPY4R/TNNI3/KRT4/PAX3/SCGB1A1/NTF3/FGF16/SLC5A5/KRT1/SMPX/KLK8/TFF2/SPRR3/TCL1A/SLC12A3/KRT15/IL12B/CD40LG/PCDHB…
BRCA	inflammatory	IL2_STAT5_SIGNALING	0.542335	1	1	0.631579	CYFIP1/SNX9/ITGAV/HUWE1/SPRY4/LCLAT1/NT5E/FAM126B/IGF2R/PHTF2/NCOA3/P4HA1/NRP1/GUCY1B1/BMPR2
PAAD	inflammatory	COAGULATION	0.536187	0.997528	1	0.631579	RAC1/GNG12/ARF4/CAPN2/ADAM9/DUSP6/ITGA2/RABIF/PRSS23/S100A13/ANXA1/MAFF/WDR1/CTSV/CTSB/DUSP14/KLF7/MMP14/PLAU/BMP1/CTSH/F3/CD9/CFB/SERPING1/FN1/MMP2/SERPINE1/CAPN5/PLAT/C1R/PREP/C1S/ITGB3/CFI/FBN1/SPARC/LRP1/MMP7/RAPGEF3/CTSK/THBS1/MMP3/MMP11/GDA/CFH/C3/P2RY1/CTSE/C2/PDGFB/OLR1/F2RL2/KLK8/MMP10/COMP/TIMP1/MMP1/PF4/SERPINB2/C1QA/MMP9/HTRA1
CESC	inflammatory	HEDGEHOG_SIGNALING	0.531953	0.971284	1	0.736842	VEGFA/NRP1/RASA1/ADGRG1/MYH9/CDK6/ETS2
CESC	inflammatory	XENOBIOTIC_METABOLISM	0.528081	0.998464	1	0.736842	GART/TMBIM6/ATP2A2/NPC1/ASL/SSR3/ENTPD5/SLC12A4/SPINT2/SLC35D1/PINK1/PAPSS2/BCAR1/PDLIM5/ACP1/TNFRSF1A/CAT/TDO2/TKFC/TPST1/ENPEP/SERPINE1/UPP1/BPHL
BRCA	inflammatory	KRAS_SIGNALING_UP	0.517673	1	1	0.631579	USP12/PTCD2/ERO1A/CBL/EVI5/STRN/NRP1/PTPRR/CCSER2/BTBD3/C3AR1/INHBA/CFH/PRRX1/YRDC/ADAM17/EPHB2/SCG5/DCBLD2/PLAU/EMP1/AVL9/PRKG2/TFPI/GPNMB/ANKH/MMP11/CAB39L/MMD/ETV1/PRELID3B/AMMECR1/F13A1/SPP1/ADGRL4/PRDM1/RGS16/ST6GAL1/JUP/IGFBP3/CMKLR1/ITGA2/ADGRA2
PAAD	inflammatory	KRAS_SIGNALING_UP	0.497459	1	1	0.631579	ZNF639/STRN/PSMB8/DNMBP/ETV5/RABGAP1L/BPGM/ANO1/ZNF277/EVI5/PRELID3B/DUSP6/TOR1AIP2/ITGA2/ADAM17/SOX9/JUP/EMP1/PLEK2/AMMECR1/DCBLD2/ERO1A/MPZL2/TRIB1/TFPI/CBL/PLAUR/HBEGF/TRIB2/PLAU/MAP3K1/F2RL1/TSPAN1/BIRC3/RBM4/CCSER2/KCNN4/GALNT3/PPP1R15A/PRDM1/AVL9/IGFBP3/PTPRR/TMEM158/NRP1/EPHB2/BMP2/INHBA/HKDC1/CFB
THCA	inflammatory	KRAS_SIGNALING_UP	0.484786	1	1	0.778947	AVL9/YRDC/ADAM17/USP12/PTCD2/SOX9/ANO1/PPP1R15A/ERO1A/BTBD3/CROT/CBL/EVI5/LIF/STRN/NIN/ACE/ADGRA2/CCSER2/NRP1/PLAT/GFPT2/EMP1/ETS1/APOD/INHBA/AKAP12/SPARCL1/MALL/NGF/BMP2/KIF5C/SEMA3B/CA2/IGFBP3/DCBLD2/IGF2/RBP4/PRRX1/KLF4/FLT4/PEG3/TNFAIP3/SPP1/TFPI/PLAUR/IL1B/TPH1/ITGBL1/PPBP
PAAD	inflammatory	HEDGEHOG_SIGNALING	0.462474	0.997191	1	0.631579	CDK6/PML/RASA1/MYH9
THCA	inflammatory	MYOGENESIS	0.461671	1	1	0.778947	IFRD1/WWTR1/MEF2D/PFKM/RB1/LPIN1/MAPK12/RIT1/ACSL1/MYH9/MEF2A/TEAD4/SPARC/SVIL/STC2/NOTCH1/SLC6A8/FABP3/BDKRB2/PPP1R3C/SCD/BHLHE40/CACNA1H/SORBS1/COL4A2/SMTN/SCHIP1/AEBP1/APOD/ITGB1/PPFIA4/PTGIS/SGCD/IGFBP3/COL6A3/KCNH2/MYL3/HSPB8/LAMA2/DMD
BRCA	inflammatory	APICAL_SURFACE	0.460294	0.989426	1	0.631579	ADAM10/NCOA6/THY1/BRCA1/DCBLD2/ADIPOR2/SRPX
STAD	inflammatory	INFLAMMATORY_RESPONSE	0.441611	1	1	0.673684	IFNAR1/ABCA1/ACVR2A/GNAI3/AXL/HIF1A/KLF6/LPAR1/SERPINE1/SLC7A2/PTGIR/IL1R1/ADM/SCN1B/TLR1/DCBLD2/RGS1/GPR183/IFNGR2/PDE4B/CALCRL/ITGB3/TLR2/INHBA/CD69/GPC3/BEST1/C5AR1/CCRL2/PDPN/HAS2/OLR1/P2RX4/STAB1/TACR1/RGS16/NFKBIA/APLNR/NMUR1/TIMP1/IL7R/SELE/PCDH7/OSMR/FFAR2/NLRP3/SELL/TNFAIP6/BTG2/IL1A/GABBR1/MSR1/IL6/LCP2/EMP3/PROK2/IL1B/SGMS2/C3AR1/HBEGF/CSF3R
CESC	inflammatory	ALLOGRAFT_REJECTION	0.434985	1	1	0.736842	DARS1/SOCS5/IFNAR2/AARS1/HIF1A/RARS1/UBE2D1/MAP3K7/EIF3A/BCL10/EIF4G3/AKT1/EIF3J/IL1B/RIPK2/EGFR/LIF/MTIF2/IL4R/GALNT1/ICAM1/TNF/IL11
PAAD	inflammatory	ANGIOGENESIS	0.420956	1	1	0.631579	JAG1/ITGAV/TNFRSF21/NRP1/FSTL1/VCAN/COL5A2/PTK2/COL3A1/LUM/SPP1/S100A4/APP/POSTN/CXCL6/STC1/OLR1/VEGFA/TIMP1/PF4
STAD	inflammatory	APICAL_SURFACE	-0.34815	1	1	0.673684	SLC22A12/RHCG/LYPD3/PCSK9/ATP8B1/IL2RB/CRYBG1/AFAP1L2/TMEM8B/CROCC/ADAM10/EPHB4
OV	inflammatory	ALLOGRAFT_REJECTION	-0.402084	1	1	0.652632	CCL13/CXCR3/CD3D/CCL19/SIT1/IL2/CD8B/CDKN2A/CD3E/KLRD1/BCAT1/HLA-G/GZMB/PRF1/MMP9/CTSS/ITK/BRCA1/CD8A/IRF4/TAP2/CD7/IGSF6/CCL5/CXCL9/GBP2/SOCS1/GCNT1/CXCL13/CD79A/RPL3L/CD247/IL2RG/C2/CFP/ZAP70/CD96/HLA-E/TAPBP/AARS1/TAP1/UBE2N/RARS1/HLA-A/CD3G/HLA-DOB/NME1/LCK/GALNT1/GLMN/STAT4/EIF5A/JAK2/AKT1/MRPL3/STAT1/WARS1/MAP3K7
STAD	inflammatory	KRAS_SIGNALING_DN	-0.448935	1	1	0.673684	TCF7L1/ABCG4/DTNB/TGFB2/GAMT/SLC16A7/ITGB1BP2/PDE6B/MYO15A/CDKAL1/RYR1/CAMK1D/PTGFR/COPZ2/DLK2/CLSTN3/EGF/SLC29A3/SHOX2/MACROH2A2/NTF3/KLHDC8A/RYR2/KCND1/NRIP2/BMPR1B/YPEL1/ITIH3/THRB/SGK1/CD40LG/OXT/SLC12A3/TG/PLAG1/IFI44L/ZNF112/STAG3/PRKN/BTG2/CCNA1/SLC5A5/ARPP21/HTR1B/EFHD1/ZBTB16/SYNPO/ATP6V1B1/GDNF/THNSL2/SLC30A3/SNCB/PNMT/FGF22/KCNN1/NOS1/MEFV/SELENOP/KCNMB1/GPR19/ABCB11/SCN10A/CCDC106/TEX…
BRCA	inflammatory	COAGULATION	-0.474108	1	1	0.631579	GSN/C8G/PEF1/S100A13/GP1BA/GNB2/WDR1/MAFF/SH2B2/ISCU/LTA4H/CASP9
LUSC	inflammatory	XENOBIOTIC_METABOLISM	-0.496434	1	1	0.378947	GAD1/GCH1/GNMT/ARG2/SPINT2/IDH1/PDLIM5/CROT/GSR/UGDH/GSTO1/DCXR/DDT/COMT/CBR1/LONP1/HACL1/MTHFD1/AP4B1/BPHL/GART/PTGES3/NFS1/GSS/ALDH9A1/DHPS/PGRMC1/ADH5/KARS1/ETFDH/AHCY/ARPP19/PTS/HPRT1/ENTPD5/ACP1
THCA	inflammatory	IL2_STAT5_SIGNALING	-0.52563	1	1	0.778947	CD44/SERPINB6/PDCD2L/GPX4/DCPS/GALM/EEF1AKMT1/CCND3/SNX14/SMPDL3A/P2RX4
THCA	inflammatory	ESTROGEN_RESPONSE_LATE	-0.539523	0.998492	1	0.778947	COX6C/TPD52L1/ETFB/PCP4/IDH2/GLA/GFUS/MEST/PDCD4/TST/ST14/PLK4/SLC1A4/BLVRB/ID2/KCNK5/LSR/TSPAN13/SLC9A3R1/RNASEH2A/TJP3/GINS2/CD44/CHPT1/LLGL2/CD9/ARL3/OVOL2/DNAJC1
THCA	inflammatory	COAGULATION	-0.540189	0.996815	1	0.778947	ADAM9/SERPINE1/FBN1/PLAT/MMP14/P2RY1/CAPN5/DUSP14/CPQ/OLR1/KLF7/MMP2/LGMN/F12/ITGB3/MASP2/TF/DCT/F2RL2/F10/MAFF/CTSK/THBS1/MMP1/APOC2/PF4/COMP/MMP10/C8B/HMGCS2/F2/MMP3/KLK8/MEP1A/TMPRSS6/C9/PLG/HRG/DPP4/CTSE/APOC1/CPN1/ITIH1/C1QA/CFB/FGG/SERPINC1/PRSS23/CTSH/PROC/S100A1/GSN/RGN/CLU/MMP15/CFI/MSRB2/CRIP2/ANG/CTSO/S100A13/RAPGEF3/WDR1/RABIF/CTSB/CD9/PEF1/ISCU/SIRT2
LGG	inflammatory	MYOGENESIS	-0.548977	1	1	0.652632	SCD/LPIN1/SH2B1/MAPRE3/TSC2/NCAM1/EFS/PC/MAPK12/GNAO1/GABARAPL2/ABLIM1/LARGE1/MYL6B/PFKM/SPTAN1/HDAC5/EIF4A2/FDPS/BAG1
GBM	inflammatory	CHOLESTEROL_HOMEOSTASIS	-0.560771	0.978873	0.981289	0.557785	TRIB3/GLDC/NIBAN1/FADS2/JAG1/CBS/TM7SF2/HMGCS1/CHKA/FASN/ACAT2/DHCR7/STARD4/FDFT1/GSTM2/LSS/HMGCR/ECH1/SREBF2/FDPS
CESC	inflammatory	INTERFERON_GAMMA_RESPONSE	-0.585294	1	1	0.736842	CIITA/CXCL10/CMKLR1/IFI44/MX1/HERC6/HLA-DRB1/CD274/SLAMF7/ZBP1/IFIT2/VAMP5/HLA-DQA1/ISG15/ST3GAL5/TNFSF10/GPR18/IDO1/IL2RB/CD69/CD38/SECTM1/IFI44L/CDKN1A/OASL/KLRK1/CD86/RSAD2/CCL5/CASP7/SP110/NLRC5/CD74/FGL2/PARP14/USP18/SOCS1/TRIM14/CMPK2/BTG1/BANK1/IL10RA/PSME2/PSMB10/OAS2/GBP4/LAP3/IRF7/IRF5/SELP/MARCHF1/TAPBP/IFI35/IFIH1/DDX58/PSME1/JAK2/VCAM1/CMTR1/ARL4A/TRIM21/IL18BP/SAMHD1/IFI30/RIPK1/DHX…
THCA	inflammatory	IL6_JAK_STAT3_SIGNALING	-0.58735	0.9776	1	0.778947	IL3RA/SOCS1/IFNAR1/IL10RB/IFNGR2/HAX1/CD44/CD9/PTPN2/TYK2/LTBR
OV	inflammatory	XENOBIOTIC_METABOLISM	-0.628376	0.985359	1	0.652632	PGD/PGRMC1/LPIN2/PEMT/UGDH/SHMT2/DHPS/ARG2/ETFDH/MTHFD1/GNMT/GCLC/CASP6/ACOX1/SLC35B1/LONP1/PTGES3/AP4B1/ENTPD5/GCH1/KARS1/MARCHF6/ALAS1/ACP2
LGG	inflammatory	ESTROGEN_RESPONSE_LATE	-0.643527	1	1	0.652632	DCXR/NCOR2/MOCS2/RABEP1/ITPK1/LARGE1/SCARB1/MAPT/PDCD4/PPIF/FDFT1/DNAJC12/ABCA3/BAG1/ARL3
STAD	inflammatory	IL6_JAK_STAT3_SIGNALING	-0.647602	0.945486	1	0.673684	MYD88/BAK1/GRB2/IL17RA/TYK2
PAAD	inflammatory	XENOBIOTIC_METABOLISM	-0.648406	1	1	0.631579	BPHL/ACO2/GCH1/ETFDH/HACL1/PMM1/CSAD/ATOH8/MARCHF6/PEMT/SLC35B1/DCXR/SAR1B/ABHD6/DHPS/LONP1/NFS1/ACP2/ALDH9A1
STAD	inflammatory	TNFA_SIGNALING_VIA_NFKB	-0.659616	0.987461	1	0.673684	TRIB1/IRF1/FUT4/BCL3/TNIP1/TRIP10/YRDC/GADD45A/TAP1/IER5/NFKB1/TNFAIP2/PTPRE/MAP2K3/NFKBIE/B4GALT5/STAT5A/IER2/TNIP2/EHD1/RELB/RNF19B/NFKB2/RELA
STAD	inflammatory	COMPLEMENT	-0.662891	0.98452	1	0.673684	RABIF/DYRK2/EHD1/PPP4C/RCE1/IRF2/GNB2/XPNPEP1/GRB2/STX4/PRDM4/SIRT6
THCA	inflammatory	INTERFERON_GAMMA_RESPONSE	-0.67881	0.973765	1	0.778947	MT2A/NMI/PSMB10/LYSMD2/CASP3/ST3GAL5/PARP12/PSME2/RTP4/TRIM21/SLC25A28/VAMP8/PTPN2/TRAFD1/PML/PSME1/PSMA3/PSMB2
BRCA	inflammatory	SPERMATOGENESIS	-0.695497	0.972549	1	0.631579	CAMK4/SPATA6/POMC/CCT6B/PARP2/GFI1/TEKT2/OAZ3/PACRG/IFT88/SIRT1/ZC2HC1C/PHKG2/ZC3H14/PGS1/NPHP1/PIAS2/PEBP1/PHF7/IP6K1
OV	inflammatory	FATTY_ACID_METABOLISM	-0.711051	0.929003	0.988301	0.644996	MIF/PSME1/UBE2L6/TDO2/ME1/PTS/CCDC58/CEL/GCDH/UROD/ENO3/ACADVL/ELOVL5/H2AZ1/OSTC/TP53INP2/BPHL/BLVRA/APEX1/UGDH/ACAA2/UROS/ETFDH/ACSM3/GSTZ1/RDH11/ACOX1/HSD17B10/HSP90AA1/PDHB/KMT5A/FH/PRDX6/BCKDHB/HIBCH/ECI2
STAD	inflammatory	CHOLESTEROL_HOMEOSTASIS	-0.71586	0.897213	1	0.673684	JAG1/CD9/MAL2/FBXO6/NSDHL/CYP51A1/CXCL16/ETHE1/CHKA/SEMA3B/ATF5/CTNNB1/STX5/FASN/MVK/MVD/SREBF2/ABCA2
GBM	inflammatory	KRAS_SIGNALING_DN	-0.769297	0.907692	0.96563	0.548884	MYO15A/NR4A2/IGFBP2/SELENOP/FGGY/ZC2HC1C/GPR3/PDCD1/GPR19/TENM2/MFSD6/STAG3/GP1BA/BTG2/EPHA5/SLC29A3/YBX2/CLDN8/CD80/CLDN16/DLK2/CACNA1F/CAMK1D/GDNF/EDN1/CPEB3/SNCB/KCNMB1/ZBTB16/SYNPO/ALOX12B/WNT16/COPZ2/SGK1/HTR1D/CCNA1/CALCB/LFNG/ACTC1/P2RX6/CALML5/SLC16A7/AMBN/TSHB/KRT13/PAX3/TFAP2B/PNMT/UPK3B/TFF2/EDN2/SERPINB2/CDH16/SERPINA10/GP2/FGF22/KLK8/HNF1A/ADRA2C/KRT4/NOS1/CACNG1/CD40LG/PAX4/CCR8/KRT…
STAD	inflammatory	APICAL_JUNCTION	-0.775638	0.904389	1	0.673684	SRC/ITGB4/CRB3/MVD/AKT2/NECTIN1/ADAM15/IKBKG/STX4/VASP/DHX16/NF2/GTF2F1/TAOK2
LUSC	inflammatory	REACTIVE_OXYGEN_SPECIES_PATHWAY	-0.780003	0.792537	0.861454	0.326446	ABCC1/FTL/GCLM/PRDX1/GSR/ERCC2/STK25/GLRX2/NDUFS2/PRDX4/PRDX6/SOD1/NDUFB4/LAMTOR5/NDUFA6/PRDX2
LGG	inflammatory	KRAS_SIGNALING_DN	-0.78329	0.93864	1	0.652632	CYP11B2/CHRNG/SLC6A3/NPY4R/KRT5/SSTR4/SMPX/FGF16/RYR2/SERPINA10/CLDN8/NGB/EDAR/SLC30A3/TENM2/KLK7/BRDT/TGM1/DCC/MAST3/TNNI3/CD207/THRB/STAG3/TLX1/YBX2/ABCG4/CLSTN3/EFHD1/CPB1/SGK1/PTPRJ/NOS1/ATP6V1B1/CAPN9/ADRA2C/CACNG1/SLC38A3/NPHS1/BTG2/ALOX12B/SIDT1/ZBTB16/SNCB/PTGFR/MYOT/ITGB1BP2/GP1BA/GRID2/KCNQ2/ARHGDIG/GDNF/RGS11/CNTFR/SLC16A7/DLK2/MYH7/YPEL1/NRIP2/GAMT/KCNE2/TAS2R4/CAMK1D/KCNN1/ARPP21/SNN…
STAD	inflammatory	XENOBIOTIC_METABOLISM	-0.785297	0.898279	1	0.673684	PPARD/CNDP2/ACOX3/ACO2/ALAS1/TKFC/SLC35B1/GSS/NFS1/BCAR1/GSR/ATP2A2/AP4B1/DHPS/LONP1/NMT1
CESC	inflammatory	INTERFERON_ALPHA_RESPONSE	-0.787249	0.86747	0.985761	0.72635	SP110/CD74/PARP14/USP18/TRIM14/CMPK2/PSME2/GBP4/SELL/LAP3/IRF7/IFI35/IFIH1/PSME1/CMTR1/MVB12A/TRIM21/IFI30/DHX58/ISG20/MOV10/PSMA3/IRF2/TRAFD1/SLC25A28
LUSC	inflammatory	ALLOGRAFT_REJECTION	-0.799941	0.812987	0.86488	0.327744	GLMN/UBE2N/ABCE1/EIF3D/MTIF2/MRPL3/EIF3J
BRCA	inflammatory	APOPTOSIS	-0.803639	0.914894	1	0.631579	LMNA/NEDD9/SOD2/FDXR/LEF1/IRF1/IGFBP6/JUN/GSN/TSPO/PEA15/GUCY2D/CREBBP/BCL10/GPX1/PSEN1/BTG2/H1-0/BAX/RHOT2/GADD45A/PDCD4/CASP7/PSEN2/DAP3/GPX4/CASP9
THCA	inflammatory	GLYCOLYSIS	-0.808762	0.844136	1	0.778947	B3GALT6/CLN6/ALDH9A1/EFNA3/GFUS/LHPP/CHST1/PGLS/STMN1/CASP6/FAM162A/B4GALT7/NDUFV3/CHST12/PSMC4/ANKZF1/UGP2/AKR1A1/NASP/SAP30/PHKA2/HAX1/BPNT1/CYB5A/CD44/PPP2CB/HDLBP/GUSB/SOD1/PPIA/GMPPA/NSDHL
GBM	inflammatory	ANDROGEN_RESPONSE	-0.850845	0.716007	0.832566	0.473248	ABCC4/IQGAP2/AKT1/HPGD/STK39/PGM3/CDC14B/FADS1/GPD1L/HMGCR/XRCC6/RRP12/SORD/ZBTB10/H1-0/APPBP2/NCOA4/GNAI3/RAB4A/XRCC5
LGG	inflammatory	ESTROGEN_RESPONSE_EARLY	-0.859936	0.805324	0.928074	0.605691	REEP1/SLC1A1/SLC19A2/LRIG1/TBC1D30/ADD3/KAZN/ANXA9/SLC24A3/UNC119/MINDY1/SYNGR1/SYBU/ABAT/NCOR2/FASN/ABLIM1/ITPK1/RRP12/SCARB1/MAPT/PPIF/FDFT1/ABCA3/KDM4B/ASB13/BAG1/AKAP1/ARL3
STAD	inflammatory	PEROXISOME	-0.861251	0.715017	0.966239	0.65094	MSH2/PEX6/ACSL1/PEX11A/ABCD1/SLC25A19/DHCR24/HRAS/ACAA1/IDE/HSD3B7/BCL10/IDH2/TSPO/GSTK1/HSD11B2/MVP/PEX5/CLN6/PEX14/CTBP1
BRCA	inflammatory	NOTCH_SIGNALING	-0.86372	0.645333	0.800062	0.505302	KAT2A/PSENEN/RBX1/DTX1/APH1A/PSEN2
READ	inflammatory	APICAL_SURFACE	-0.884888	0.644828	0.767652	0.484833	CRYBG1/ADIPOR2/NCOA6/BRCA1
PAAD	inflammatory	UV_RESPONSE_DN	-0.889846	0.765027	0.960472	0.606614	PRKAR2B/DBP/BCKDHB/KCNMA1/MAP1B/SCHIP1/VLDLR/SYNE1/TOGARAM1/CACNA1A/PLCB4/ATP2B1/SYNJ2/CDK13/PIK3R3/CITED2/ATRN/CDKN1B/MAGI2/PTPRM/DYRK1A/AGGF1/SCN8A/ZMIZ1/MTA1/PRKCE/SPOP/FYN/MRPS31/DMAC2L/TENT4A/MAP2K5/YTHDC1/RXRA/ARHGEF9/WDR37
STAD	inflammatory	APOPTOSIS	-0.893567	0.689822	0.958087	0.645448	BIK/VDAC2/CFLAR/IL18/TNF/IFNGR1/CASP4/DNAJC3/BCAP31/IGF2R/CASP7/CASP3/IRF1/CREBBP/PAK1/BID/CASP8/BCL10/CTNNB1/PPP2R5B/LMNA/GADD45A/BCL2L1/TAP1/TSPO/MADD/BAX/SPTAN1/FDXR/DFFA/GSR/CASP2/RHOT2/RELA
OV	inflammatory	HEME_METABOLISM	-0.893892	0.669086	0.760325	0.496212	BLVRA/YPEL5/LPIN2/UCP2/USP15/DCUN1D1/UROS/SLC7A11/NNT/SLC11A2/GCLC/HAGH/TOP1/FBXO7/OSBP2/CIR1/PPOX/ALDH6A1/BPGM/MARK3/HDGF/HMBS/MKRN1/TCEA1/FBXO9/GLRX5/DCAF10/ADIPOR1
BRCA	inflammatory	CHOLESTEROL_HOMEOSTASIS	-0.904774	0.656051	0.800062	0.505302	HSD17B7/GSTM2/SEMA3B/CHKA/NIBAN1/FDPS/ECH1/ERRFI1/PNRC1/ATF5/STX5/CXCL16/ANXA5/ACSS2/PCYT2/FBXO6/GUSB/PMVK
STAD	inflammatory	REACTIVE_OXYGEN_SPECIES_PATHWAY	-0.905895	0.610294	0.871849	0.587351	NDUFB4/PRDX2/SCAF4/HMOX2/PTPA/SRXN1/STK25/GSR/SBNO2
OV	inflammatory	PANCREAS_BETA_CELLS	-0.90759	0.580139	0.707487	0.461728	GCG/PCSK2/NEUROD1/IAPP/NEUROG3/PDX1/ABCC8/PAX4/SCGN/DCX/INSM1/FOXA2/CHGA/AKT3/HNF1A/SST/G6PC2/PCSK1/SRPRB/SRP9
THCA	inflammatory	XENOBIOTIC_METABOLISM	-0.914898	0.630564	0.9273	0.722318	NINJ1/SLC22A1/COMT/FAH/ALDH9A1/AP4B1/DHRS1/ACP2/GSTM4/PEMT/HACL1/CASP6/BLVRB/ID2/MT2A/ECH1/PSMB10/BPHL/SPINT2/CYB5A/SLC35B1/PMM1/DHPS/ASL/KARS1/TMBIM6/PTGES3/DHRS7/SSR3/ACOX3/GSS/PTS/NMT1
BRCA	inflammatory	BILE_ACID_METABOLISM	-0.925152	0.617647	0.800062	0.505302	TFCP2L1/LCK/ABCA3/SLC27A2/SOD1/SLC27A5/OPTN/ABCA5/RBP1/ABCD2/HSD3B7/ALDH1A1/GNMT/SCP2/PXMP2/GNPAT/FDXR/ACSL5/MLYCD/PAOX/SLC23A1/PEX16/PRDX5/NR3C2/PEX11G/CYP27A1/HACL1/PEX6/ALDH9A1/GSTK1
OV	inflammatory	APOPTOSIS	-0.926529	0.576347	0.707487	0.461728	CD38/SOD1/HMGB2/CTH/PSEN2/CASP8/BAX/CASP6/WEE1/ISG20/GCH1/DAP/PAK1/DDIT3/CASP3/ROCK1/DNAJA1/DNM1L/CASP2
LUSC	inflammatory	SPERMATOGENESIS	-0.929882	0.600829	0.68276	0.25873	EZH2/ACRV1/MAP7/NCAPH/AGFG1/VDAC3/NEK2/CDK1/BUB1/AURKA/TOPBP1/STAM2/TTK/RFC4/BRAF/CDKN3/CCNB2/DBF4/TSN/PSMG1/PHKG2/COIL/GMCL1
STAD	inflammatory	MTORC1_SIGNALING	-0.939361	0.5904	0.871849	0.587351	TOMM40/DHCR24/PSMD12/EDEM1/MCM2/INSIG1/SLC1A4/SLC9A3R1/SLC1A5/M6PR/SRD5A1/UNG/CCNF/CALR/HMBS/NUP205/DDX39A/RPN1/PGK1/MAP2K3/PDAP1/IMMT/FDXR/GOT1/YKT6/GSR/RPA1/ATP2A2/CYB5B/ABCF2/UFM1/NFYC/NMT1
READ	inflammatory	ESTROGEN_RESPONSE_LATE	-0.942433	0.579968	0.72496	0.457869	CACNA2D2/SLC2A8/IL17RB/GINS2/SERPINA1/TH/EMP2/SLC7A5/CA12/TPD52L1/ASS1/FGFR3/CD44/HPRT1/TJP3/PRLR/GALE/MYB/PLXNB1/CDC20/FKBP5/PPIF/RAPGEFL1/ELOVL5/SCARB1/FABP5/AFF1/KCNK5/ID2/SLC22A5/ARL3/NXT1/CDH1/SLC27A2/MEST/PDCD4/ACOX2/SORD/SLC16A1/ITPK1/LSR/PKP3/PLK4/SLC9A3R1/TOP2A/CDC6/ADD3/MAPK13/STIL/ST14/RNASEH2A
STAD	inflammatory	ESTROGEN_RESPONSE_LATE	-0.944293	0.597222	0.871849	0.587351	S100A9/KLK11/FGFR3/KLK10/GJB3/CYP4F11/FOXC1/CDC20/AREG/OLFM1/JAK2/ASS1/EMP2/DHCR7/PERP/TMPRSS3/CDH1/SLC27A2/SLC16A1/MYOF/KCNK5/HR/TRIM29/CELSR2/BLVRB/FLNB/SORD/ISG20/DHRS2/IL17RB/TST/SNX10/GINS2/STIL/FRK/GFUS/CLIC3/SFN/CD9/SULT2B1/CCND1/GLA/RAPGEFL1/FAM102A/UNC13B/AMFR/ST6GALNAC2/DLG5/MICB/MAPK13/RNASEH2A/KRT19/BAG1/TOB1/NXT1/SEMA3B/PLXNB1/OVOL2/SLC1A4/SLC9A3R1/MYB/RBBP8/PKP3/ALDH3A2/IDH2/ST14/IT…
PAAD	inflammatory	P53_PATHWAY	-0.962133	0.605263	0.890093	0.562164	SESN1/COQ8A/CGRRF1/POM121/DCXR/PPM1D/IP6K2/XPC/ANKRA2/RAD51C/RALGDS/RXRA/FBXW7/TSPYL2/RCHY1/ISCU/PRMT2/MXD4/ELP1/HDAC3
LGG	inflammatory	SPERMATOGENESIS	-0.967071	0.518919	0.682788	0.445609	CHRM4/BRAF/SCG3/RAD17/LPIN1/HSPA1L/CCT6B/TALDO1/GMCL1/IP6K1/COIL/OAZ3/SIRT1/TSN/PARP2/NF2/VDAC3
OV	inflammatory	PEROXISOME	-0.972603	0.5	0.657895	0.429363	FADS1/ABCD3/GSTK1/LONP2/CDK7/PEX6/ISOC1/SOD1/HSD11B2/PRDX5/RDH11/FDPS/ACOX1/ATXN1/SLC25A17/CTBP1/SLC35B2/ECI2
BRCA	inflammatory	UV_RESPONSE_UP	-0.977687	0.505792	0.702488	0.443677	PARP2/PSMC3/SOD2/RAB27A/CDKN1C/IRF1/CCND3/HLA-F/ARRB2/WIZ/TST/CLTB/BTG2/APOM/MRPL23/CNP/HYAL2/PDAP1/HNRNPU/STK25/RXRB/KLHDC3/BTG1/UROD/ACAA1/NFKBIA
LGG	inflammatory	PANCREAS_BETA_CELLS	-0.985189	0.49901	0.674338	0.440094	G6PC2/NEUROD1/INSM1/SYT13/PCSK2/CHGA/NKX2-2/ELP4/DCX/PAK3/MAFB/ABCC8/SPCS1/STXBP1/SRP9/AKT3
THCA	inflammatory	PEROXISOME	-0.986509	0.484076	0.806794	0.62845	CTBP1/HMGCL/PEX14/ERCC1/SOD1/ECI2/ITGB1BP1/SLC25A4/FDPS/PEX11B/CNBP/NUDT19
READ	inflammatory	GLYCOLYSIS	-0.989777	0.454397	0.614051	0.387821	HMMR/GALK2/MPI/PDK3/GNPDA1/FAM162A/NANP/RARS1/LDHA/GLCE/B3GNT3/ALG1/PGM2/SLC37A4/TALDO1/DEPDC1/PC/B4GALT4/PSMC4/AURKA/HS2ST1/ECD/B4GALT7/CASP6/PMM2/SLC35A3/GCLC/CTH/EXT2/AGL/MED24
LGG	inflammatory	HEDGEHOG_SIGNALING	-0.99952	0.457926	0.636008	0.415079	SCG2/ACHE/SHH/L1CAM/PTCH1/CNTFR/THY1/SLIT1/NRCAM/TLE3/OPHN1/RTN1/CDK5R1/HEY1/NF1/CRMP1/LDB1
THCA	inflammatory	P53_PATHWAY	-1.00451	0.45098	0.777552	0.605672	BAX/H2AJ/TPD52L1/NINJ1/DEF6/RPL36/RPL18/RPS12/SOCS1/HRAS/CCND2/ST14/FBXW7/AK1/MKNK2/WRAP73/TCN2/FAM162A/TAX1BP3/EI24/SESN1/PCNA/MXD4/JAG2/SEC61A1/COQ8A/TRIAP1/TPRKB/ERCC5/RPS27L/PMM1/FUCA1/HDAC3/VAMP8/SAT1/HINT1/TRAFD1/CCND3/ISCU/BLCAP/HEXIM1/PRMT2/RAD51C
THCA	inflammatory	CHOLESTEROL_HOMEOSTASIS	-1.01016	0.441224	0.777552	0.605672	FBXO6/ECH1/TP53INP1/MVK/PMVK/STX5/CD9/GUSB/HSD17B7/LSS/FDPS/PNRC1/NSDHL
LUSC	inflammatory	GLYCOLYSIS	-1.01033	0.438287	0.52177	0.197724	FKBP4/MXI1/SAP30/CDK1/HMMR/MDH2/COPB2/ME2/PAXIP1/UGP2/STMN1/AURKA/KIF20A/COG2/SOD1/BPNT1/ALDH9A1/CENPA/ARPP19/NSDHL/DEPDC1/POLR3K/SDHC/NDUFV3/AKR1A1/FAM162A/SLC35A3/MPI/RPE/HAX1/DLD/GNPDA1/GALK2/MDH1/AGL
OV	inflammatory	KRAS_SIGNALING_DN	-1.01296	0.422125	0.570439	0.372287	RYR1/ZBTB16/TFCP2L1/CPEB3/SYNPO/TGM1/PDE6B/ARHGDIG/KCND1/LYPD3/GAMT/EDN1/ADRA2C/NR6A1/FGF22/HTR1D/CAMK1D/NR4A2/SLC6A3/KRT4/PRKN/KCNN1/KRT15/KRT13/CACNG1/P2RX6/EPHA5/RGS11/CALML5/KLK7/PTGFR/IRS4/AMBN/PKP1/UPK3B/CCNA1/SMPX/CLDN16/KCNQ2/TSHB/NGB/ABCB11/SPRR3/TLX1/PROP1/CPB1/SSTR4/NPY4R/SLC6A14/ARPP21/GRID2/IL12B/CLPS/SERPINB2/EDAR/PAX4/UGT2B17/SLC30A3/MYH7/SCGB1A1/CPA2/TFF2/CALCB/SLC38A3/CD40LG/TEX1…
CESC	inflammatory	ESTROGEN_RESPONSE_LATE	-1.02277	0.419162	0.566435	0.417373	FOXC1/ALDH3A2/PDCD4/CKB/LARGE1/PLXNB1/RAPGEFL1/IDH2/IL17RB/JAK2/KLF4/NXT1/DCXR/CELSR2/SIAH2/EMP2/DNAJC1/XRCC3/ST6GALNAC2/HPRT1/ADD3/CD9/ID2/GLA/ISG20/COX6C/BTG3/SLC1A4/GINS2/ARL3/BCL2/MOCS2/RABEP1/FAM102A/PTPN6/SLC2A8/RNASEH2A
READ	inflammatory	BILE_ACID_METABOLISM	-1.04577	0.381849	0.545499	0.344526	PXMP2/ACSL5/NR1I2/DHCR24/PEX1/SOD1/CROT/ABCA5/CAT/SLC27A2/HSD17B11/PFKM/SCP2/BCAR3/PEX6/SLC23A1/PEX7/PHYH/PEX12/HSD17B4/PEX16/ABCD3/HACL1/SLC35B2/LONP2
READ	inflammatory	ADIPOGENESIS	-1.04579	0.351613	0.527192	0.332963	SOD1/PGM1/SLC19A1/ACLY/CAT/JAGN1/CHUK/ELOVL6/QDPR/G3BP2/SAMM50/PDCD4/SCP2/COQ9/TALDO1/ATL2/CCNG2/PHYH/PRDX3/ATP1B3/MAP4K3/GHITM/ESRRA/ACOX1/TKT/CMPK1/COQ3/IFNGR1/ADIPOR2/DRAM2/GRPEL1/NMT1/NDUFAB1/MTCH2/HADH
LGG	inflammatory	UV_RESPONSE_DN	-1.05451	0.33042	0.515263	0.336277	SCN8A/APBB2/MTA1/SCHIP1/PHF3/PRKAR2B/PDLIM5/CACNA1A/SYNE1/IRS1/ACVR2A/ATP2C1/DBP/PTPRM/ADD3/ATRN/INSIG1/PLCB4/PRKCE/FYN/NR3C1/CELF2/BMPR1A/SRI/SLC7A1/AKT3/PRKCA/SMAD7/NFIB/ARHGEF9/NR1D2/ZMIZ1/CDKN1B/YTHDC1/PTEN/WDR37/MAP2K5/MRPS31/DMAC2L
CESC	inflammatory	MITOTIC_SPINDLE	-1.06235	0.325779	0.50903	0.375075	CYTH2/HOOK3/TLK1/ARF6/ATG4B/NDC80/PIF1/KNTC1/APC/KIF11/SAC3D1/ALMS1/NUSAP1/HDAC6/CDK1/CDC42EP4/CEP131/SMC1A/TSC1/PAFAH1B1/ABR/KIF4A/RANBP9/TUBGCP6/RAPGEF6/PCGF5/LMNB1/CNTRL/RABGAP1/UXT/GSN/TUBD1/PCM1/KIF22/MYO9B/CNTROB/CDK5RAP2
BRCA	inflammatory	ALLOGRAFT_REJECTION	-1.06691	0.301887	0.443951	0.28039	TRAT1/GZMB/SRGN/LY75/EGFR/CD1D/CD3G/IL12B/CCL22/CTSS/CCL19/CD96/ITK/DYRK3/IRF4/PRF1/ITGAL/HLA-DRA/CXCR3/PRKCB/ACHE/LCK/TAP1/CD2/CD3E/IL2RG/CD40/FGR/HCLS1/CD7/TAP2/RPL3L/HLA-A/CD247/IL18/TIMP1/WAS/IRF7/ZAP70/CD8B/GZMA/CCL5/SIT1/CDKN2A/CD3D/HLA-DMA/CD74/LTB/STAT4/JAK2/SOCS1/CCND2/HLA-E/CD79A/CD8A/APBB1/CFP/RPL39/GBP2/WARS1/EIF3D/HLA-DOB/GLMN/BCL3/MAP4K1/CCND3/BCL10/IKBKB/CSK/CAPG/PSMB10/IL27RA/TAPB…
STAD	inflammatory	GLYCOLYSIS	-1.06805	0.313573	0.540642	0.364222	BIK/AKR1A1/NASP/PKM/NSDHL/POLR3K/PGLS/ELF3/TGFA/PLOD1/EFNA3/GMPPB/MED24/ALDOA/CAPN5/LHPP/PKP2/BPNT1/SDC1/PGM2/GYS1/PMM2/B4GALT7/GOT2/CHPF/GALK1/GPC1/PYGB/AGRN/ANKZF1/PGK1/MDH2/SOX9/PGAM1/B3GAT3/CHPF2/GOT1/SLC35A3/XYLT2/B4GALT2/GMPPA/RBCK1/CLN6/ALG1/PAXIP1
LGG	inflammatory	PEROXISOME	-1.07253	0.350379	0.515263	0.336277	SLC25A17/MLYCD/ALDH9A1/RDH11/SLC25A4/SIAH1/FADS1/SOD1/ERCC3/IDI1/SLC23A2/PRDX5/CNBP/FDPS/PEX11B/PEX5
CESC	inflammatory	ADIPOGENESIS	-1.08172	0.279883	0.482558	0.355569	ALDH2/UQCRC1/SDHB/ATP1B3/CDKN2C/COQ5/COX8A/COQ3/UCP2/NDUFA5/SLC25A10/ATP5PO/HIBCH/UQCR11/GPX4/DHRS7B/DBT/UQCR10/AIFM1/MTCH2/ACADS/COX6A1/ELMOD3/NDUFS3/HADH/COX7B/NDUFB7/MIGA2/IDH3G/SUCLG1/DECR1/UCK1
READ	inflammatory	OXIDATIVE_PHOSPHORYLATION	-1.08208	0.315789	0.516956	0.326499	IDH3B/MTRF1/UQCRQ/SLC25A5/ACADM/MRPL15/NDUFA7/SLC25A6/ALDH6A1/BDH2/NDUFA9/UQCRFS1/SDHD/NDUFS3/RHOT2/CASP7/TIMM13/OPA1/UQCRC2/SUPV3L1/NNT/COX7A2L/VDAC2/PMPCA/LDHA/MRPL11/TIMM50/NDUFC2/NDUFB5/MRPS22/PHYH/COX10/PRDX3/MRPS12/MTRR/RHOT1/COX15/GRPEL1/ATP5PB/LRPPRC/FDX1/NDUFAB1/TOMM70/COX11
GBM	inflammatory	WNT_BETA_CATENIN_SIGNALING	-1.08972	0.345776	0.459285	0.261067	DLL1/NOTCH1/NKD1/JAG1/NOTCH4/HEY2/HDAC2/PTCH1/KAT2A/CCND2/CSNK1E/HEY1/TP53/SKP2
THCA	inflammatory	UNFOLDED_PROTEIN_RESPONSE	-1.09256	0.307932	0.570244	0.44419	CALR/HSP90B1/SLC1A4/CXXC1/ZBTB17/YIF1A/GOSR2/CKS1B/LSM1/BANF1/NHP2/NOP56/SPCS1/EIF4A3/LSM4/FUS/EXOSC1/EXOSC9/PREB/SEC11A/EXOSC10/POP4/CNOT2
LUSC	inflammatory	UV_RESPONSE_UP	-1.09293	0.312162	0.390203	0.147866	RPN1/CNP/STK25/PRPF3/FKBP4/H2AX/APOM/BCL2L11/CEBPG/FEN1/TYRO3/SPR/BTG1/POLE3/KLHDC3/POLR2H/HNRNPU/TARS1/RFC4/PPAT/ASNS/PPP1R2/BID/GRPEL1/AP2S1/BTG3/PDAP1/ATP6V1F/EIF2S3/CASP3/AMD1
GBM	inflammatory	TGF_BETA_SIGNALING	-1.09444	0.334552	0.459285	0.261067	PPM1A/XIAP/TRIM33/MAP3K7/ARID4B/BMPR2/HDAC1/BMPR1A
CESC	inflammatory	REACTIVE_OXYGEN_SPECIES_PATHWAY	-1.09724	0.308962	0.498326	0.367188	MSRA/G6PD/LSP1/SOD1/PDLIM1/MBP/IPCEF1/GSR/EGLN2/GPX4/PTPA/CDKN2D/PRDX2/HHEX/NDUFB4/NDUFA6
OV	inflammatory	BILE_ACID_METABOLISM	-1.09973	0.310726	0.470796	0.307257	SLC27A2/IDH2/KLF1/OPTN/NR3C2/ABCD1/PHYH/ALDH8A1/EFHC1/SLC29A1/ABCA5/FADS1/PEX26/ABCD3/LCK/CYP39A1/GSTK1/LONP2/PEX6/ISOC1/SOD1/GNMT/PRDX5/ATXN1/SLC35B2/PEX19
STAD	inflammatory	UV_RESPONSE_UP	-1.09979	0.290113	0.51806	0.349009	CHKA/ALDOA/H2AX/ACAA1/CASP3/IRF1/CCND3/BID/SPR/BSG/TAP1/RPN1/CLCN2/ALAS1/STK25/PDAP1/BAK1/FEN1/YKT6/CYB5B/CDC34/PRKACA/WIZ/MARK2
PAAD	inflammatory	FATTY_ACID_METABOLISM	-1.10502	0.22905	0.409018	0.258327	BPHL/ACO2/ETFDH/SUCLA2/ACADM/UROS/MDH1/TP53INP2/SLC22A5/UROD/FASN/RDH11/CPT2/CRAT/ACOT8/SUCLG1/IDH3B/HSD17B10/ERP29/PDHA1/ACADVL/DLD/GCDH/MLYCD/ALDH9A1
CESC	inflammatory	KRAS_SIGNALING_DN	-1.14222	0.197183	0.365154	0.269061	BRDT/KRT5/NGB/KRT13/UGT2B17/PROP1/SMPX/CALML5/CKM/TFAP2B/LGALS7/INSL5/GDNF/PNMT/HNF1A/KRT1/SCGB1A1/FGFR3/KRT4/FGF22/SLC30A3/WNT16/MYOT/SLC16A7/KRT15/IFNG/MYH7/AMBN/CD80/RYR2/TFCP2L1/KLHDC8A/CACNA1F/SPRR3/PRODH/SLC12A3/MX1/CD207/SHOX2/CHRNG/GAMT/ALOX12B/IL12B/ITIH3/IGFBP2/CD40LG/IFI44L/ADRA2C/SIDT1/TCL1A/ATP4A/TAS2R4/RSAD2/PDCD1/SNN/SCN10A/SGK1/FSHB/KCNMB1/EFHD1/GPR19/YBX2/TENT5C/PDE6B/PTPRJ/NRIP2…
THCA	inflammatory	UV_RESPONSE_UP	-1.14593	0.234837	0.477093	0.37163	CLTB/KLHDC3/STIP1/SELENOW/CCNE1/ATP6V1F/ACAA1/RPN1/CASP3/PSMC3/RFC4/CDC34/GRINA/PRPF3/STARD3/NXF1/UROD/PPP1R2/PRKCD/EPCAM/PARP2/TMBIM6/CCND3/SLC25A4/CYB5B/STK25
PAAD	inflammatory	ADIPOGENESIS	-1.15327	0.147929	0.276039	0.17434	ACO2/COQ9/UCP2/NDUFS3/NKIRAS1/QDPR/ACADM/ACLY/AIFM1/AGPAT3/NDUFA5/LIPE/GPHN/PREB/CPT2/PFKL/CRAT/ABCB8/PEMT/SUCLG1/UQCR11/ITGA7/GPAT4/DLD/ESYT1/UCK1/BCKDHA/PTCD3/ELMOD3/MIGA2
OV	inflammatory	PI3K_AKT_MTOR_SIGNALING	-1.1571	0.24375	0.40625	0.265132	PFN1/RIT1/ATF1/HSP90B1/STAT2/MAP2K6/PIN1/AKT1/DDIT3/PLA2G12A/CALR/MAPK8/PRKAG1/MAP3K7/THEM4
THCA	inflammatory	INTERFERON_ALPHA_RESPONSE	-1.16547	0.238547	0.477093	0.37163	GBP2/BATF2/DHX58/TAP1/IL15/ISG20/GBP4/PSMB9/IFI35/MVB12A/LGALS3BP/TXNIP/HLA-C/B2M/SP110/PSMB8/UBA7/NMI/CD47/PARP12/PSME2/NUB1/MOV10/RTP4/TRIM21/GMPR/SLC25A28/TRAFD1/PSME1/PSMA3/LPAR6
GBM	inflammatory	FATTY_ACID_METABOLISM	-1.16825	0.208904	0.324898	0.184679	FASN/ACAT2/RDH16/HADH/NTHL1/ENO3/ALDH9A1/ECI1/HPGD/RDH11/HSD17B10/ACO2/CPT1A/HSDL2/SUCLG2/BPHL/ADSL/APEX1/DLST/ECH1/NCAPH2/ECI2/ACADM/GRHPR/GCDH/GPD2/PPARA/IDH3B/METAP1/NBN
CESC	inflammatory	P53_PATHWAY	-1.17026	0.168091	0.340278	0.250731	CGRRF1/PRKAB1/ELP1/HRAS/IRAG2/CDKN2AIP/KLF4/FDXR/DCXR/CCP110/RPL36/ERCC5/RRP8/DDIT3/BAIAP2/IFI30/WRAP73/PMM1/TCN2/FBXW7/NINJ1/DDB2/TSPYL2/SP1/ANKRA2/TRAFD1/PPM1D/TP53/RAD9A/DEF6/RALGDS/MDM2/TPRKB/PCNA/PIDD1/ISCU
GBM	inflammatory	UV_RESPONSE_DN	-1.17144	0.213781	0.324898	0.184679	ID1/NR1D2/NR3C1/SMAD3/DBP/TOGARAM1/NFIB/APBB2/DLG1/NOTCH2/TJP1/PTEN/YTHDC1/SCAF8/MAPK14/PEX14/MTA1/SLC7A1/DMAC2L/MAP2K5/PIAS3/DYRK1A/BMPR1A
BRCA	inflammatory	XENOBIOTIC_METABOLISM	-1.17809	0.13964	0.268538	0.169603	EPHX1/ABCD2/POR/PMM1/CASP6/ITIH4/HSD11B1/AHCY/ASL/GNMT/ACOX3/ECH1/CSAD/DCXR/NINJ1/COMT/ALDH2/CBR1/DDT/MTHFD1/AP4B1/LONP1/GSS/PSMB10/GSTO1/ARG2/CYP27A1/NDRG2/ABHD6/ADH5/GSTM4/HACL1/SERTAD1/DDAH2/CNDP2/DHRS7/PEMT/ALDH9A1/BPHL/DHRS1
THCA	inflammatory	ADIPOGENESIS	-1.1827	0.19152	0.453894	0.353559	CDKN2C/CPT2/COX6A1/SQOR/ECHS1/DECR1/UQCR11/NDUFAB1/GPX4/NDUFS3/DHRS7B/HIBCH/UQCR10/PEX14/ATP5PO/JAGN1/PFKL/COQ5/SOD1/IDH3G/DHRS7/SDHB/AK2/COQ3/COX7B/AIFM1/PREB/MGST3/SUCLG1/NMT1
GBM	inflammatory	ADIPOGENESIS	-1.18483	0.184564	0.307606	0.17485	AK2/SLC5A6/ARAF/CMPK1/MIGA2/COQ9/MAP4K3/SLC25A1/GPHN/ECH1/PEX14/ACADM/DLAT/AIFM1/GPD2/CS/DBT/MCCC1/PTCD3/SAMM50/IMMT
BRCA	inflammatory	MYC_TARGETS_V2	-1.19086	0.18239	0.314316	0.198515	NOC4L/PHB/DUSP2/NOP2/SUPV3L1/NOP16/MAP3K6/PES1/GNL3/IPO4/IMP4/PUS1/RRP12/MCM5/PPAN/RCL1/EXOSC5/MYBBP1A/RRP9/WDR74
THCA	inflammatory	G2M_CHECKPOINT	-1.19989	0.16821	0.436893	0.340317	SRSF2/MCM2/H2AZ1/POLA2/HIRA/SFPQ/NASP/SAP30/CKS1B/CDKN2C/CHMP1A/KIF22/RBL1/DDX39A/TRA2B/GINS2/CHEK1/SNRPD1/RBM14/DTYMK/CHAF1A/MCM5/PML/MCM3/MNAT1/HNRNPD/KATNA1/NCL/EWSR1/HMGN2/SRSF1/RPA2
LUSC	inflammatory	PEROXISOME	-1.19998	0.204906	0.276567	0.104804	TSPO/TOP2A/RDH11/IDH1/PRDX1/SLC25A19/ITGB1BP1/FIS1/EHHADH/IDH2/FDPS/SCP2/SOD1/ALDH9A1/ABCD3/MSH2/NUDT19/GNPAT/PEX2/PEX11A/CNBP/ERCC3/SLC25A17/PEX11B
STAD	inflammatory	PI3K_AKT_MTOR_SIGNALING	-1.20111	0.168654	0.324335	0.218499	CALR/TSC2/MKNK1/E2F1/CFL1/RPTOR/AKT1S1/RIPK1/MAP2K3/MYD88/RPS6KA1/PIN1/GRB2/TRAF2/ECSIT/AKT1/MKNK2
OV	inflammatory	OXIDATIVE_PHOSPHORYLATION	-1.20237	0.158661	0.317322	0.207094	ATP5MG/NDUFA2/NDUFB3/IDH2/ATP5F1E/MTX2/TIMM9/ACADVL/COX5B/PHYH/AIFM1/COX8A/ATP1B1/COX7A2L/NDUFS6/COX6A1/MRPL34/MRPS15/NDUFA7/NDUFS3/PDHX/UQCR10/ATP5ME/TIMM8B/ATP5MF/ATP5MC2/COX17/NDUFB2/MRPL15/ATP5PD/NDUFC1/ATP5F1B/TIMM10/NDUFB6/COX7A2/ATP5PB/ACAA2/UQCRC1/SUPV3L1/ETFDH/MRPS22/NNT/ATP6V1F/CS/NDUFB4/NDUFB1/ATP5F1C/BAX/NQO2/TIMM17A/COX11/HSD17B10/PDHB/NDUFC2/ALDH6A1/AFG3L2/NDUFS2/NDUFA5/FH/ATP6V1D/A…
LGG	inflammatory	CHOLESTEROL_HOMEOSTASIS	-1.20369	0.172794	0.319989	0.208835	FADS2/HMGCR/ACAT2/GNAI1/ALDOC/EBP/SCD/LSS/MVD/PCYT2/SC5D/NSDHL/ALCAM/FASN/MVK/SREBF2/FDFT1/TM7SF2/PMVK/IDI1/FDPS/STX5
BRCA	inflammatory	WNT_BETA_CATENIN_SIGNALING	-1.21454	0.202941	0.320513	0.202429	TCF7/NCOR2/CCND2/CSNK1E/LEF1/HDAC11/JAG2/KAT2A/FRAT1/PSEN2/AXIN1/HDAC5/DVL2
LGG	inflammatory	UNFOLDED_PROTEIN_RESPONSE	-1.21856	0.143376	0.277739	0.181261	DDX10/TATDN2/TSPYL2/ATF4/KIF5B/NPM1/EIF2S1/NFYA/CNOT6/FUS/MTREX/ATP6V0D1/YIF1A/EXOSC4/HSPA9/DCTN1/EEF2/RPS14/EIF4A2/EXOSC1/NFYB/SERP1/EXOC2/NHP2/EXOSC2/IMP3/NOLC1
BRCA	inflammatory	P53_PATHWAY	-1.22256	0.0721398	0.171761	0.108481	PRKAB1/MXD4/H2AJ/EPS8L2/DNTTIP2/DCXR/FDXR/NINJ1/CEBPA/JUN/CCND3/JAG2/HRAS/PPP1R15A/RACK1/PRMT2/BTG2/TRAFD1/FUCA1/RPS12/FAM162A/BAX/BLCAP/GADD45A/COQ8A/ISCU/RPL18/MAPKAPK3/CDKN2AIP/RPL36/BTG1/DEF6/ERCC5/WRAP73/IP6K2
SARC	proliferative	E2F_TARGETS	3.29897	5.09722e-33	2.54861e-31	1.39503e-31	PPP1R8/ILF3/SRSF1/SYNCRIP/PNN/HNRNPD/MSH2/PAICS/SRSF2/ZW10/RAN/TUBB/TRA2B/NOP56/PRPS1/DCLRE1B/MCM3/XPO1/SSRP1/ANP32E/POLE/POLD1/NASP/RPA1/POLD2/DSCC1/UNG/AK2/RAD21/STMN1/NUDT21/TMPO/LIG1/GINS3/CDC25A/MRE11/RANBP1/MCM4/NUP153/EXOSC8/PRIM2/TIMELESS/MMS22L/USP1/DCTPP1/HMGB3/CHEK1/HELLS/RPA2/TIPIN/CSE1L/SLBP/CNOT9/DONSON/MAD2L1/MCM2/GINS1/PRKDC/CBX5/SNRPB/RFC3/RAD51AP1/JPT1/LUC7L3/GSPT1/RFC1/ESPL1/DE…
SARC	proliferative	INTERFERON_GAMMA_RESPONSE	-3.28376	2.04195e-29	5.10486e-28	2.79424e-28	IRF7/CD274/SLAMF7/HLA-DRB1/TNFAIP3/SRI/CD74/IL10RA/PSME2/CCL5/CD38/NAMPT/CCL2/VAMP8/BTG1/IRF8/PLSCR1/CD40/ISG20/MX1/CIITA/IL4R/WARS1/MX2/CASP7/HLA-DMA/RSAD2/IL15/JAK2/IL15RA/IFITM2/CMPK2/RAPGEF6/CASP4/PSMA3/ICAM1/IL2RB/EIF4E3/CFB/RBCK1/PTPN6/LCP2/HLA-A/NLRC5/IRF5/GBP4/GCH1/SERPING1/BATF2/LGALS3BP/FGL2/STAT2/HLA-B/MARCHF1/TNFAIP2/CSF2RB/OAS2/IFIT3/CASP1/ITGB7/OGFR/PSMB9/TRIM14/IFIT1/MYD88/SAMHD1/N…
SARC	proliferative	G2M_CHECKPOINT	3.14267	5.15424e-28	7.16439e-27	3.92156e-27	SFPQ/ILF3/SRSF1/HNRNPU/SYNCRIP/PRPF4B/MTF2/HNRNPD/SRSF10/SMARCC1/SRSF2/DR1/E2F3/SNRPD1/TRA2B/CBX1/YTHDC1/MCM3/XPO1/POLE/CUL3/NASP/SQLE/TFDP1/RAD21/RBM14/STMN1/ODF2/LIG3/TMPO/KPNB1/CUL4A/ODC1/CDC25A/HMGN2/RBL1/PRIM2/CUL5/TOP1/CCNF/FANCC/HMGB3/CHEK1/PAFAH1B1/TNPO2/MNAT1/RPA2/EWSR1/TENT4A/MAD2L1/MCM2/NUP50/GINS2/NSD2/JPT1/DKC1/GSPT1/ESPL1/SLC12A2/CDC7/CTCF/SMC2/RAD54L/H2AX/SLC7A1/KIF15/LMNB1/MCM5/CC…
SARC	proliferative	MYC_TARGETS_V1	3.17231	5.73151e-28	7.16439e-27	3.92156e-27	TARDBP/SRSF3/HNRNPA3/HNRNPR/SRSF1/SERBP1/SRPK1/HNRNPU/SYNCRIP/ILF2/GNL3/HNRNPC/DHX15/HNRNPD/GLO1/HDAC2/SMARCC1/HNRNPA2B1/SRSF2/SF3B3/RNPS1/SNRPD1/RAN/TRA2B/PABPC1/NOP56/HNRNPA1/UBE2E1/XPO1/CAD/POLD2/TFDP1/SET/SRSF7/APEX1/RRP9/KPNB1/ODC1/PABPC4/RANBP1/YWHAQ/MCM4/USP1/SNRPB2/SNRPD3/COPS5/HSP90AB1/LSM2/VBP1/HSPD1/UBA2/FBL/TCP1/RPS10/RPL22/ERH/YWHAE/MAD2L1/PPM1G/PHB2/MCM2/IMPDH2/SNRPA1/RUVBL2/CSTF2/P…
SARC	proliferative	INTERFERON_ALPHA_RESPONSE	-3.01204	1.14437e-16	1.14437e-15	6.26394e-16	CD74/PSME2/CSF1/IFITM1/PLSCR1/PROCR/ISG20/SELL/MX1/IL4R/WARS1/NCOA7/RSAD2/IL15/IFITM2/CMPK2/PSMA3/OAS1/GBP2/UBA7/GBP4/BATF2/LGALS3BP/STAT2/IFIT3/CASP1/CNP/OGFR/PSMB9/TRIM14/TRAFD1/PSMB8/HERC6/LAP3/IFIT2/DDX60/HLA-C/TAP1/PARP12/IFITM3/TXNIP/B2M/C1S/RTP4/SAMD9/ADAR/SAMD9L/IFIH1/PARP9/PARP14/TRIM5/CASP8/PSME1/TMEM140/NUB1/TRIM26/UBE2L6/SP110/CD47/IFI35/TDRD7/IRF1/SLC25A28/DHX58/NMI/IRF2/TRIM21
SARC	proliferative	MYC_TARGETS_V2	2.5995	1.00103e-09	8.34188e-09	4.56608e-09	GNL3/NOP56/GRWD1/UNG/SLC19A1/TMEM97/RRP9/MCM4/DCTPP1/WDR43/MYBBP1A/HSPD1/MRTO4/SUPV3L1/BYSL/SRM/CBX3/MCM5/NPM1/SLC29A2/LAS1L/IPO4/NDUFAF4/MYC/PLK4/NOP2/FARSA/TFB2M/PLK1/PPRC1/NOC4L/PRMT3/PUS1/PHB/NOLC1
SARC	proliferative	TNFA_SIGNALING_VIA_NFKB	-2.15751	3.1716e-08	2.26543e-07	1.24002e-07	CXCL10/CCL4/BCL6/CCRL2/SNN/KYNU/CXCL2/LAMB3/EHD1/TLR2/TNFAIP3/BIRC3/RNF19B/CCL5/CSF1/ABCA1/REL/DUSP1/NAMPT/CCL2/BTG1/CEBPD/PLEK/TGIF1/ZFP36/TNIP2/GADD45B/SLC2A6/FOSL2/RHOB/IL18/IL15RA/ICAM1/IER5/DRAM1/CEBPB/KLF2/GCH1/ZC3H12A/KLF9/CD44/TNFAIP8/TNFAIP2/TRIP10/PTPRE/SERPINB8/MAP3K8/BCL3/NFKB1/DENND5A/BTG2/RELB/SOD2/TANK/IFIT2/NINJ1/TAP1/NFKBIA/DDX58/PNRC1/IL6ST/IFIH1/EIF1/NFKB2/STAT5A/NFE2L2/IRF1/CF…
SARC	proliferative	INFLAMMATORY_RESPONSE	-2.08521	2.53134e-07	1.48281e-06	8.11645e-07	CD14/CCR7/IL6/LY6E/TNFRSF1B/CYBB/CXCL10/EBI3/CCRL2/BDKRB1/HRH1/P2RX4/CMKLR1/ADGRE1/GNA15/C3AR1/AXL/SLAMF1/ITGA5/LYN/IL18R1/GP1BA/IRF7/ADRM1/TLR2/SRI/SEMA4D/IFNAR1/IL10RA/ABI1/CCL5/CSF1/ABCA1/EMP3/IL18RAP/NMUR1/IFITM1/CD55/NLRP3/NAMPT/CCL2/LCK/CD40/SELL/IL4R/CSF3R/PIK3R5/RASGRP1/SGMS2/IL15/PTAFR/GPR132/IL18/IL15RA/CD48/AHR/ICAM1/IL2RB/BEST1/SCN1B/LCP2/NOD2/TNFSF15/GCH1/PTPRE/OSMR/P2RX7/NFKB1/BTG2/…
SARC	proliferative	IL6_JAK_STAT3_SIGNALING	-2.30528	2.66906e-07	1.48281e-06	8.11645e-07	IL1R2/IL1R1/ACVRL1/IL7/CD14/FAS/IL13RA1/IL6/TNFRSF1B/CXCL10/EBI3/HMOX1/A2M/CSF2RA/CCR1/IL18R1/TLR2/IFNAR1/IL2RG/CD38/CSF1/LTB/IL4R/CSF3R/IL12RB1/IL10RB/PIK3R5/IL15RA/LTBR/IL17RA/STAT2/CD44/CSF2RB/OSMR/IL3RA/STAM2/MAP3K8/MYD88/IFNGR1/IL6ST/STAT3/TNFRSF1A/STAT1/HAX1/GRB2/IRF1
SARC	proliferative	ALLOGRAFT_REJECTION	-1.9967	3.73856e-07	1.86928e-06	1.02318e-06	STAB1/CD3G/CD8A/APBB1/GZMA/ELF4/CD1D/CD2/CD86/CD3E/HCLS1/IL7/HLA-DQA1/FAS/ITK/FYB1/IL6/HLA-DOB/CRTAM/SRGN/CD3D/CCL4/CXCR3/HLA-G/STAT4/CCR1/HLA-DMB/GZMB/LYN/NCF4/PTPRC/IRF7/CCR5/TLR2/CD74/HLA-DRA/IL2RG/ABI1/CCL5/CD4/CSF1/IL18RAP/NLRP3/CCL2/ITGB2/WAS/LY86/LCK/IRF8/CD40/CD96/LTB/SPI1/IL4R/WARS1/PRKCB/IL12RB1/HLA-DMA/CD247/ZAP70/UBE2D1/IL15/JAK2/ITGAL/IL18/CFP/ICAM1/IL2RB/CTSS/CCR2/PTPN6/LCP2/HLA-A/M…
SARC	proliferative	COMPLEMENT	-1.85228	1.919e-05	8.72272e-05	4.77454e-05	S100A13/PLAT/GZMK/PDGFB/ZFPM2/CD40LG/PLA2G4A/MAFF/DOCK10/PLA2G7/TIMP1/DGKG/PIK3CG/ADAM9/S100A9/FCN1/CTSC/C2/SPOCK2/C3/CR1/CPM/SERPINA1/GZMA/C1QC/LIPA/C1QA/ATOX1/CTSB/SH2B3/PRSS36/IL6/GNAI2/FCER1G/CLU/CSRP1/L3MBTL4/KYNU/GNGT2/GZMB/EHD1/LYN/GP1BA/IRF7/PRKCD/TNFAIP3/CCL5/ANG/CD55/WAS/LCK/ITGAM/PLSCR1/ME1/PLEK/CASP7/PIK3R5/RASGRP1/CTSD/JAK2/LGMN/STX4/CASP4/PRCP/CTSS/CFB/SIRT6/LCP2/CEBPB/LTF/LGALS3/CT…
SARC	proliferative	HEME_METABOLISM	-1.80269	0.000165214	0.00068839	0.000376803	ELL2/SLC22A4/TNS1/FBXO7/MPP1/BMP2K/RAD23A/ISCA1/BLVRB/CLIC2/SYNJ1/UCP2/HTATIP2/YPEL5/TRAK2/BTG2/SLC10A3/MGST3/BLVRA/MKRN1/MARCHF8/ATP6V0A1/PPP2R5B/MARCHF2/USP15/LRP10/OPTN/NFE2L1/SLC30A1/HAGH/ALAD/CIR1/NCOA4/CAST/ADIPOR1/GDE1
SARC	proliferative	OXIDATIVE_PHOSPHORYLATION	-1.81141	0.000593705	0.00228348	0.0012499	COX17/UQCRQ/NDUFA8/COX5B/IDH1/NDUFA2/MDH1/NDUFB4/ATP6V1F/GLUD1/UQCRFS1/COX7C/TIMM17A/COX15/PHYH/ISCA1/SDHC/IMMT/ATP6V0C/ATP5PD/CYB5R3/MRPS11/SUCLG1/MTX2/MGST3/SLC25A12/CYB5A/ATP6V1E1/TCIRG1/CPT1A/ACAA1/ATP6V0E1/OGDH/MRPL34/ETFDH/SURF1/NDUFB3/SLC25A20/RETSAT/PRDX3/ISCU/MRPL35
SARC	proliferative	MTORC1_SIGNALING	1.63924	0.00074124	0.00264729	0.00144904	RPA1/UNG/SQLE/TMEM97/SSR1/RRP9/PFKL/CDC25A/NUFIP1/MCM4/PSMB5/EEF1E1/ACLY/TCEA1/CCNF/PGM1/COPS5/HSPD1/HMGCR/ACACA/RIT1/MCM2/ELOVL5/HSP90B1/PGK1/TPI1/TOMM40/EIF2S2/DHCR7/GSK3B/CALR/SHMT2/GOT1/IDI1/PSMG1/CCT6A/HMGCS1/PSMC6/CTH/ENO1/SRD5A1/RDH11/SLC7A5/SLC37A4/P4HA1/SERP1/PSAT1/PSPH/STIP1/ASNS/GGA2/PDK1/MLLT11/ACTR2/PLK1/GMPS/ELOVL6/BUB1/SLC2A1/RRM2/GPI/AURKA/PLOD2/EBP/HPRT1/EDEM1/FADS2
SARC	proliferative	IL2_STAT5_SIGNALING	-1.64928	0.00091838	0.00306127	0.00167564	IKZF2/GPX4/IL1RL1/GALM/IL1R2/CD86/EOMES/DHRS3/MUC1/HOPX/CST7/TNFRSF1B/CXCL10/P2RX4/ITGA6/MAPKAPK2/TLR7/BATF3/ETFBKMT/IL18R1/GLIPR2/CD79B/BMPR2/NT5E/IL10RA/NFKBIZ/BATF/FAM126B/PRKCH/ALCAM/CSF1/IRF8/PLSCR1/SELL/LTB/RHOH/IL4R/GADD45B/ABCB1/RHOB/CD48/AHR/MYO1E/IL2RB/RABGAP1L/GPR65/GBP4/FGL2/SYNGR2/CD44/GSTO1/LRRC8C/CYFIP1/CD81/GUCY1B1/CTSZ/IL3RA/MAP3K8/DENND5A/IFNGR1/TNFSF10/GABARAPL1/IFITM3/SNX9/PLP…
SARC	proliferative	DNA_REPAIR	1.67385	0.00189642	0.00592632	0.00324388	NELFCD/DGCR8/DDB1/SSRP1/CSTF3/RFC5/ZNF707/POLD1/ERCC2/UPF3B/ELOA/NUDT21/LIG1/SF3A3/TMED2/GTF2H3/GTF2B/ARL6IP1/POLR1C/POLR1D/RAE1/RPA2/POLR1H/NELFE/IMPDH2/RFC3/RAD52/POLR2A/ZWINT/TYMS/POLR2G/SRSF6/PCNA/POLH/POLR2C/ERCC1/POLB/POLA2/SEC61A1/NELFB/VPS37B/ITPA/AAAS/POLR2D/ALYREF/POLR2E/RFC2/NME1/GTF3C5/VPS37D/TAF12/PRIM1/DAD1/HPRT1/RALA
SARC	proliferative	ADIPOGENESIS	-1.60667	0.00300891	0.00884974	0.00484407	ACADS/BCL6/CD302/RIOK3/ABCB8/ATL2/G3BP2/CAVIN2/CPT2/LAMA4/SULT1A1/NDUFB7/TOB1/ECH1/CRAT/ABCA1/COL15A1/SOD1/MTARC2/DRAM2/RTN3/ME1/PDCD4/CAT/VEGFB/UQCRQ/IDH1/MIGA2/PHLDB1/TST/PPM1B/APLP2/STOM/PHYH/SDHC/IMMT/DHRS7B/UCP2/DHRS7/SUCLG1/PREB/TANK/MGST3/SLC66A3/IFNGR1/CHUK/DNAJB9/MGLL/CD151/GHITM/SQOR/ELMOD3/RMDN3/CAVIN1/BCL2L13/ESRRA/NMT1/STAT5A/UBC/RETSAT/ACOX1/PRDX3/REEP5
SARC	proliferative	MITOTIC_SPINDLE	1.59244	0.00451145	0.0125318	0.00685952	CCDC88A/PPP4R2/BCL2L11/MARK4/CDC42/HDAC6/ARFGEF1/FARP1/CKAP5/NCK2/CYTH2/PAFAH1B1/CEP131/WASF2/YWHAE/KIF1B/TUBGCP3/BCAR1/RFC1/WASF1/ESPL1/KPTN/KIF3C/KIF15/CEP192/LMNB1/CNTRL/SASS6/CDK1/KNTC1/RANBP9/TPX2/RACGAP1/CNTROB/CENPJ/KIF11/CEP57/KIF22/RASA2/DLGAP5/CLIP2/SHROOM2/TTK/GEMIN4/HOOK3/ALMS1/KIF2C/KIF4A/TOP2A/CEP72/PLK1/STAU1/NUSAP1/BUB1/CENPE/MARCKS/CEP250/CDK5RAP2/BIRC5/LLGL1/KIF20B/AURKA/CENPF/F…
SARC	proliferative	UNFOLDED_PROTEIN_RESPONSE	1.5534	0.00847606	0.0212477	0.0116303	DDX10/NOP56/EXOSC10/FUS/DCP1A/KHSRP/EXOSC2/NFYA/SSR1/RRP9/NOP14/YWHAZ/SEC31A/TATDN2/HSP90B1/DKC1/CALR/EIF4E/H2AX/NPM1/EIF4A1/HYOU1/SLC7A5/SERP1/PSAT1/VEGFA/ALDH18A1/ZBTB17/ASNS/GEMIN4
SARC	proliferative	APOPTOSIS	-1.56995	0.00849909	0.0212477	0.0116303	PLCB2/ISG20/ANXA1/GADD45B/CASP7/PDCD4/DNAJC3/RHOB/GSN/CAV1/IL18/CASP4/DPYD/LGALS3/PEA15/HSPB1/PRF1/GCH1/PSEN2/CD44/CASP1/BTG2/SOD2/IFNGR1/TNFSF10/TAP1/IFITM3/TXNIP/PPP2R5B/CASP8/CYLD/RETSAT/IRF1/CFLAR/SPTAN1/SQSTM1/RNASEL/RELA/ETF1
SARC	proliferative	BILE_ACID_METABOLISM	-1.47771	0.0191028	0.0454828	0.0248958	ABCA1/SOD1/NEDD4/ABCD2/LCK/HSD3B7/CAT/PECR/IDH1/PAOX/CROT/ACSL5/ALDH1A1/PHYH/NUDT12/SLC22A18/ABCD1/PNPLA8/PEX11G/ALDH9A1/OPTN/RETSAT/HSD17B4/GSTK1
SARC	proliferative	COAGULATION	-1.4248	0.030684	0.0697364	0.0381715	S100A13/ITGB3/PLAT/HPN/PDGFB/THBS1/MAFF/TIMP3/RAPGEF3/CAPN5/CFD/CTSK/TIMP1/PECAM1/ADAM9/VWF/C2/C3/C8G/SERPINA1/C1QA/PLAU/CTSB/KLF7/CLU/CSRP1/A2M/THBD/GP1BA/MSRB2/ANG/PLEK/PRSS23/ANXA1/GSN/PROS1/LGMN/CFB/CTSH/SERPING1/CPQ/F8/C1R/C1S/RABIF/CTSO/ISCU
SARC	proliferative	FATTY_ACID_METABOLISM	-1.39854	0.0424556	0.0922948	0.0505192	CBR1/IDH1/MDH1/ACSL4/SERINC1/MCEE/ACSL5/EPHX1/ALDH1A1/SDHC/YWHAH/SUCLG1/BLVRA/GABARAPL1/MGLL/GLUL/AUH/CPT1A/ACAA1/PSME1/PCBD1/UBE2L6/ALDH9A1/ETFDH/RETSAT/ACOX1/ALAD/HSD17B4
SARC	proliferative	WNT_BETA_CATENIN_SIGNALING	1.5038	0.0457038	0.0952163	0.0521184	CSNK1E/HDAC2/PPARD/DVL2/KAT2A/MYC/RBPJ/AXIN1/SKP2/FZD8/HEY1/HDAC5/ADAM17/LEF1
SARC	proliferative	SPERMATOGENESIS	1.33	0.0617696	0.123539	0.0676215	MAST2/TSN/IP6K1/COIL/MLF1/NF2/MTOR/PIAS2/SLC12A2/TOPBP1/PSMG1/PRKAR2A/CDK1/GMCL1/MLLT10/STRBP/TTK/NCAPH/ACRV1/KIF2C/NEFH/BUB1/EZH2/CNIH2/AURKA/NEK2/DBF4
SARC	proliferative	P53_PATHWAY	-1.31726	0.0666041	0.128085	0.0701096	OSGIN1/KIF13B/MKNK2/CDKN2AIP/TOB1/ITGB4/RNF19B/NUPR1/VAMP8/VWA5A/IRAG2/BTG1/PROCR/DGKA/CTSD/DDB2/H2AJ/NOL8/FUCA1/IER5/DRAM1/STOM/EPHX1/WWP1/CD81/PTPRE/TCN2/CASP1/RB1/BTG2/TRAFD1/TSPYL2/ABHD4/SP1/NINJ1/TAP1/TXNIP/ANKRA2/GM2A/HEXIM1/CGRRF1/RRP8/RPS27L/RETSAT/ISCU
SARC	proliferative	PROTEIN_SECRETION	1.36719	0.0736086	0.136312	0.074613	ZW10/AP2B1/RAB2A/ANP32E/ARFGEF1/GNAS/RAB5A/TMED2/ARCN1/SEC31A/RAB14/COPB2/KIF1B/ERGIC3/STAM/RAB22A/DNM1L/MAPK1/BNIP3/ATP7A/ARFGAP3
SARC	proliferative	UV_RESPONSE_UP	-1.23292	0.0848329	0.148356	0.0812054	NAT1/GCH1/EPHX1/APOM/CNP/HLA-F/BTG2/PRKACA/EIF5/SOD2/TAP1/NFKBIA/CREG1/PPP1R2/IL6ST/SPR/ACAA1/TGFBRAP1/CLTB/IRF1/SQSTM1/CYB5R1/MGAT1
SARC	proliferative	REACTIVE_OXYGEN_SPECIES_PATHWAY	-1.40384	0.0860465	0.148356	0.0812054	PFKP/HHEX/GPX3/GPX4/JUNB/IPCEF1/ATOX1/GCLC/GSR/TXNRD2/SBNO2/PDLIM1/SOD1/MBP/TXNRD1/MSRA/PTPA/CAT/GLRX/NDUFB4/GLRX2/NQO1/SELENOS/SOD2/FES
SARC	proliferative	PI3K_AKT_MTOR_SIGNALING	-1.2034	0.148418	0.247364	0.135399	STAT2/NCK1/MYD88/MKNK1/NOD1/NFKBIB/GRK2/IRAK4/RIPK1/TNFRSF1A/MAPK9/DUSP3/GRB2/TBK1/PRKAG1/CAB39/SQSTM1
SARC	proliferative	PEROXISOME	-1.19422	0.174224	0.281007	0.153814	ACSL5/ALDH1A1/YWHAH/CDK7/SOD2/FIS1/CLN6/ERCC3/ABCD1/PEX11B/IDE/ACAA1/VPS4B/MVP/ALDH9A1/RETSAT/ACOX1/HSD17B4/GSTK1
SARC	proliferative	KRAS_SIGNALING_UP	-1.12622	0.212202	0.331565	0.181488	F13A1/SPARCL1/PECAM1/IL33/ANKH/TRAF1/TMEM100/GADD45G/AKAP12/ACE/HSD11B1/GPNMB/LAPTM5/MAP7/PLAU/ENG/GNG11/TNFRSF1B/FCER1G/CXCL10/TSPAN1/GYPC/CMKLR1/TLR8/CSF2RA/C3AR1/CDADC1/TNFAIP3/BIRC3/GUCY1A1/IL10RA/IL2RG/LCP1/ITGB2/VWA5A/IRF8/CD37/ST6GAL1/PDCD1LG2/CBR4/ABCB1/DOCK2/CLEC4A/LY96/FUCA1/CTSS/CFB/GLRX/TMEM176A/IKZF1/SCN1B/RABGAP1L/CAB39L/TMEM176B/CROT/LAT2/MAP4K1/ZNF277/PSMB8/TOR1AIP2/FBXO4/PTCD2/CC…
SARC	proliferative	GLYCOLYSIS	1.13462	0.229885	0.348311	0.190654	PRPS1/NASP/MED24/HS2ST1/STMN1/B4GALT2/ZNF292/PHKA2/GFUS/CASP6/COPB2/FKBP4/PGK1/TPI1/GYS1/NANP/GOT1/GNE/GALE/EFNA3/B3GALT6/CDK1/CTH/ENO1/SLC37A4/P4HA1/PLOD1/VEGFA/PC/GFPT1/EXT1/ABCB6/ANKZF1/HOMER1/CENPA/B3GAT3/CHST2/XYLT2/MIF/SLC25A10/PAXIP1/AURKA/POLR3K/PLOD2/EXT2/DEPDC1/AKR1A1/STC2/KIF20A/DPYSL4/ALDH7A1/SRD5A3/AGRN
SARC	proliferative	XENOBIOTIC_METABOLISM	-1.0525	0.331536	0.487554	0.266871	ABHD6/ECH1/SLC46A3/FBP1/VNN1/ABCD2/IRF8/ARPP19/SLC12A4/CAT/COMT/PTGR1/PROS1/CBR1/IDH1/CFB/GSTM4/TMEM176B/CROT/GCH1/EPHX1/GSTO1/BLVRB/NQO1/DHRS7/CNDP2/NINJ1/GABARAPL1/ADH5/CYB5A/PSMB10/TNFRSF1A/ALDH9A1/ETFDH/NMT1/RETSAT/ACOX1/SAR1B
SARC	proliferative	CHOLESTEROL_HOMEOSTASIS	1.08011	0.348214	0.497449	0.272288	FASN/SQLE/TMEM97/HMGCR/ACTG1/DHCR7/IDI1/MVD/HMGCS1/MVK/ERRFI1/FDFT1/LSS/SREBF2/EBP/CHKA/FADS2/ATXN2/TRIB3/SCD/FABP5/TM7SF2/CYP51A1/PCYT2/CBS/GLDC/LPL/GNAI1/PPARG/GSTM2
SARC	proliferative	APICAL_SURFACE	1.02283	0.430657	0.598135	0.3274	NCOA6/TMEM8B/EPHB4/CROCC/MDGA1/SHROOM2/APP
SARC	proliferative	NOTCH_SIGNALING	-0.917413	0.57277	0.774013	0.423671	ARRB1/PSEN2/SKP1/CUL1/DTX2
SARC	proliferative	ANGIOGENESIS	0.897874	0.627866	0.826139	0.452203	PTK2/VEGFA/APP/FGFR1/VAV2/LPL/STC1/COL3A1/PF4/POSTN/SPP1/APOH/PRG2/CXCL6/VTN/MSX1/SLCO2A1/S100A4/TIMP1/JAG1/VCAN/THBD
SARC	proliferative	MYOGENESIS	-0.844639	0.830239	1	0.547368	CTF1/LARGE1/CDKN1A/SVIL/DTNA/TEAD4/CFD/PRNP/FGF2/DAPK2/BIN1/ITGB5/APLNR/ACSL1/TGFB1/PYGM/BHLHE40/PFKM/ATP6AP1/GPX3/IGF1/AK1/DMPK/HSPB8/PICK1/MYH9/ITGA7/SH3BGR/CLU/SGCD/SMTN/SOD3/BDKRB2/FLII/MEF2C/GABARAPL2/ITGB4/CRAT/COL15A1/ADCY9/GJA5/GADD45B/GSN/PDLIM7/PDE4DIP/IGFBP7/DENND2B/SYNGR2/PSEN2/NQO1/RB1/GAA/OCEL1/MYO1C/MEF2D/SPTAN1
SARC	proliferative	TGF_BETA_SIGNALING	0.717922	0.851254	1	0.547368	MAP3K7/TRIM33/SKI/XIAP/HDAC1/FKBP1A/SMAD6/RHOA/SLC20A1/SMURF1/BCAR3
SARC	proliferative	PANCREAS_BETA_CELLS	-0.693854	0.868966	1	0.547368	NKX6-1/PAX4/GCK/SCGN/INS/HNF1A/PCSK2/G6PC2/DCX/ISL1/SYT13/NEUROG3/PAK3/VDR/DPP4/LMO2/ELP4/FOXO1/STXBP1/SRP14
SARC	proliferative	ANDROGEN_RESPONSE	0.765109	0.875223	1	0.547368	GNAI3/UBE2I/XRCC5/ZBTB10/NGLY1/HMGCR/ELOVL5/IDI1/MAK/HMGCS1/APPBP2/UBE2J1/H1-0/LMAN1/PGM3
SARC	proliferative	HEDGEHOG_SIGNALING	0.47261	0.989529	1	0.547368	CDK5R1/VEGFA/HEY1/SLIT1/OPHN1/NRCAM/CNTFR/CDK6/AMOT/NKX6-1/PTCH1/GLI1/SHH
SARC	proliferative	HYPOXIA	0.613863	0.993377	1	0.547368	VHL/PFKL/ZNF292/PGM1/CASP6/GRHPR/PGK1/TPI1/GYS1/EFNA3/B3GALT6/ENO1/SLC37A4/ATP7A/P4HA1/VEGFA/RBPJ/ERRFI1/FOXO3/EXT1/KLF6/WSB1/ANKZF1/PDK1/XPNPEP1/SLC25A1/CHST2/SLC2A1/MIF/GPI/STC2/DPYSL4/CDKN1B/PGF/GPC4/TGFB3/NEDD4L/PFKFB3/ETS1/ADM/NDRG1/HK2/ENO3/CCN1/BCL2/DDIT4/TGFBI/ADORA2B
SARC	proliferative	UV_RESPONSE_DN	0.565629	0.996633	1	0.547368	YTHDC1/DYRK1A/MTA1/PEX14/ATP2C1/TENT4A/SCAF8/PRDM2/SLC7A1/PIAS3/MYC/MAPK14/RASA2/DDAH1/SFMBT1/ADGRL2/ATRN/FZD2/MIOS
SARC	proliferative	EPITHELIAL_MESENCHYMAL_TRANSITION	0.63465	0.996716	1	0.547368	PFN2/GPX7/P3H1/SNTB1/PLOD1/VEGFA/MCM7/COL6A2/FZD8/COLGALT1/FBN2/PLOD2/PVR/CDH11/LOXL2/CTHRC1/MMP14/CADM1/PLOD3/NID2/CDH2/MEST/OXTR/RGS4/WNT5A/SERPINH1/PMEPA1/CCN1/SLC6A8/TGFBI/ADAM12/SPARC/IGFBP2/DST/MAGEE1/SLIT2/PTHLH/COL5A1/MATN3/CRLF1/COL16A1/MATN2/COL1A1/COL11A1/GJA1/FOXC2/LAMA1/SERPINE2/COL3A1/LOX/PRSS2/LAMA2/PCOLCE2/SERPINE1/POSTN/SPP1/MXRA5/COMP/TPM2/LAMA3/ANPEP/INHBA/FBN1/ELN/CXCL6/TFPI2/…
SARC	proliferative	APICAL_JUNCTION	0.506938	1	1	0.547368	PLCG1/PTK2/PBX2/TMEM8B/DHX16/ACTG1/NF2/TIAL1/AKT2/EXOC4/MVD/CDK8/MPP5/MAPK14/MDK/SHROOM2/WNK4/NECTIN1/CD276/INPPL1/NLGN2
SARC	proliferative	ESTROGEN_RESPONSE_EARLY	0.432442	1	1	0.547368	FASN/MED24/FARP1/SLC16A1/KDM4B/MYBBP1A/TGIF2/ELOVL5/FKBP4/DHCR7
SARC	proliferative	ESTROGEN_RESPONSE_LATE	-0.480644	1	1	0.547368	SCNN1A/ALDH3A2/TOB1/LLGL2/BATF/DYNLT3/EMP2/AFF1/CHPT1/ISG20/PRSS23/ZFP36/PDCD4/JAK2/MYOF/CAV1/PTPN6/TST/LTF/ATP2B4/PLAAT3/CD44/BLVRB/ALDH3B1/FAM102A/ITPK1/IL6ST/MOCS2
SARC	proliferative	KRAS_SIGNALING_DN	-0.483427	1	1	0.547368	CHST2/CCDC106/GTF3C5/ABCG4/RIBC2/NUDT11/GPR19/SPTBN2/TG/YPEL1/ZNF112/PLAG1/SNCB/ENTPD7/TAS2R4/FGFR3/TGFB2/SLC38A3/CNTFR/ATP6V1B1/IGFBP2/HTR1D/COL2A1/STAG3/CCNA1/GP2/KLHDC8A/KCNQ2/NPHS1/SHOX2/PAX4/BMPR1B/EPHA5/DCC/INSL5/NOS1/KRT15/CLPS/CAPN9/VPREB1/KCNN1/CKM/SMPX/NGB/PROP1/CHRNG/CPA2/WNT16/ARPP21/SCN10A/CACNG1/HNF1A/PCDHB1/EDN2/P2RY4/TENM2/GDNF/HTR1B/PNMT/TLX1/TEX15/LGALS7/KRT13/IRS4/TNNI3/SERPINB…
SKCM	proliferative	E2F_TARGETS	3.18707	2.4469e-18	1.22345e-16	9.53003e-17	DUT/TIMELESS/GINS3/TRA2B/MCM3/ZW10/PAN2/CDK4/UNG/MCM4/PPP1R8/RPA1/CHEK1/CTPS1/DONSON/CNOT9/CCNB2/ORC2/SPC25/CKS1B/EXOSC8/POLD3/CHEK2/MCM6/NASP/RAD1/ASF1B/DSCC1/TIPIN/HMGB2/DNMT1/ORC6/TMPO/BRCA1/LMNB1/PNN/RBBP7/PRIM2/RRM2/LBR/POLE/UBE2T/RACGAP1/PLK4/EED/POLA2/RAD51AP1/TRIP13/GINS4/CDCA8/NUDT21/EZH2/SPAG5/MRE11/DEK/RFC2/BARD1/LIG1/KIF4A/XPO1/LUC7L3/MSH2/DEPDC1/NBN/ANP32E/E2F8/ATAD2/POLE4/TCF19/TOP2…
SKCM	proliferative	G2M_CHECKPOINT	2.6246	2.72832e-10	6.82081e-09	5.31305e-09	MAPK14/HMGN2/TRA2B/MCM3/CDK4/CHEK1/GINS2/CUL5/SNRPD1/CCNB2/CKS1B/CUL3/MCM6/FOXN3/NASP/SRSF10/EXO1/NDC80/H2AZ2/ORC6/TMPO/NCL/CENPF/CCNA2/TFDP1/MEIS1/MAP3K20/CDC45/NOTCH2/UCK2/LMNB1/PRIM2/LBR/NEK2/POLE/RACGAP1/PLK4/PRPF4B/POLA2/POLQ/EZH2/FANCC/CBX1/BARD1/KIF4A/MNAT1/XPO1/TGFB1/CENPA/CDC6/NUSAP1/TOP2A/BRCA2/CDKN3/CDC25A/DBF4/AMD1/KIF15/CENPE/BUB1/HMMR/AURKB/TROAP/RAD54L/E2F2/ESPL1/MAD2L1/CASP8AP2/MY…
SKCM	proliferative	INTERFERON_GAMMA_RESPONSE	-2.09086	2.82587e-06	4.70979e-05	3.66868e-05	ISG15/LCP2/IFITM3/GPR18/TAP1/LGALS3BP/IFI35/CD40/IDO1/GZMA/IRF7/TRIM14/STAT1/CD274/PSMB10/CXCL9/SECTM1/RAPGEF6/TRIM21/IL15RA/HLA-DMA/DHX58/LAP3/CD86/IRF8/HLA-B/SLC25A28/UPP1/CD69/CD38/HLA-G/HLA-DRB1/PSMB9/CCL5/NFKBIA/HLA-DQA1/IL18BP/SLAMF7/CIITA/APOL6/IFI30/PTPN6/ZBP1/WARS1/CD74/UBE2L6/SOCS1/SAMHD1/PARP12/MT2A/PDE4B/IRF1/TNFAIP3/ST3GAL5/RBCK1/IL10RA/TAPBP/SOD2/ICAM1/LATS2/NLRC5/PSME2/PSME1/NFKB1/…
SKCM	proliferative	TNFA_SIGNALING_VIA_NFKB	-1.93924	4.94981e-05	0.000510759	0.000397854	SLC2A6/IL7R/LIF/PLAUR/CCL2/CEBPD/ATF3/G0S2/TAP1/TNC/NR4A2/TNFSF9/MYC/NINJ1/BCL6/SLC16A6/CCRL2/NR4A3/CLCF1/RCAN1/IL15RA/EGR1/FOSB/ABCA1/GEM/GADD45B/CD69/DUSP5/CCL5/NFKBIA/TRIB1/EGR3/TRAF1/KLF2/TNF/GADD45A/PLEK/BCL3/FOS/TNFRSF9/JUNB/CFLAR/PDE4B/JUN/IRF1/TNFAIP3/CCL4/TUBB2A/SOD2/ICAM1/CD44/CSF1/SDC4/PFKFB3/NFKB1/RIPK2/SNN/DENND5A/RELA/IER2/LITAF/DRAM1/TNIP1/DUSP4/IFNGR2/SQSTM1/CEBPB/KDM6B/EHD1/NR4A1…
SKCM	proliferative	MYC_TARGETS_V1	2.0085	5.10759e-05	0.000510759	0.000397854	DUT/TARDBP/SRSF3/CCT5/SNRPA1/TRA2B/CDK4/CLNS1A/MCM4/HNRNPC/SNRPG/CTPS1/YWHAE/PTGES3/SNRPD1/ORC2/HNRNPA3/C1QBP/MCM6/SERBP1/RFC4/MRPL9/SRPK1/TYMS/EEF1B2/SRSF7/CCNA2/ACP1/TFDP1/UBE2E1/GNL3/HNRNPA1/SSB/CDC45/EIF3J/PSMD14/HSPE1/PSMA2/DDX18/RRM1/DEK/EIF4A1/PRPS2/RPS6/XPO1
SKCM	proliferative	INTERFERON_ALPHA_RESPONSE	-1.81701	0.00140881	0.0117401	0.00914492	CXCL10/IFIH1/CXCL11/IFIT3/IL15/LAMP3/ISG15/IFITM3/TAP1/LGALS3BP/IFI35/PARP9/IFITM1/IRF7/TRIM14/CCRL2/TRIM21/HLA-C/SELL/DHX58/LAP3/SLC25A28/GBP2/PSMB9/IFI30/WARS1/CD74/UBE2L6/PARP12/NCOA7/IRF1/CSF1/PSME2/PSME1/RIPK2/ISG20/HELZ2/TRIM25/NUB1/IRF2/RNF31/OGFR
SKCM	proliferative	ALLOGRAFT_REJECTION	-1.49205	0.00667172	0.0476551	0.0371208	TRAT1/CAPG/TLR6/CD8A/CD40LG/HLA-A/CCL13/IL15/CDKN2A/HLA-DOA/CD96/GZMB/LIF/CCL2/CXCL13/IL2RB/CCND2/IL18RAP/HLA-DOB/KLRD1/LCP2/IL12RB1/CCR5/TAP1/CD79A/CCL22/CD40/PTPRC/IGSF6/LY86/GZMA/CRTAM/IRF7/IL2RA/CCR2/CD4/STAT1/PSMB10/CXCL9/CD3D/CD3E/HLA-DMA/ITK/CD86/IRF8/HLA-DMB/SIT1/CD247/CD3G/CD2/APBB1/LCK/ACHE/GBP2/CXCR3/HLA-DRA/HLA-G/CCL5/IL2RG/HLA-DQA1/NCF4/ITGAL/CFP/CD7/GPR65/TNF/HLA-E/CCR1/PTPN6/ITGB2/…
SKCM	proliferative	INFLAMMATORY_RESPONSE	-1.51833	0.00855787	0.0480086	0.0373961	CXCL10/CHST2/ADGRE1/OSM/CXCL11/EBI3/IL15/LAMP3/TACR3/IL7R/LIF/PLAUR/CCL2/IL2RB/CYBB/IL18RAP/CD70/CD48/LCP2/ITGB8/CD14/CCL22/CCR7/CD40/PTGER2/TNFSF9/IFITM1/MYC/IRF7/CCRL2/CXCL9/HAS2/IL15RA/SELL/CXCR6/MMP14/LTA/RHOG/ABCA1/SEMA4D/LCK/CD69/CCL5/NFKBIA/SLC31A2/TNFRSF9/CX3CL1/AXL/GPR132/PDE4B/IRF1/TIMP1/IL10RA/TAPBP/PIK3R5/ICAM1/CSF3R/TNFRSF1B/CSF1/NFKB1/RIPK2/RELA/RAF1/SLC7A1/IFNGR2/KLF6/ADRM1/PSEN1
SKCM	proliferative	MTORC1_SIGNALING	1.57686	0.00864154	0.0480086	0.0373961	UNG/MCM4/DDIT3/RPA1/MTHFD2L/SERPINH1/SSR1/HSPA5/PNO1/CTSC/IDH1/TBK1/IDI1/HMBS/NFYC/SC5D/PSMG1/GGA2/MLLT11/UCHL5/ACTR2/INSIG1/PSMD14/SHMT2/RRM2/CACYBP/RIT1/ACLY/HSPE1/EEF1E1/GLRX/SRD5A1/PIK3R3/SERP1/FADS1/SLC37A4/ME1/PSMC6/CCNG1/HSP90B1/HPRT1/BCAT1/TES/CDC25A
SKCM	proliferative	TGF_BETA_SIGNALING	-1.66439	0.0139511	0.0641529	0.0499717	JUNB/PPP1CA/NCOR2/CDK9/SLC20A1/ACVR1/IFNGR2/TGIF1/SKI/PPP1R15A/SMURF1
SKCM	proliferative	OXIDATIVE_PHOSPHORYLATION	1.51171	0.0141136	0.0641529	0.0499717	NDUFA4/SDHD/UQCRFS1/CYB5A/TIMM8B/NDUFB6/FDX1/MTX2/NDUFB3/RHOT1/COX7B/TIMM17A/SLC25A5/IDH1/COX10/BDH2/ATP5MG/NDUFV2/SDHC/SUCLG1/NDUFB1/NDUFC2
SKCM	proliferative	IL2_STAT5_SIGNALING	-1.46243	0.0222451	0.092688	0.0721991	APLP1/TIAM1/SELL/PTCH1/EMP1/CD86/IRF8/ICOS/RHOH/EOMES/GADD45B/CTLA4/TNFRSF18/FAH/RRAGD/GSTO1/GPR65/TRAF1/TGM2/TNFRSF9/SOCS1/IGF2R/CTSZ/CST7/FLT3LG/RNH1/LTB/IL10RA/GPX4/ETV4/SYNGR2/TNFRSF1B/CD44/CSF1/CCND3/DENND5A/NCOA3/PLEC/PRAF2/GABARAPL1/POU2F1/SNX9/AHCY/ARL4A/IGF1R/KLF6/RHOB/MAFF/BCL2L1/SPRED2
SKCM	proliferative	MITOTIC_SPINDLE	-1.44249	0.0341064	0.131178	0.102181	FLNA/CNTROB/CLIP2/ATG4B/CEP131/MAP1S/AKAP13/NEDD9/ARHGDIA/SPTAN1/MYO9B/CSNK1D/GSN/SUN2/HDAC6/TUBGCP2/KIF3C/TBCD/ACTN4/CEP250/KIF3B/DYNC1H1/MAPRE1/TAOK2/STAU1
SKCM	proliferative	PANCREAS_BETA_CELLS	1.47157	0.0701357	0.250485	0.195114	SRPRB/SRP9/PAX6/LMO2
SKCM	proliferative	EPITHELIAL_MESENCHYMAL_TRANSITION	1.27548	0.0803341	0.266667	0.207719	NID2/SERPINH1/COL6A3/FSTL1/EFEMP2/IGFBP4/P3H1/COL3A1/NOTCH2/COL4A1/SAT1/PRRX1/GPX7/SNAI2/FMOD/PDGFRB/BGN/FBN2/PCOLCE/COL1A2/TPM4/FBN1/TGFB1/COL5A1/TAGLN/VCAN/CALD1/HTRA1/POSTN/MGP/TPM1/MMP2/FUCA1/COL1A1/LUM/CDH11/GLIPR1/LAMA2/THY1/MSX1/GREM1/PLOD2/NTM/TPM2/WNT5A/IGFBP2/SPARC/ELN/WIPF1/ECM2/TGFBI/PCOLCE2/LOXL2/CDH6/FBLN5/COL5A2/ITGA5/ITGAV/GJA1/RGS4/FAS/MXRA5/FOXC2/FBLN1/VEGFA/DCN
SKCM	proliferative	REACTIVE_OXYGEN_SPECIES_PATHWAY	-1.40368	0.0884354	0.266667	0.207719	LSP1/G6PD/JUNB/GPX4/SCAF4/SOD2/SOD1/PTPA/HMOX2/NDUFA6/SBNO2/SRXN1/CDKN2D/ERCC2/OXSR1
SKCM	proliferative	IL6_JAK_STAT3_SIGNALING	-1.35267	0.0910543	0.266667	0.207719	TNF/CCR1/SOCS1/JUN/IRF1/LTB/BAK1/PIK3R5/TNFRSF12A/CSF3R/TNFRSF1B/CD44/CSF1/TNFRSF1A/STAT3/IFNGR2/GRB2/IL17RA/PTPN1
SKCM	proliferative	UNFOLDED_PROTEIN_RESPONSE	-1.35778	0.096	0.266667	0.207719	EDC4/EEF2/CXXC1/TUBB2A/KHSRP/RRP9/EXOSC4/NOP56/ZBTB17/NOLC1/IMP3/DCTN1/CEBPB/WIPI1/YIF1A/SEC31A/EXOSC10/BAG3/ERN1/ARFGAP1/ALDH18A1
SKCM	proliferative	MYC_TARGETS_V2	-1.36965	0.108514	0.285564	0.222439	TBRG4/IMP4/WDR74/RRP9/NOP56/NOLC1/FARSA/LAS1L/PES1/TCOF1/PHB/PPRC1/RRP12/SUPV3L1
SKCM	proliferative	APOPTOSIS	-1.17819	0.19062	0.434693	0.338603	MGMT/CD2/GADD45B/CD69/CD38/BAX/EGR3/TNF/GADD45A/TIMP2/PRF1/PEA15/CFLAR/APP/IGF2R/JUN/IRF1/PTK2/BCAP31/PPP2R5B/TIMP1/GPX4/CAV1/SOD2/LMNA/TNFRSF12A/PPT1/CD44/SOD1/ADD1/BCL10/ISG20/TGFBR3/MADD/RELA/SLC20A1/NEDD9/SPTAN1/SQSTM1/GSN/VDAC2/RHOB/BCL2L1/PSEN1
SKCM	proliferative	HEME_METABOLISM	-1.19969	0.191199	0.434693	0.338603	PPP2R5B/ATP6V0A1/TMCC2/RNF123/ADD1/NCOA4/XPO7/CCND3/EIF2AK1/FN3K/CAST/LRP10/RBM38/BTRC/OPTN/RAD23A/KHNYN/MXI1/MAP2K3/NFE2L1/SLC25A37/DCAF11/MARCHF8/TNRC6B
SKCM	proliferative	ADIPOGENESIS	-1.17699	0.191265	0.434693	0.338603	ALDOA/PPM1B/MIGA2/REEP5/IDH3G/LIPE/MGLL/GPX4/PTCD3/CRAT/PHYH/DGAT1/CYC1/GHITM/RMDN3/SOD1/SAMM50/MDH2/CD151/TKT/PFKFB3/SORBS1/GRPEL1/IMMT/UQCRC1/ARL4A/YWHAG/UBC/NMT1/ESYT1/JAGN1/ACO2/ARAF/BCL2L13/ECHS1/PIM3/GPHN
SKCM	proliferative	ANGIOGENESIS	1.18181	0.218824	0.444785	0.346464	KCNJ8/FSTL1/COL3A1/VCAN/POSTN/LUM/MSX1/NRP1/COL5A2/TNFRSF21/ITGAV/JAG1/VEGFA/THBD
SKCM	proliferative	DNA_REPAIR	-1.16586	0.221362	0.444785	0.346464	IMPDH2/MRPL40/POLR2I/ITPA/SNAPC4/NELFB/TK2/PDE4B/HCLS1/BCAP31/GPX4/POLH/CLP1/POLL/VPS28/ALYREF/VPS37B/CANT1/DAD1/GTF2F1/SUPT5H/TAF6/STX3/ZNF707/ELL/ERCC2/ADRM1/EIF1B/TSG101/DDB1/USP11/NELFCD/RAE1
SKCM	proliferative	PI3K_AKT_MTOR_SIGNALING	-1.16509	0.222393	0.444785	0.346464	TNFRSF1A/AKT1S1/DUSP3/RAF1/MAPKAP1/ARHGDIA/PRKAR2A/SQSTM1/GRB2/RPTOR/GRK2/MAP2K3/TRAF2/TSC2/YWHAB
SKCM	proliferative	PROTEIN_SECRETION	-1.13726	0.268371	0.516097	0.402013	GNAS/RAB2A/IGF2R/STAM/PPT1/SOD1/COG2/STX16/ATP6V1H/RAB22A/ERGIC3/SEC31A/TSG101/ATP1A1/AP2B1/GBF1
SKCM	proliferative	HYPOXIA	-1.09929	0.281298	0.520923	0.405771	LDHA/RRAGD/ERO1A/P4HA2/SLC6A6/TGM2/PFKL/FOS/PGM1/ALDOA/CITED2/MT2A/JUN/TNFAIP3/CAV1/B3GALT6/CHST3/NDST1/SDC4/PFKFB3/SRPX/NEDD4L/ISG20/HK1/MXI1/IRS2/KLF6/PPP1R15A/SDC3/MAFF/KLF7/RBPJ/XPNPEP1/IDS/JMJD6
SKCM	proliferative	COMPLEMENT	-1.10803	0.29742	0.531108	0.413705	LAP3/CDK5R1/GNGT2/CTSB/MMP14/RHOG/LCK/S100A13/DUSP5/PSMB9/CCL5/CSRP1/DUSP6/ANG/PLEK/PDP1/TIMP2/IRF1/TNFAIP3/GCA/SPOCK2/TIMP1/RCE1/CD59/WAS/PIK3R5/LTA4H/PPP4C/LIPA/GNAI2/SIRT6/CALM1/RAF1/FYN/GRB2/CEBPB/EHD1/RNF4/PREP/RBSN/MAFF/XPNPEP1/STX4/PSEN1/IRF2/PRKCD
SKCM	proliferative	HEDGEHOG_SIGNALING	-1.10528	0.328671	0.564759	0.439918	SLIT1/RTN1/UNC5C/DPYSL2/SCG2/L1CAM/ADGRG1/CRMP1/CELSR1/PTCH1/CDK5R1/ACHE/NRP2/HEY2/TLE1/PML
SKCM	proliferative	GLYCOLYSIS	-1.06551	0.338855	0.564759	0.439918	LDHA/RRAGD/ANG/ERO1A/AURKA/P4HA2/G6PD/PKM/ME2/ALDOA/CITED2/FKBP4/RBCK1/ALG1/B3GAT3/GNE/CD44/B3GALT6/SOD1/GNPDA1/MDH2/CHST12/COG2/ISG20/RARS1/MED24/NDUFV3/PMM2/CHPF2/XYLT2/MXI1/GOT1/IRS2/SDC3/ECD/PYGB
SKCM	proliferative	XENOBIOTIC_METABOLISM	-1.02723	0.405239	0.653611	0.509129	GABARAPL1/LONP1/ABHD6/AHCY/SLC12A4/NMT1/KARS1/ACO2/HACL1/MCCC2/MTHFD1/NPC1/PMM1
SKCM	proliferative	FATTY_ACID_METABOLISM	0.991269	0.489971	0.76558	0.596347	METAP1/PRDX6/MCEE/SDHD/OSTC/PTS/IDH1/CCDC58/SDHC/SUCLG1/IDI1
SKCM	proliferative	ANDROGEN_RESPONSE	-0.956983	0.516234	0.779538	0.607219	SRF/NCOA4/CCND3/ZMIZ1/ADRM1/GPD1L/CAMKK2/XRCC6/RRP12
SKCM	proliferative	SPERMATOGENESIS	0.95575	0.530086	0.779538	0.607219	CCNB2/GSTM3/RFC4/PSMG1/ACRV1/ZC3H14/GFI1/IDE/NEK2/NCAPH/STAM2/EZH2/IFT88/CDKN3/DBF4/SCG5/NPHP1/BUB1/RPL39L
SKCM	proliferative	CHOLESTEROL_HOMEOSTASIS	0.906609	0.597531	0.853616	0.664922	GPX8/CHKA/IDI1/SC5D/GNAI1/AVPR1A/PDK3/FDPS/ANTXR2/PPARG/GSTM2/HMGCS1/NFIL3/FADS2
SKCM	proliferative	UV_RESPONSE_UP	-0.914019	0.618462	0.858974	0.669096	FOS/AGO2/JUNB/ALDOA/IRF1/FKBP4/SLC6A12/GRINA/BAK1/DGAT1/MRPL23/SOD2/ICAM1/PPT1/ARRB2/CCND3/GRPEL1/SQSTM1/NR4A1/PDAP1/STIP1/RHOB/PRKCD
SKCM	proliferative	WNT_BETA_CATENIN_SIGNALING	-0.798197	0.749556	0.994126	0.774372	CSNK1E/NCOR2/AXIN1/HDAC11/HDAC5/RBPJ
SKCM	proliferative	MYOGENESIS	-0.825396	0.795764	0.994126	0.774372	NAV2/APP/KIFC3/SORBS3/MEF2D/CRAT/SYNGR2/ATP6AP1/MAPRE3/PLXNB2/FLII/SORBS1/SPTAN1/LPIN1/ADCY9/GSN/HDAC5/TSC2/PICK1/TPM3
SKCM	proliferative	KRAS_SIGNALING_DN	0.820443	0.828652	0.994126	0.774372	CDKAL1/COPZ2/PAX3/ENTPD7/TCF7L1/RIBC2/BARD1/MSH5/FGGY/NR6A1/PTPRJ/DLK2/ZNF112/EDN1/GAMT/HSD11B2/ATP6V1B1/KCND1/KCNE2/IGFBP2/SKIL/MYO15A/GPRC5C/TFCP2L1/SHOX2/PRKN/TG/TGFB2/SELENOP/CKM/TEX15/RYR2/PDE6B/PLAG1/ZBTB16/THRB/NUDT11/SLC16A7/MYOT/GDNF/SLC38A3/IL5/EFHD1/P2RY4/TLX1/ABCG4/GP2/BRDT/SERPINA10/EDN2/CAPN9/MYH7/SLC6A3/SLC12A3/CLPS/PNMT/AKR1B10/KRT1/KRT4/IFNG/DCC/SSTR4/OXT/HTR1D/ATP4A/SLC30A3/SCN1…
SKCM	proliferative	PEROXISOME	-0.758373	0.850794	0.994126	0.774372	HSD3B7/ABCB9/CRAT/SOD2/PEX5/SOD1/ITGB1BP1/YWHAH/BCL10/FIS1/SLC25A17/MVP/SLC23A2/CTBP1
SKCM	proliferative	COAGULATION	-0.786334	0.852986	0.994126	0.774372	CTSB/MMP14/SH2B2/S100A13/CSRP1/DUSP6/ANG/C8G/PLEK/CAPN2/TIMP1/LTA4H/CRIP2/FYN/PREP/GSN/USP11/MAFF/KLF7
SKCM	proliferative	P53_PATHWAY	0.814566	0.860947	0.994126	0.774372	TRIAP1/NUDT15/EI24/DDIT3/HINT1/TPRKB
SKCM	proliferative	APICAL_SURFACE	-0.69177	0.883882	0.994126	0.774372	EFNA5/HSPB1/AKAP7/MDGA1/CROCC/IL2RG/CX3CL1/APP/SRPX/NCOA6
SKCM	proliferative	NOTCH_SIGNALING	-0.648964	0.897707	0.994126	0.774372	TCF7L2/FBXW11
SKCM	proliferative	APICAL_JUNCTION	-0.741439	0.905864	0.994126	0.774372	CD276/ADAM15/TRAF1/ZYX/RHOF/ACTG1/TUBG1/CX3CL1/SORBS3/PTK2/NLGN2/CRAT/PIK3CB/ITGA3/ICAM1/GNAI2/YWHAH/VASP/CTNNA1/NF2/GTF2F1/IKBKG/PKD1/SDC3/RSU1/STX4/ACTN4/TAOK2
SKCM	proliferative	UV_RESPONSE_DN	-0.715085	0.914596	0.994126	0.774372	PIK3CD/ATRN/NFKB1/TGFBR3/WDR37/FYN/SLC7A1/ZMIZ1/ARHGEF9/IGF1R/CELF2/MAP2K5
SKCM	proliferative	BILE_ACID_METABOLISM	0.649718	0.974576	0.995434	0.775391	SCP2/PEX11A/PXMP2/IDH1/CYP7B1/IDI1/PEX19/PECR/AMACR/FADS1/NEDD4
SKCM	proliferative	KRAS_SIGNALING_UP	0.663795	0.980337	0.995434	0.775391	TFPI/RBM4/FBXO4/SDCCAG8/ADGRL4/CDADC1/ADGRA2/GUCY1A1/ETS1/ZNF639/NIN
SKCM	proliferative	ESTROGEN_RESPONSE_LATE	0.635015	0.9941	0.995434	0.775391	BAG1/RABEP1/GINS2/PAPSS2/RBBP8/ATP2B4/IGFBP4/PLK4/FOXC1/FRK/DLG5/CPE/CDC6/ANXA9/PDZK1/TOP2A/NRIP1/HPRT1/SIAH2
SKCM	proliferative	ESTROGEN_RESPONSE_EARLY	-0.548406	0.995434	0.995434	0.775391	ABHD2/SLC7A5/SVIL/ABAT/PLAAT3/UGCG/SNX24/MYC/SYNGR1/TUBB2B/CELSR1/BLVRB/TIAM1/SYBU/SLC26A2/FCMR/ITPK1/EGR3/TGM2/RAB17/FOS/FAM102A/NAV2/TGIF2/FKBP4/NXT1/AFF1/INPP5F/CD44/NCOR2/MYB/ABCA3/ASB13/CANT1/MED24/ADCY9/IGF1R/ARL3/RRP12
LGG	inflammatory	BILE_ACID_METABOLISM	-1.22843	0.144424	0.277739	0.181261	MLYCD/ALDH9A1/FADS1/PFKM/SOD1/PEX26/ABCA3/IDI1/SLC23A2/PRDX5/HACL1/PEX7/PEX16/PEX19
READ	inflammatory	SPERMATOGENESIS	-1.23245	0.16958	0.29238	0.184661	EZH2/CCNB2/IDE/DBF4/PRKAR2A/CCT6B/TTK/TALDO1/AURKA/KIF2C/RFC4/TOPBP1/GMCL1/MAP7/STRBP/PGS1/COIL
OV	inflammatory	ANDROGEN_RESPONSE	-1.24331	0.135647	0.294884	0.192451	MYL12A/SRP19/DNAJB9/SPCS3/APPBP2/UBE2I/CENPN/AKT1/PA2G4/ADRM1/UAP1/PTPN21/GNAI3/PGM3/UBE2J1/VAPA
OV	inflammatory	MYC_TARGETS_V2	-1.24722	0.185442	0.331146	0.216117	HSPE1/IPO4/CDK4/SUPV3L1/TFB2M/PPAN/LAS1L/HSPD1/NDUFAF4/PA2G4/BYSL/CBX3
BRCA	inflammatory	MYOGENESIS	-1.24763	0.0829268	0.180276	0.113858	MRAS/MB/FKBP1B/MYLPF/TNNC2/MYBPH/LARGE1/TNNT3/GNAO1/APOD/CFD/ANKRD2/BHLHE40/TPM2/STC2/CRYAB/CASQ1/DMD/ACHE/MYOM1/VIPR1/ITGA7/MYOM2/KLF5/SYNGR2/FXYD1/BIN1/SPHK1/PC/SOD3/MYO1C/GAA/MYOZ1/CAMK2B/SORBS1/FDPS/AGRN/RYR1/SORBS3/RIT1/CKMT2/TNNI2/LSP1/OCEL1/GSN/PTP4A3/FOXO4/DAPK2/SH3BGR/BAG1/CHRNB1/MYH3/ENO3/AKT2/SH2B1/FLII/PSEN2/PICK1/MYL6B/HDAC5
CESC	inflammatory	HEME_METABOLISM	-1.26061	0.100575	0.239464	0.176447	LAMP2/RCL1/KLF3/CCDC28A/MFHAS1/ABCB6/ALAD/SLC25A38/PIGQ/E2F2/TFDP2/CIR1/BPGM/UCP2/MARCHF8/TNRC6B/MOSPD1/FOXJ2/RBM38/TMEM9B/PSMD9/EZH1/MARCHF2/PRDX2/XPO7/SLC10A3/KAT2B/CROCCP2/HAGH/NARF/ATG4A/RAD23A/GAPVD1/UBAC1
PAAD	inflammatory	WNT_BETA_CATENIN_SIGNALING	-1.26696	0.130584	0.261168	0.164948	DLL1/AXIN2/FRAT1/NCOR2/HEY1/CCND2/KAT2A/CUL1/NOTCH4/PSEN2/HDAC5/DVL2
STAD	inflammatory	ADIPOGENESIS	-1.26857	0.084507	0.192061	0.129389	CDKN2C/AIFM1/IFNGR1/POR/COX8A/CHCHD10/PPP1R15B/ALDOA/ECHS1/NDUFB7/IDH3G/TOB1/NDUFS3/CHUK/SLC1A5/ACADS/SLC5A6/UBQLN1/GADD45A/PIM3/PREB/COQ9/RTN3/ACO2/UQCRC1/MDH2/ADCY6/ELMOD3/RMDN3/IMMT/STAT5A/CS/BAZ2A/DHRS7B/CPT2/UBC/AK2/MIGA2/GPAT4/ESRRA/PEX14/AGPAT3/ABCB8/RREB1/NMT1
PAAD	inflammatory	SPERMATOGENESIS	-1.27403	0.0871243	0.181509	0.114637	SHE/PCSK1N/SEPTIN4/CLGN/CNIH2/PDHA2/POMC/IL13RA2/CHRM4/ZC3H14/SPATA6/STRBP/ACE/LPIN1/ACRBP/MLLT10/PEBP1/OAZ3/HSPA1L/PARP2/PHKG2/ZC2HC1C/NF2/BRAF/NPHP1/CHFR/CCT6B/IFT88/IP6K1/PHF7/RAD17/PIAS2/PGS1
READ	inflammatory	FATTY_ACID_METABOLISM	-1.27843	0.129139	0.248344	0.156849	MAOA/GPD1/H2AZ1/ACADS/IDH3B/ACADM/ACSM3/PPARA/HMGCS1/AADAT/CCDC58/ACSL5/ACAT2/GSTZ1/SDHD/MGLL/ELOVL5/ODC1/NSDHL/FASN/DHCR24/SLC22A5/CBR1/EHHADH/NBN/HSD17B11/SUCLG2/LDHA/NTHL1/PTS/ACOT8/ACOX1/OSTC/ADIPOR2/HSD17B4/BCKDHB/RAP1GDS1/HSDL2/METAP1/GCDH/HADH
READ	inflammatory	PROTEIN_SECRETION	-1.28393	0.144112	0.266875	0.168553	TMX1/DNM1L/SOD1/CLN5/GOLGA4/RAB22A/RAB2A/STX16/DOP1A/ARCN1/RPS6KA3/CLCN3/NAPA/ARFGEF1/ARFGEF2/ZW10/ERGIC3/COPB1/TMED2/OCRL/SEC22B/AP2B1/GOSR2/TSG101/RAB5A/USO1/TOM1L1
LGG	inflammatory	ADIPOGENESIS	-1.28927	0.0586265	0.146566	0.0956537	SPARCL1/HADH/REEP6/DGAT1/JAGN1/DECR1/NDUFB7/COQ5/ACOX1/CCNG2/TKT/COX8A/ESRRA/PEMT/MTCH2/COX6A1/GRPEL1/UQCRC1/ALDH2/SLC25A1/ACO2/TALDO1/COQ3/DDT/GPHN/CS/SCARB1/PDCD4/SOD1/NDUFA5/IDH3G/BCL2L13/NKIRAS1/RMDN3/NDUFAB1/CYC1/ECHS1/RTN3/CHUK/NDUFS3/ATP5PO/UCK1/SAMM50/PRDX3/PTCD3/SDHC/SUCLG1/GHITM
STAD	inflammatory	ESTROGEN_RESPONSE_EARLY	-1.29427	0.0736677	0.175399	0.118164	AREG/OLFM1/JAK2/MUC1/KRT18/ESRP2/TTC39A/DHCR7/TMPRSS3/SLC27A2/BHLHE40/SLC16A1/MYOF/KCNK5/HR/CELSR2/BLVRB/FLNB/DHRS2/P2RY2/IL17RB/FRK/PODXL/TBC1D30/CLIC3/SFN/SULT2B1/ASB13/CCND1/GLA/RAPGEFL1/FAM102A/AMFR/ELF3/MICB/PEX11A/KRT8/KRT19/MED24/LAD1/BAG1/TOB1/NXT1/SEMA3B/OVOL2/CLDN7/RAB17/KRT15/SLC1A4/SLC9A3R1/MYB/RBBP8/ABLIM1/FASN/ITPK1/MREG/TMEM164/AKAP1/KDM4B/SLC37A1/RRP12/TJP3/CANT1/UNC119/SLC22A5/NA…
OV	inflammatory	UV_RESPONSE_UP	-1.31019	0.084195	0.210487	0.137371	SIGMAR1/PDAP1/RFC4/EPCAM/CREG1/PARP2/PSMC3/GCH1/CASP3/FEN1/PRPF3/ALAS1/TARS1/DNAJA1/HNRNPU/CDC5L/KLHDC3
GBM	inflammatory	SPERMATOGENESIS	-1.31504	0.11512	0.205572	0.116851	PIAS2/PHKG2/PARP2/STAM2/RFC4/IDE/ZC3H14/MTOR/SIRT1/MLLT10/PRKAR2A/AGFG1/TSN/GMCL1/CSNK2A2
PAAD	inflammatory	HEME_METABOLISM	-1.31742	0.0531627	0.115571	0.0729923	TAL1/ERMAP/TENT5C/LMO2/SNCA/SPTB/SLC66A2/EPOR/BSG/BCAM/SLC22A4/ATG4A/ELL2/SLC25A38/CROCCP2/ALDH6A1/SYNJ1/TMCC2/KAT2B/UCP2/BTRC/PPP2R5B/UROS/PRDX2/CCDC28A/FBXO7/UROD/VEZF1/ISCA1/SIDT2/UBAC1/MARCHF2/RNF123/FN3K/SEC14L1/ABCB6/HAGH/NARF/NFE2L1/CTNS/EZH1/MARCHF8/PPOX/RANBP10/RBM5/ATP6V0A1/FBXO9/ADD1
PAAD	inflammatory	BILE_ACID_METABOLISM	-1.32211	0.0530991	0.115571	0.0729923	NR3C2/SLC27A5/ABCA3/CYP46A1/PEX12/EPHX2/NUDT12/CROT/CYP27A1/PEX6/PAOX/ABCA2/PIPOX/HACL1/LIPE/PEX1/AMACR/PFKM/PEX19/PEX16/ABCA5/SLC23A2/RXRA/EFHC1/MLYCD/ALDH9A1
BRCA	inflammatory	REACTIVE_OXYGEN_SPECIES_PATHWAY	-1.32278	0.127219	0.265039	0.167393	CDKN2D/PRDX2/MSRA/JUNB/GLRX/SOD2/LSP1/ERCC2/NDUFA6/FES/HMOX2/LAMTOR5/EGLN2/TXNRD2/GPX4/STK25
PAAD	inflammatory	MYOGENESIS	-1.34437	0.029549	0.0869088	0.0548898	VIPR1/SORBS1/CD36/CFD/FOXO4/LDB3/DMD/SCHIP1/MAPK12/NCAM1/PTP4A3/BIN1/SH3BGR/GPX3/LPIN1/CKB/MAPRE3/HRC/AK1/KCNH2/SPEG/FHL1/GNAO1/DTNA/GAA/MYH3/SORBS3/ENO3/MYL6B/TCAP/PDE4DIP/CRAT/LARGE1/DMPK/SIRT2/ITGA7/CACNA1H/PFKM/PICK1/PSEN2/ATP6AP1/HDAC5/SH2B1/GABARAPL2/TSC2
OV	inflammatory	PROTEIN_SECRETION	-1.35327	0.0907692	0.216117	0.141045	TMED2/ARF1/BET1/COG2/CD63/TOM1L1/STX16/DOP1A/SOD1/COPE/GOLGA4/GALC/TSG101/TMED10/CLTA/COPB2/ANP32E/ATP6V1H/GNAS/SCAMP3/NAPG/VPS45/DNM1L/SEC22B
THCA	inflammatory	E2F_TARGETS	-1.35426	0.0547337	0.195478	0.152267	MCM6/TCF19/SPC24/LUC7L3/NME1/RPA3/ATAD2/POLD1/CDC25A/UBE2T/SUV39H1/PLK4/NAA38/RAD1/TUBG1/CHEK2/STMN1/SNRPB/NAP1L1/EED/SRSF2/MCM2/H2AZ1/POLA2/PCNA/CCNE1/POLE4/NASP/CKS1B/RNASEH2A/CDKN2C/KIF22/DUT/DDX39A/TRA2B/RAN/NOP56/CNOT9/RFC2/CHEK1/PRDX4/MCM5/TIPIN/GINS3/XRCC6/MCM3/HNRNPD/AK2/PA2G4/RANBP1/ASF1A/SRSF1/PPP1R8/RAD51C/RPA2/RBBP7
READ	inflammatory	PEROXISOME	-1.35784	0.070568	0.168019	0.106117	ACSL5/PABPC1/NR1I2/ELOVL5/DHCR24/ABCC5/SOD1/IDE/CAT/PRDX1/PEX5/SLC27A2/ABCB9/EHHADH/HSD17B11/SCP2/BCL10/MSH2/PEX6/PEX2/ACOT8/ACOX1/HSD17B4/TOP2A/ABCD3/SIAH1/NUDT19/SLC35B2/LONP2
LGG	inflammatory	DNA_REPAIR	-1.36164	0.0280753	0.0779871	0.0508968	POLR2K/SAC3D1/GTF2A2/POLR2A/DUT/SRSF6/POLR2F/VPS37D/AK3/RNMT/NME4/TAF10/GUK1/TAF9/SNAPC4/CSTF3/NCBP2/NUDT21/DAD1/VPS28/MRPL40/SSRP1/DDB1/SURF1/POLR1C/NELFB/EIF1B/IMPDH2/BRF2/EDF1/NELFE/ERCC5/GTF2H5/ERCC3/GTF3C5/USP11/POLB/DCTN4/GMPR2/RBX1/POLR3GL/GTF2H1/NFX1/TSG101/GTF2F1/POLL/SUPT4H1
BRCA	inflammatory	ESTROGEN_RESPONSE_EARLY	-1.37487	0.0214337	0.0564045	0.0356239	ADCY1/RAB17/TMPRSS3/IGF1R/GFRA1/PDZK1/RASGRP1/FOS/FOXC1/NPY1R/ABAT/EGR3/KRT19/SYT12/TFAP2C/CELSR1/TIAM1/FRK/SYNGR1/ELOVL2/BHLHE40/STC2/MYB/IGFBP4/UGCG/MAPT/TGIF2/ABCA3/IL6ST/MYC/KRT15/SLC19A2/RAPGEFL1/MPPED2/SLC27A2/RHOD/FCMR/PPIF/SLC1A4/BCL2/SEC14L2/SEMA3B/LRIG1/JAK2/PMAIP1/OVOL2/MINDY1/AMFR/BCL11B/NCOR2/TJP3/CISH/KAZN/SH3BP5/ELF3/TUBB2B/NADSYN1/CHPT1/RBBP8/CELSR2/SCARB1/ASB13/KDM4B/GLA/FLNB/SIA…
BRCA	inflammatory	KRAS_SIGNALING_DN	-1.37605	0.0207142	0.0564045	0.0356239	ACTC1/GDNF/SLC6A3/EPHA5/NGB/MX1/CPB1/INSL5/CACNG1/PROP1/SPRR3/LGALS7/TLX1/BRDT/TEX15/SERPINB2/SERPINA10/KRT13/GP2/TSHB/PNMT/TNNI3/TFAP2B/SNCB/CPA2/ABCB11/SMPX/CLPS/KLK7/CDH16/SLC6A14/TCL1A/ARPP21/ATP4A/KLK8/SSTR4/SLC30A3/SCGB1A1/IRS4/MYH7/IFNG/PTGFR/UPK3B/CYP11B2/PKP1/NTF3/CD40LG/KRT5/AMBN/SLC12A3/GAMT/EDN2/CCNA1/HTR1D/MYOT/ARHGDIG/PDE6B/EDAR/IL12B/ITGB1BP2/TGM1/PDCD1/CNTFR/ATP6V1B1/CHST2/RGS11/F…
CESC	inflammatory	FATTY_ACID_METABOLISM	-1.37665	0.0384181	0.147762	0.108877	ACOT2/SDHD/HIBCH/IDH3B/ECI1/CPT1A/HCCS/MDH1/ACADS/H2AZ1/NSDHL/HADH/GCDH/PDHA1/HSD17B10/IDH3G/SUCLG1/NCAPH2/DECR1
PAAD	inflammatory	DNA_REPAIR	-1.37735	0.0342166	0.0945477	0.0597144	POLR2J/SMAD5/AK1/ERCC8/ZNF707/RPA2/POLR2I/NFX1/BCAM/REV3L/POLR2A/LIG1/DCTN4/NELFB/NUDT9/CSTF3/POLR2C/MPC2/SURF1/EIF1B/RAD52/POLR2E/TAF1C/TARBP2/POM121/RAE1/TAF6/ELL/POLL/ERCC2/XPC/ELOA/GTF3C5/NELFCD/SUPT4H1/USP11/AAAS/SNAPC4/POLR3GL/DGCR8/GTF2F1/SRSF6
STAD	inflammatory	OXIDATIVE_PHOSPHORYLATION	-1.38101	0.0480769	0.133547	0.0899685	COX7B/NDUFS8/ATP1B1/ATP5F1D/UQCR11/ATP6V1F/ATP5MC1/FDX1/ATP5MF/HSD17B10/MTRF1/VDAC2/MRPL11/DLAT/PHB2/ATP6AP1/OGDH/NDUFB4/AIFM1/MRPS22/POR/COX8A/ECHS1/IDH3B/NDUFB7/ATP5PB/IDH3G/MRPL34/CASP7/NDUFS3/ACAA1/TIMM13/GOT2/ATP6V0B/MFN2/SLC25A11/SUPV3L1/IDH2/SUCLA2/NDUFV1/ATP6V0C/NDUFS7/ACO2/UQCRC1/ALAS1/BAX/MDH2/ACADVL/ECI1/IMMT/CS/DLST/COX15/NDUFS1/RHOT2/TCIRG1/SDHA/COX10
CESC	inflammatory	SPERMATOGENESIS	-1.38772	0.070499	0.203365	0.149848	GAD1/CHFR/KIF2C/RFC4/GFI1/TALDO1/CNIH2/ACRV1/ARL4A/MAST2/GMCL1/NF2/PARP2/BRAF/PIAS2/CCT6B/VDAC3/CDK1/PEBP1/EZH2/RAD17/PHKG2/STRBP
GBM	inflammatory	PEROXISOME	-1.38869	0.0696095	0.133864	0.0760914	PEX5/ALDH9A1/RDH11/PABPC1/CTPS1/HSD11B2/PEX6/FADS1/ABCC5/IDE/LONP2/MSH2/SMARCC1/CNBP/ECH1/PEX14/ECI2/ERCC1/GNPAT/ABCD3/FDPS/ERCC3
LGG	inflammatory	HEME_METABOLISM	-1.40036	0.0158072	0.0526906	0.0343875	HMBS/ANK1/MARK3/ACSL6/FBXO7/KLF1/AGPAT4/H1-0/ADD2/ALDH6A1/TMCC2/GAPVD1/ABCB6/GCLC/OSBP2/DCUN1D1/PPP2R5B/FOXJ2/MBOAT2/XPO7/KDM7A/FOXO3/PC/BLVRA/FN3K/NR3C1/FBXO34/SLC25A38/MKRN1/YPEL5/MARCHF8/SLC11A2/TNRC6B/HAGH/TMEM9B/BNIP3L/MXI1/RCL1/EZH1/BTRC/CIR1/ADD1/NCOA4/HTRA2/ATP6V0A1/ISCA1/PRDX2/MINPP1/UROS/GLRX5/DCAF11/UBAC1
BRCA	inflammatory	TNFA_SIGNALING_VIA_NFKB	-1.41899	0.0171906	0.0505605	0.0319329	LAMB3/MAP3K8/SAT1/TAP1/CEBPB/BCL6/BCL2A1/TNFAIP2/IL6ST/MYC/BIRC3/IL18/SPHK1/SOCS3/KLF2/CCL5/TRIB1/EHD1/IER3/EFNA1/DUSP2/IER5/IRS2/JUNB/CCNL1/TNFAIP8/SNN/DENND5A/CD83/MCL1/TUBB2A/TRIP10/SOD2/NINJ1/BCL3/IRF1/PNRC1/JUN/TRAF1/ZC3H12A/KDM6B/PPP1R15A/IER2/BTG2/RELB/MAFF/GADD45A/CEBPD/STAT5A/NFKB2/TANK/NFKBIE/TGIF1/BTG1/TNIP2/TNIP1/NFKBIA
LUSC	inflammatory	ADIPOGENESIS	-1.43366	0.0249639	0.0415691	0.0157525	BCL6/DECR1/MDH2/RAB34/MAP4K3/UQCRQ/SDHB/ECHS1/AK2/COX6A1/COQ9/SCP2/PRDX3/JAGN1/SOD1/BCL2L13/COQ5/NDUFS3/HADH/UQCR11/RMDN3/SAMM50/CYC1/COX8A/GRPEL1/MTCH2/HIBCH/NDUFAB1/SDHC/GPD2/COX7B/ATP5PO/COQ3/NKIRAS1/PPM1B/DLD/UQCR10/ATL2/UQCRC1/NDUFA5/SUCLG1/DRAM2/PTCD3/DBT
GBM	inflammatory	UNFOLDED_PROTEIN_RESPONSE	-1.43458	0.0557432	0.116132	0.0660117	XPOT/EXOSC5/ATF4/CXXC1/MTHFD2/EXOSC9/NOP14/ARFGAP1/SEC31A/DKC1/KHSRP/CEBPG/IARS1/EIF4A2/EXOSC2/ATF6/EEF2/ALDH18A1/KIF5B/EXOSC10/EIF2AK3/TARS1/RRP9/NOP56/DCP1A/EIF2S1/MTREX
STAD	inflammatory	MITOTIC_SPINDLE	-1.45121	0.0225484	0.0796267	0.0536433	MYO1E/SASS6/LMNB1/CD2AP/KNTC1/NUMA1/ARHGEF2/ARFIP2/CEP57/NCK2/EPB41/ESPL1/CDC42EP1/ACTN4/CTTN/EZR/YWHAE/MYO9B/CLIP2/KIF22/ARHGEF12/WASF2/SPTAN1/TUBGCP3/LLGL1/GEMIN4/SAC3D1/CDC42EP4/BCAR1/MAP1S/SEPTIN9/CSNK1D/SMC1A/KATNB1/BCR/ARF6/TUBGCP2/ARHGEF11/ARHGAP27/RHOT2/ABR/INCENP/ARL8A/ATG4B/MAP3K11/CNTROB/TAOK2
BRCA	inflammatory	INTERFERON_GAMMA_RESPONSE	-1.45162	0.0110442	0.034513	0.0217977	TNFAIP2/CD40/CASP4/LYSMD2/HLA-A/NMI/SLAMF7/IRF7/CIITA/SOCS3/GZMA/CCL5/HLA-B/PML/ISG20/HLA-DMA/CD74/STAT4/JAK2/SOCS1/MVP/LAP3/IFI35/UBE2L6/WARS1/PARP12/SOD2/PIM1/GPR18/IRF1/IL18BP/AUTS2/TRIM21/STAT3/PSMB8/TRIM26/DHX58/PSMB10/TRAFD1/EIF4E3/RBCK1/TAPBP/OGFR/PTPN6/PSME1/MYD88/CASP7/PSME2/BTG1/SLC25A28/PTPN2/NFKBIA/IRF2
THCA	inflammatory	PANCREAS_BETA_CELLS	-1.45901	0.0703518	0.234506	0.182668	SPCS1/SRP14/SEC11A
OV	inflammatory	INTERFERON_GAMMA_RESPONSE	-1.47128	0.0129573	0.0462762	0.0302013	CMPK2/RSAD2/ZBP1/MX1/IRF4/ISG15/XAF1/IFI44L/IFIT1/OAS2/CCL5/HERC6/CXCL10/CXCL9/IFI35/SAMD9L/PSMB8/SOCS1/GPR18/PSMB9/GBP4/PARP14/SLAMF7/DDX60/IFI27/HLA-B/IFIT3/IFI44/PSME1/UBE2L6/PLA2G4A/CXCL11/ARL4A/TRIM21/SP110/SERPING1/P2RY14/TAPBP/TAP1/DDX58/HLA-A/LGALS3BP/IRF9/NMI/PSMB2/EIF4E3/TRIM25/ST3GAL5/NLRC5/PNP/PARP12/CD274/BATF2/ADAR/EIF2AK2/BTG1/PSME2/ISOC1/STAT4/CD38/CASP8/PSMA3/SLC25A28/USP18/ISG20…
OV	inflammatory	SPERMATOGENESIS	-1.50082	0.0333315	0.0925876	0.0604256	YBX2/GRM8/CDK1/BUB1/PCSK4/GSTM3/GFI1/AURKA/RPL39L/CLVS1/NEK2/CNIH2/DMC1/ARL4A/NCAPH/IL13RA2/ACRV1/ZC2HC1C/GAD1/NF2/HSPA1L/IL12RB2/TTK/CCT6B/PSMG1/PEBP1/DBF4/RFC4/EZH2/PARP2/PHKG2/COIL/TOPBP1/OAZ3/PIAS2/ZC3H14
READ	inflammatory	XENOBIOTIC_METABOLISM	-1.50165	0.0141619	0.0393387	0.0248455	TTPA/SLC1A5/GART/NFS1/ELOVL5/MCCC2/CFB/SLC35D1/LONP1/ID2/ADH5/CROT/CAT/PSMB10/CBR1/GSR/PTGES3/ARG2/KARS1/SHMT2/CYP2S1/ACOX2/SLC35B1/ABHD6/PC/PTS/PTGR1/JUP/TMBIM6/PGRMC1/PYCR1/TKFC/ACOX1/DHPS/CYFIP2/GSS/ACOX3/AHCY/MARCHF6/ACP1/DHRS1/NMT1/CASP6/AP4B1/GCLC/HNF4A/HACL1
THCA	inflammatory	FATTY_ACID_METABOLISM	-1.50571	0.016636	0.103975	0.0809911	MCEE/ECH1/MLYCD/IDH3B/NCAPH2/HSD17B10/BPHL/H2AZ1/ACAA1/ERP29/CPT2/APEX1/SDHA/ECHS1/DECR1/PRDX6/FH/HMGCL/HIBCH/UROD/CCDC58/HSD17B7/ECI2/IDH3G/PSME1/GCDH/PCBD1/PDHB/PDHA1/SMS/SUCLG1/NSDHL/PTS
LGG	inflammatory	FATTY_ACID_METABOLISM	-1.51705	0.00743051	0.0309605	0.0202058	ECI1/CCDC58/CRAT/ALDOA/NBN/PDHA1/ETFDH/HSD17B7/GABARAPL1/IDH3B/HMGCS1/HADH/REEP6/EPHX1/DECR1/GCDH/BPHL/NTHL1/ACOX1/ACSL4/ACAT2/METAP1/ADSL/SUCLA2/ACO2/BLVRA/MLYCD/ALDH9A1/NSDHL/RDH11/FASN/ENO2/AADAT/HADHB/SERINC1/APEX1/NCAPH2/IDH3G/GRHPR/PDHB/IDI1/ECHS1/SDHA/MCEE/UROS/SDHC/SUCLG1
STAD	inflammatory	DNA_REPAIR	-1.52125	0.0144743	0.0556703	0.0375042	LIG1/UMPS/SSRP1/TAF1C/ADCY6/POLD1/SNAPC4/SAC3D1/CANT1/DDB2/POLH/AK1/ALYREF/FEN1/POLA2/ELL/POLR2A/SEC61A1/TAF6/NELFB/ZNF707/POLL/MPG/POM121/VPS37B/SF3A3/GTF2F1/DGCR8
BRCA	inflammatory	OXIDATIVE_PHOSPHORYLATION	-1.52159	0.00930001	0.031	0.019579	NDUFB6/UQCR10/SUPV3L1/ATP5PD/TIMM13/NDUFA4/ECH1/ATP5MC2/NDUFA8/ACADSB/MRPL11/TIMM8B/SLC25A6/BDH2/SDHB/ATP5MG/MRPS11/ATP5PO/NDUFA6/NDUFA3/ATP5MC1/COX6B1/FDX1/COX7A2L/NDUFA5/NDUFB2/MRPS15/NDUFV2/HTRA2/NDUFS6/TOMM22/ATP5F1D/MFN2/BAX/RHOT2/COX5B/SLC25A11/COX15/ISCU/NDUFC1/SLC25A12/ECI1/NDUFB8/ACADM/OXA1L/ATP5ME/CASP7/ATP5MF/NDUFB7/COX4I1/GPX4/TIMM9/PHB2/ACADVL/UQCRC1/TIMM10/MRPL34/PDHB/ACAA1/NDUFB1
STAD	inflammatory	INTERFERON_GAMMA_RESPONSE	-1.53493	0.010421	0.043421	0.0292521	IFI27/PLA2G4A/GBP4/HLA-DMA/CD74/CD274/JAK2/FAS/IL7/IL2RB/TNFSF10/ISG20/PSMB9/PSME2/PFKP/HLA-DRB1/IFI35/WARS1/METTL7B/UBE2L6/ICAM1/RTP4/ZNFX1/SECTM1/CIITA/PARP14/CASP4/RNF213/DHX58/PSMB8/PARP12/OAS3/APOL6/IL15RA/PSMB2/CASP7/CASP3/IRF1/PSMB10/CASP8/SLC25A28/BATF2/HELZ2/NLRC5/TAP1/RIPK1/PML/LGALS3BP/TRIM21/NFKB1/TNFAIP2/PTPN6/MYD88/MVP/TAPBP/OGFR/IRF2/RBCK1/RNF31/TRIM14/TRIM25/TRIM26
OV	inflammatory	MTORC1_SIGNALING	-1.53583	0.00623014	0.0283188	0.0184817	GMPS/NUP205/CANX/SLC37A4/SERPINH1/CTSC/ABCF2/RPN1/DHFR/MTHFD2L/LGMN/FADS1/TES/PPIA/PITPNB/G6PD/PNP/MLLT11/SHMT2/TM7SF2/HSPE1/PSMD14/FKBP2/SLC7A11/SDF2L1/PHGDH/CXCR4/CTH/HSPD1/PSMA3/PSMG1/GCLC/PDAP1/PSMB5/RDH11/RIT1/HSP90B1/PSMC2/SSR1/SERP1/HSPA5/WARS1/DDIT3/ATP6V1D/HMBS/PSMA4/CALR/EEF1E1/UCHL5/PSMD12/TCEA1/EIF2S2/NFYC/CACYBP
PAAD	inflammatory	KRAS_SIGNALING_DN	-1.53728	0.00170715	0.00775978	0.00490091	HSD11B2/PKP1/CD80/KRT15/EDN2/SLC6A14/ATP6V1B1/EDAR/NPY4R/KLK7/COPZ2/AKR1B10/ABCB11/KLK8/GDNF/CACNA1F/PLAG1/KRT13/SERPINB2/UPK3B/SLC16A7/PRODH/LYPD3/SPRR3/TLX1/HTR1B/KRT4/EGF/KRT5/CAPN9/KCNMB1/TFF2/SMPX/TNNI3/SLC5A5/IRS4/WNT16/CLDN8/CDH16/IFNG/LGALS7/CLPS/CALML5/FGF16/CPB1/GP2/SCGB1A1/KRT1/MYH7/TCL1A/SSTR4/IL12B/TEX15/EPHA5/KCNQ2/OXT/UGT2B17/TSHB/TFAP2B/HNF1A/ATP4A/PROP1/ZBTB16/ALOX12B/AMBN/VPREB1…
OV	inflammatory	UNFOLDED_PROTEIN_RESPONSE	-1.55136	0.0196418	0.0654728	0.0427296	FKBP14/LSM4/PDIA6/HYOU1/H2AX/ALDH18A1/ATF4/VEGFA/KHSRP/PDIA5/EXOC2/KIF5B/DNAJB9/SPCS3/DCP1A/HSP90B1/SRPRA/CXXC1/SRPRB/SSR1/SERP1/EXOSC9/HSPA5/NFYA/CNOT6/CALR/PAIP1/TARS1/PREB/CNOT4/FUS
GBM	inflammatory	DNA_REPAIR	-1.5699	0.0104392	0.026098	0.0148347	NELFE/POLD1/ADA/SNAPC4/POLH/POLR2I/POLR1H/UPF3B/GTF2F1/POLD3/DGCR8/POLR1C/GMPR2/USP11/NELFB/RFC4/RAD52/DDB1/GTF3C5/ITPA/SSRP1/RAE1/POLR2C/POLR2D/POLR3C/NME4/TP53/NFX1/POLR2H/SRSF6/ERCC8/ERCC1/ERCC2/IMPDH2/SUPT5H/SF3A3/NELFCD/NUDT21/ERCC3
LGG	inflammatory	MYC_TARGETS_V2	-1.58355	0.0187357	0.0551049	0.0359632	DDX18/SLC29A2/RRP9/SORD/NOC4L/LAS1L/TMEM97/NOP56/PRMT3/NDUFAF4/BYSL/GNL3/NPM1/RRP12/PA2G4/WDR74/RCL1/PES1/FARSA/PPRC1/MPHOSPH10/IMP4/RABEPK/NOLC1/SUPV3L1
THCA	inflammatory	REACTIVE_OXYGEN_SPECIES_PATHWAY	-1.5856	0.0193624	0.107569	0.0837904	TXN/PDLIM1/HHEX/TXNRD2/EGLN2/CDKN2D/ATOX1/FES/PRDX1/PRDX6/GPX4/PRDX4/SOD1/PRDX2/MSRA/NDUFA6/SELENOS/HMOX2/NDUFB4/STK25/LAMTOR5
LUSC	inflammatory	PANCREAS_BETA_CELLS	-1.5925	0.0204738	0.0352996	0.0133767	SEC11A/SRPRB/SRP9/SRP14
STAD	inflammatory	WNT_BETA_CATENIN_SIGNALING	-1.59678	0.023888	0.0796267	0.0536433	JAG1/TP53/AXIN2/TCF7/SKP2/HDAC11/MAML1/CTNNB1/PPARD/KAT2A/NOTCH1/AXIN1/NCOR2/DVL2
BRCA	inflammatory	ESTROGEN_RESPONSE_LATE	-1.6399	0.00106911	0.00445462	0.00281344	CCNA1/FOS/FOXC1/FABP5/NPY1R/CACNA2D2/EGR3/CA2/TNNC1/COX6C/CXCL14/KRT19/TFAP2C/SCUBE2/LARGE1/PTGER3/TIAM1/FRK/ST6GALNAC2/SERPINA3/FGFR3/MYB/IGFBP4/MAPT/PRKAR2B/ABCA3/IL6ST/RAPGEFL1/DNAJC1/SLC27A2/MDK/IMPA2/PPIF/SLC1A4/BCL2/SERPINA1/SEMA3B/ISG20/DUSP2/JAK2/OVOL2/AMFR/NCOR2/TJP3/CISH/HOMER2/BATF/DCXR/ALDH3A2/CHPT1/RBBP8/TST/CELSR2/SCARB1/JAK1/GLA/FLNB/SIAH2/BAG1/IL17RB/NXT1/ITPK1/PDCD4/PTPN6/NAB2/ME…
READ	inflammatory	MTORC1_SIGNALING	-1.64689	0.00333075	0.0128106	0.00809088	ATP5MC1/DHFR/STARD4/TFRC/PSPH/PSAT1/SLC7A11/HPRT1/HMGCS1/TMEM97/IFRD1/TOMM40/NUFIP1/SLC1A5/UNG/NAMPT/ELOVL5/DHCR24/TRIB3/PLK1/PGM1/AK4/ACLY/PRDX1/GMPS/RRP9/PSMD13/HMBS/GSR/ELOVL6/NUP205/QDPR/SHMT2/LDHA/SORD/ACACA/MTHFD2L/SLC37A4/PSMC4/AURKA/MCM2/CCNG1/SERP1/PSMD12/PPA1/ADIPOR2/CCNF/RPN1/TUBG1/MCM4/SLC9A3R1/UBE2D3/ASNS/ADD3/NMT1/PSME3/GCLC/CTH/EIF2S2/USO1/GTF2H1/TBK1
THCA	inflammatory	DNA_REPAIR	-1.65544	0.00339056	0.0314926	0.0245311	RFC5/POLR2I/AK1/POLR2H/GTF2A2/APRT/AAAS/DGUOK/MPG/VPS28/SNAPC5/NELFB/POLR1C/RBX1/POLA2/POLR3C/MRPL40/PCNA/GTF3C5/NELFE/POLE4/BCAP31/SEC61A1/DUT/COX17/RFC4/EDF1/ERCC5/MPC2/POLR2D/RFC2/GPX4/ALYREF/ELL/ERCC1/RAE1/CETN2/NUDT9/POLR2K/CSTF3/POLR2E/GTF2B/DAD1/POLR3GL/SUPT4H1/POLB/GTF2F1/RPA2/GTF2H5
LUSC	inflammatory	UNFOLDED_PROTEIN_RESPONSE	-1.68972	0.00251976	0.00547774	0.00207578	YWHAZ/NFYA/POP4/MTREX/H2AX/PSAT1/NFYB/CHAC1/CEBPG/MTHFD2/EXOSC5/RPS14/EIF4A3/YIF1A/DDX10/EIF2AK3/EIF4A2/RRP9/EIF4E/SSR1/NOP14/EXOSC4/EIF4EBP1/CKS1B/XPOT/TARS1/LSM4/DKC1/ASNS/EIF2S1/EXOSC1/HSPA9/NHP2/CNOT4/LSM1/SEC11A/PARN/EXOSC9/SRPRB/ATF4/BANF1/SERP1/IMP3
CESC	inflammatory	DNA_REPAIR	-1.69786	0.00160135	0.00727888	0.00536339	AAAS/USP11/ERCC5/AK3/HPRT1/SAC3D1/POLL/SNAPC4/DGCR8/POLD3/SUPT4H1/RAE1/NELFCD/ALYREF/TAF9/POLB/POLR3GL/SNAPC5/SURF1/ZWINT/TYMS/NFX1/DDB2/GPX4/POLA2/POLR2I/POLR2D/GTF2B/MRPL40/EDF1/RBX1/ERCC8/ADRM1/TP53/GTF3C5/RPA2/POLR2E/PCNA/POLA1/CETN2/LIG1/GTF2F1/RFC5
GBM	inflammatory	OXIDATIVE_PHOSPHORYLATION	-1.72409	0.00124591	0.00479197	0.00272385	HSD17B10/SLC25A6/UQCRC2/ACO2/CPT1A/MTRF1/BCKDHA/ETFA/ATP5MC3/PHB2/FXN/SLC25A5/TIMM50/DLST/OXA1L/COX15/ALDH6A1/ECH1/TOMM70/SUPV3L1/HADHA/SLC25A12/MFN2/OPA1/NDUFV1/GLUD1/LDHB/ACADM/DLAT/MRPS30/AIFM1/PMPCA/MRPL35/CS/IDH3B/GOT2/LRPPRC/NNT/ABCB7/NDUFS1/IMMT
BRCA	inflammatory	FATTY_ACID_METABOLISM	-1.72737	0.000822361	0.00441474	0.00278825	ALDH3A2/ACSL5/MLYCD/NCAPH2/D2HGDH/BCKDHB/CBR1/CBR3/CCDC58/ENO3/GCDH/ACSM3/ACOT2/PCBD1/CRYZ/GLUL/ECI1/ACADM/GSTZ1/HMGCL/PSME1/ALDH9A1/ERP29/BPHL/HADH/ACADVL/UROD/PDHB/ACAA1/APEX1/GRHPR
BRCA	inflammatory	INTERFERON_ALPHA_RESPONSE	-1.75518	0.00136688	0.00525724	0.00332036	LAP3/IFI35/UBE2L6/GBP2/WARS1/PARP12/IRF1/TRIM21/PSMB8/TRIM26/UBA7/DHX58/TRAFD1/CNP/OGFR/NUB1/PSME1/MOV10/PSME2/MVB12A/SLC25A28/IRF2
GBM	inflammatory	MITOTIC_SPINDLE	-1.77746	0.000596503	0.00248543	0.00141277	ALMS1/KNTC1/DST/SAC3D1/CDK5RAP2/CDC42EP1/SMC1A/CLASP1/MYO9B/CDC42EP4/NIN/RICTOR/SMC3/TUBGCP6/TAOK2/PCNT/TSC1/ABL1/RHOT2/KIF1B/CNTRL/SOS1/TUBD1/TUBGCP3/FARP1/NCK1/ARHGEF2/BCR/PREX1/DLG1/NOTCH2/KPTN/PLEKHG2/ARHGEF3/DYNC1H1/ARHGEF7/MARK4/HOOK3/CEP192/MARCKS/RABGAP1/LATS1/HDAC6/KIF5B/RFC1/SASS6/KATNA1/OPHN1/CCDC88A/CEP57/TUBGCP5/TLK1/MAPRE1/ATG4B/LRPPRC
OV	inflammatory	DNA_REPAIR	-1.77806	0.00165586	0.0103491	0.00675415	NME3/ADA/GTF2F1/SNAPC5/DGUOK/POLR1H/TMED2/DUT/COX17/POLA2/NME1/ARL6IP1/PNP/POLD3/POLR2H/AK3/SSRP1/MRPL40/SUPT4H1/POLR2D/POLR2G/TARBP2/PRIM1/CETN2/ALYREF/TSG101/TAF10/RFC2/NELFCD/EIF1B/ZWINT/RFC4/NELFE/MPC2/NT5C3A/DDB2/AAAS/RNMT/ADRM1/CSTF3/STX3/FEN1/POLR1C/NFX1/TAF13/RALA
STAD	inflammatory	P53_PATHWAY	-1.7928	0.00015913	0.00113664	0.000765736	KIF13B/DEF6/PCNA/EI24/EPHA2/APAF1/TOB1/OSGIN1/HRAS/RB1/SDC1/CCND3/PPM1D/EPS8L2/TRAF4/GADD45A/TAP1/IER5/ST14/PTPRE/BAX/ITGB4/NOTCH1/HDAC3/SLC3A2/FDXR/BAK1/AEN/DDB2/POLH/CDKN2AIP/CD82/AK1/RXRA/SEC61A1/MAPKAPK3/IRAK1/RNF19B/PLXNB2/RHBDF2/RAB40C/RALGDS/POM121/PIDD1/SP1/MKNK2
BRCA	inflammatory	PEROXISOME	-1.83058	0.000869241	0.00441474	0.00278825	HSD3B7/ALDH1A1/FDPS/SCP2/MVP/ECH1/ESR2/SOD2/GNPAT/ACSL5/MLYCD/TSPO/PEX2/BCL10/PRDX5/HRAS/DHRS3/ITGB1BP1/PEX11B/PEX6/HMGCL/ALDH9A1/CTBP1/GSTK1/CNBP/ERCC1/PEX14/FIS1/ACAA1
READ	inflammatory	UNFOLDED_PROTEIN_RESPONSE	-1.85243	0.000942142	0.00471071	0.00297519	HERPUD1/LSM1/YIF1A/TARS1/NOP56/RRP9/RPS14/ALDH18A1/EIF2AK3/EXOSC5/EIF4E/POP4/TTC37/SERP1/SRPRB/XPOT/NOLC1/KHSRP/NHP2/IARS1/EDC4/EXOSC2/ASNS/DDX10/PARN/GOSR2/CEBPG/SDAD1/NOP14/DKC1/EIF4A3
READ	inflammatory	DNA_REPAIR	-1.89033	0.000297613	0.00212581	0.00134261	FEN1/RPA3/NUDT9/TAF10/POLD1/ERCC4/PCNA/RAE1/IMPDH2/ARL6IP1/NELFCD/POLL/TAF9/POLR1H/STX3/DDB1/MPG/LIG1/POLR1C/RFC4/GTF2H3/TMED2/RFC5/SRSF6/PRIM1/TSG101/UMPS/ALYREF/NUDT21/CLP1/RFC3/SSRP1/GTF2H1/CSTF3/GTF2B
PAAD	inflammatory	OXIDATIVE_PHOSPHORYLATION	-1.90443	1.17783e-05	0.000117783	7.43894e-05	NDUFS8/OGDH/IDH3G/COX8A/MTRR/CS/ATP5F1D/NDUFB7/NDUFC1/ATP5F1B/MRPS11/FXN/CYB5R3/NDUFS4/NDUFS6/ATP6V0B/MFN2/NDUFB8/RHOT2/ALDH6A1/TIMM13/NDUFB1/RHOT1/SLC25A3/NDUFA2/COX11/ACO2/NDUFA7/ETFDH/SUCLA2/NDUFS3/ACADM/AIFM1/SLC25A6/MDH1/NDUFA5/NDUFA8/NDUFS7/ACADSB/SURF1/ISCA1/NDUFV1/NDUFA3/SLC25A20/SUCLG1/IDH3B/UQCR11/HSD17B10/ATP5F1A/NDUFB2/COX10/PDHA1/ACADVL/ATP6V1G1/MPC1/MRPL34/DLD/SLC25A4/ATP6AP1/BCKDHA…
LUSC	inflammatory	FATTY_ACID_METABOLISM	-1.90814	0.000242185	0.000718959	0.000272448	SMS/CBR1/EHHADH/HSD17B7/ACAT2/HSP90AA1/DECR1/MDH2/BPHL/SUCLG2/PRDX6/ECHS1/NCAPH2/OSTC/ALDH9A1/FH/CCDC58/HADHB/HADH/PDHA1/HCCS/HSD17B10/ETFDH/PTS/APEX1/KMT5A/NSDHL/HIBCH/ADSL/SDHC/SUCLA2/CPOX/GPD2/METAP1/RAP1GDS1/ERP29/SDHD/DLD/MCEE/GCDH/H2AZ1/SUCLG1/MDH1
STAD	inflammatory	MYC_TARGETS_V2	-1.92837	0.00124411	0.00777571	0.00523838	WDR74/NOP2/BYSL/SLC29A2/MCM5/UNG/SUPV3L1/PUS1/AIMP2/PPRC1/LAS1L/PES1/PHB/RRP12/DCTPP1/TBRG4/PPAN/MAP3K6/GRWD1/MYBBP1A/NOC4L/FARSA
OV	inflammatory	G2M_CHECKPOINT	-1.92863	5.39123e-05	0.00044927	0.000293207	PTTG1/SAP30/H2AZ1/AURKB/DDX39A/H2BC12/INCENP/CBX1/MCM5/SMC4/BIRC5/RAD54L/CHEK1/MNAT1/BARD1/GINS2/RPS6KA5/POLA2/E2F1/CDC45/JPT1/H2AX/ORC6/LBR/TRAIP/MEIS1/BUB3/TTK/CDK4/STMN1/EXO1/TROAP/PRC1/KIF5B/NASP/SRSF10/HUS1/HIRA/DBF4/ARID4A/TOP1/NDC80/CHAF1A/EZH2/SS18/KMT5A/ILF3/CDC7/KPNB1/HMGN2/H2AZ2/MTF2/CASP8AP2/YTHDC1/HNRNPD/ATRX/PRPF4B/HMGB3/EWSR1/E2F3/HNRNPU/MCM3/SRSF1/SRSF2/PRIM2/SNRPD1/CUL1/SFPQ/TRA2…
BRCA	inflammatory	DNA_REPAIR	-1.94945	8.41894e-05	0.000841894	0.000531722	GTF2H5/PDE6G/ERCC2/GUK1/NFX1/APRT/POLR2J/TAF9/TAF12/VPS37D/POLE4/RBX1/POLR1C/EDF1/SSRP1/TAF6/ALYREF/SAC3D1/SUPT5H/EIF1B/POLB/CLP1/GMPR2/TAF1C/SNAPC5/TAF10/POLR1D/ELL/GTF2B/DGCR8/NT5C/POLR1H/MRPL40/IMPDH2/MPG/NELFE/POLR2I/GPX4/AK3/GTF2F1/POLR3GL/ITPA/ERCC1/POLR3C/ERCC5/POLL
LUSC	inflammatory	MTORC1_SIGNALING	-1.96155	2.79531e-05	9.98323e-05	3.78312e-05	RDH11/MCM2/HK2/IDH1/PRDX1/GSR/PIK3R3/GPI/TPI1/GBE1/DHFR/RPN1/RPA1/TES/ATP6V1D/PSAT1/NUPR1/SLC9A3R1/TUBG1/PHGDH/PSMB5/BUB1/UBE2D3/MTHFD2/CD9/ADD3/AURKA/DDX39A/NUFIP1/UNG/MCM4/RRP9/CCT6A/SSR1/CDC25A/RRM2/TCEA1/PITPNB/GTF2H1/PSME3/TOMM40/ACTR2/ASNS/HMBS/PSPH/MTHFD2L/NUP205/EBP/RAB1A/PSMC6/PSMA3/HSPA4/IFRD1/CACYBP/HPRT1/HSPA9/ABCF2/GMPS/EIF2S2/HSPE1/SEC11A/PDAP1/HSPD1/ETF1/ATP5MC1/ACTR3/PSMC2/SORD/PS…
STAD	inflammatory	G2M_CHECKPOINT	-1.98761	2.30284e-05	0.000230284	0.000155139	BARD1/SMAD3/LMNB1/CDKN2C/NUMA1/NCL/TMPO/H2AX/TLE3/SUV39H1/DTYMK/CHEK1/MCM5/ESPL1/MCM2/RAD54L/ATF5/E2F2/BCL3/CCNF/KIF22/E2F1/DDX39A/EZH2/PML/NUP50/KMT5A/NSD2/SFPQ/E2F4/POLE/POLA2/CHAF1A/CHMP1A/SMC1A/SLC7A1/MCM3/HIRA/TFDP1/FANCC/INCENP/UPF1/UCK2/EWSR1/CUL4A/ILF3/RBM14/TNPO2
CESC	inflammatory	G2M_CHECKPOINT	-1.99439	2.27032e-06	2.27032e-05	1.67286e-05	BARD1/CCNF/MEIS2/SAP30/DKC1/NDC80/CDKN2C/E2F2/KIF11/RPS6KA5/MCM3/NUSAP1/TACC3/NUP50/ODF2/CDK1/CDC45/SMC1A/E2F1/FANCC/AURKB/ILF3/FOXN3/PAFAH1B1/KIF4A/ATF5/CDKN1B/POLA2/TROAP/STMN1/HIRA/MCM5/GINS2/H2AZ1/EZH2/PTTG1/LMNB1/PBK/HNRNPD/RPA2/PRIM2/TLE3/BUB3/TNPO2/NASP/KIF22/H2AZ2/UPF1/EWSR1/TMPO/DDX39A/CHAF1A/POLE/SRSF1/SRSF2
LGG	inflammatory	MYC_TARGETS_V1	-1.99596	8.02569e-07	1.00321e-05	6.54728e-06	UBE2L3/PTGES3/EIF3J/SNRPD1/RNPS1/SNRPD3/COX5A/RPL22/GNL3/SRSF3/NCBP2/LSM2/UBE2E1/TXNL4A/TFDP1/NPM1/EIF2S1/C1QBP/EIF4H/RPS10/RPS3/RANBP1/GLO1/PSMC6/RPL14/TCP1/RPL34/EXOSC7/VBP1/IMPDH2/PA2G4/HNRNPA3/EIF1AX/STARD7/PHB2/RPS6/HNRNPA1/ERH/CCT3/APEX1/RPL6/PWP1/CCT4/EIF3D/NAP1L1/NDUFAB1/CYC1/EEF1B2/RSL1D1/PSMA6/CLNS1A/CNBP/MRPS18B/SLC25A3/TOMM70/SF3A1/HSP90AB1/XRCC6/CCT7/NHP2/BUB3/YWHAE/PRDX3/VDAC3/HDDC2…
STAD	inflammatory	INTERFERON_ALPHA_RESPONSE	-2.02431	9.4935e-05	0.000791125	0.000532969	IFI27/GBP4/CD74/IL7/LAMP3/HLA-C/ISG20/PSMB9/PSME2/IFI35/WARS1/UBE2L6/RTP4/PARP9/CD47/PARP14/MVB12A/OAS1/DHX58/PSMB8/PARP12/IRF1/UBA7/TRIM5/CASP8/SLC25A28/BATF2/HELZ2/TAP1/LGALS3BP/TRIM21/NUB1/OGFR/MOV10/IRF2/RNF31/TRIM14/TRIM25/TRIM26
OV	inflammatory	INTERFERON_ALPHA_RESPONSE	-2.06658	3.41794e-05	0.000341794	0.000223065	OASL/SAMD9/CMPK2/RSAD2/MX1/ISG15/IFI44L/HERC6/CXCL10/GBP2/IFI35/SAMD9L/PSMB8/PARP9/HLA-C/PSMB9/GBP4/PARP14/DDX60/IFI27/IFIT3/IFI44/PSME1/UBE2L6/CXCL11/SELL/TRIM21/SP110/TAP1/TENT5A/LGALS3BP/IRF9/NMI/LAMP3/TRIM25/PARP12/BATF2/ADAR/EIF2AK2/PSME2/GMPR/CASP8/PSMA3/NUB1/SLC25A28/USP18/ISG20/STAT2/WARS1/TRIM26/MOV10/TRIM5/CMTR1
THCA	inflammatory	MYC_TARGETS_V1	-2.12614	3.67262e-07	9.18155e-06	7.15194e-06	SSBP1/HNRNPC/NAP1L1/HDDC2/PSMC4/SRSF2/MCM2/PRPF31/FBL/HDAC2/H2AZ1/RPS10/PCNA/LSM7/APEX1/COX5A/DUT/NHP2/ILF2/TRA2B/PSMA7/RFC4/RPL6/YWHAE/RAN/NOP56/PSMA1/ERH/NDUFAB1/TCP1/SNRPD1/MRPS18B/VDAC3/PRDX4/LSM2/MCM5/PSMD1/PSMB3/XRCC6/KARS1/MRPL9/PPM1G/EXOSC7/HDGF/PSMD8/PTGES3/HNRNPD/PPIA/EIF3B/TXNL4A/SNRPD3/CCT7/SNRPB2/PA2G4/SNRPG/RPL22/CLNS1A/RANBP1/CCT3/SSB/SRSF3/UBE2L3/HNRNPA3/PSMC6/SLC25A3/PHB/TARDBP/P…
STAD	inflammatory	E2F_TARGETS	-2.14483	1.2669e-06	2.1115e-05	1.42249e-05	CDC25A/SNRPB/TFRC/GINS4/HMGB2/KIF4A/MKI67/HMGA1/TP53/UBE2T/SLBP/TACC3/CIT/NASP/CENPM/NCAPD2/MSH2/PHF5A/E2F8/NAA38/RANBP1/BARD1/LMNB1/CDKN2C/EXOSC8/POLD3/KIF18B/ASF1B/RNASEH2A/TIMELESS/PCNA/RFC2/TMPO/H2AX/SUV39H1/CHEK1/MXD3/MCM5/POLD2/ESPL1/MCM2/SPC24/TK1/PPM1D/UNG/KIF22/MCM7/NUP205/DDX39A/EZH2/POP7/GINS3/SHMT1/USP1/DCK/PMS2/WDR90/LIG1/TCF19/SSRP1/POLD1/DCTPP1/POLE/TBRG4/POLA2/RPA1/SMC1A/MCM3/AK2/…
LUSC	inflammatory	DNA_REPAIR	-2.16361	4.44704e-07	2.47058e-06	9.36218e-07	EIF1B/ALYREF/ARL6IP1/ERCC2/RFC3/BCAP31/NUDT21/NELFE/IMPDH2/POLR1D/RFC5/ERCC8/FEN1/POLA1/POLR2J/TAF13/RPA3/UMPS/UPF3B/SAC3D1/POLR2I/RPA2/AAAS/ZWINT/POLR2H/SMAD5/POLR3GL/GTF2H1/NME1/BRF2/RFC4/NCBP2/CETN2/POLA2/POLB/SRSF6/TARBP2/RFC2/HPRT1/GTF2H3/POLR1H/TAF12/SSRP1/CSTF3/GTF2B/GTF2H5/SUPT4H1/POLR3C/RAD51/RAE1/MRPL40/ERCC3/POLR2D/POLR1C/RBX1/DGUOK/POLR2K/DUT/NELFCD/POLR2G/POLE4/CLP1/GTF2A2/SNAPC5
GBM	inflammatory	G2M_CHECKPOINT	-2.25793	7.01843e-07	5.01316e-06	2.84959e-06	PRIM2/SYNCRIP/DDX39A/PDS5B/SMAD3/NCL/RBL1/RBM14/DR1/NOTCH2/WRN/LBR/SRSF2/DKC1/E2F4/RAD23B/HSPA8/NASP/TRA2B/STAG1/YTHDC1/G3BP1/HIRA/MARCKS/SMARCC1/ARID4A/MAPK14/CUL5/CASP8AP2/SLC7A1/HNRNPU/UCK2/KIF5B/ILF3/PRMT5/KATNA1/TNPO2/MTF2/CTCF/BARD1/SRSF1/XPO1/PRPF4B/CUL3
READ	inflammatory	G2M_CHECKPOINT	-2.293	1.95059e-08	1.95059e-07	1.23195e-07	TOP1/KIF23/MYBL2/ODC1/TACC3/KIF4A/CDK1/E2F3/CDC45/CENPE/ORC6/STAG1/PLK1/POLE/EZH2/CCNB2/ESPL1/SUV39H1/KIF22/DBF4/HMMR/JPT1/HMGA1/POLQ/MKI67/SMC2/KIF11/CDK4/BIRC5/KIF20B/BRCA2/SFPQ/TTK/MYC/GSPT1/ILF3/SLC38A1/INCENP/KIF15/CASP8AP2/AURKA/MCM2/MCM6/E2F1/TPX2/WRN/KIF2C/TRA2B/SYNCRIP/E2F4/HNRNPD/SRSF10/CDC27/NOLC1/PLK4/CCNF/BUB3/MAPK14/SLC7A1/NSD2/CHEK1/FBXO5/RAD54L/CDC7/HIRA/TOP2A/CHAF1A/MTF2/AMD1/MAD…
OV	inflammatory	MYC_TARGETS_V1	-2.42609	2.31985e-09	5.79963e-08	3.78502e-08	BUB3/PSMD1/HSPE1/C1QBP/LSM2/PSMD14/CDK4/ORC2/SNRPA/RANBP1/UBE2E1/HNRNPA1/HSPD1/HDDC2/UBE2L3/YWHAE/RFC4/SRPK1/ERH/HNRNPA3/SNRPB2/KPNB1/PSMA2/PTGES3/PA2G4/SSB/PSMA1/SNRPD3/KARS1/DEK/CCT5/HDGF/POLD2/EIF4G2/ILF2/HNRNPD/PSMA4/PSMD7/HNRNPC/PSMA6/CSTF2/GLO1/SSBP1/CBX3/SNRPA1/HNRNPU/SRSF1/SRSF2/HSP90AB1/SNRPD1/EIF2S2/CUL1/PPM1G/SRSF3/TRA2B/TARDBP/MRPL9/SYNCRIP/HNRNPA2B1
READ	inflammatory	MYC_TARGETS_V2	-2.54324	1.66425e-08	1.95059e-07	1.23195e-07	TMEM97/PPAN/MCM5/TFB2M/PUS1/UNG/PA2G4/PLK1/SLC19A1/NOP2/NOP56/RRP9/DDX18/SUPV3L1/CDK4/SORD/TBRG4/MYC/WDR74/EXOSC5/GRWD1/RABEPK/NIP7/RRP12/NOLC1/PLK4/DCTPP1/MCM4/PHB/PPRC1/FARSA/GNL3/WDR43/NDUFAF4/BYSL/PRMT3
THCA	inflammatory	OXIDATIVE_PHOSPHORYLATION	-2.56573	3.3984e-14	1.6992e-12	1.32359e-12	FXN/COX7C/NDUFS8/ATP6V1E1/UQCRH/NDUFB2/NDUFB6/ATP5MF/NDUFB7/ATP5MC1/ECH1/UQCRC1/IDH3B/NDUFB1/MRPS11/NDUFA7/NDUFA3/ATP5MC2/HSD17B10/SLC25A11/TIMM50/COX4I1/ATP5F1A/ATP6V1F/ACAA1/NDUFS6/NDUFA8/COX6B1/COX6A1/ATP5F1E/COX5A/MRPL34/ATP5PD/COX17/SDHA/CYB5A/UQCRFS1/ECHS1/DECR1/NDUFV1/UQCR11/NDUFC1/FH/NDUFAB1/TOMM22/NQO2/ATP6V0E1/GPX4/NDUFS3/ATP6AP1/NDUFC2/NDUFA9/MPC1/UQCRB/UQCR10/VDAC3/NDUFA4/NDUFA1/NDUFS…
CESC	inflammatory	E2F_TARGETS	-2.57719	3.24085e-13	8.10212e-12	5.96998e-12	MCM6/TK1/SPAG5/MYBL2/RBBP7/PNN/TIMELESS/WDR90/SUV39H1/POP7/CCP110/DEK/TCF19/PRPS1/BARD1/NBN/LUC7L3/CDKN2C/MXD3/MCM7/XRCC6/DSCC1/DCK/MCM3/TACC3/POLD3/NAP1L1/DNMT1/CNOT9/HMGB2/CDK1/SNRPB/PA2G4/SMC1A/AURKB/ILF3/CDCA3/SHMT1/UBR7/KIF4A/CDKN1B/POLA2/WEE1/NAA38/TUBG1/ING3/RAD51AP1/STMN1/TIPIN/MCM5/CIT/H2AZ1/EZH2/SPC24/PSIP1/PTTG1/LMNB1/RPA1/PPM1D/DONSON/TP53/HNRNPD/RPA2/PRIM2/UNG/SPC25/HELLS/ASF1B/PCNA/…
LUSC	inflammatory	MYC_TARGETS_V2	-2.61337	1.6084e-09	1.14885e-08	4.35356e-09	SRM/NOP16/TBRG4/GRWD1/AIMP2/EXOSC5/NIP7/NOP2/MCM5/UNG/MCM4/NDUFAF4/RRP9/RCL1/PRMT3/CDK4/PA2G4/PES1/WDR74/PHB/DCTPP1/HSPE1/HSPD1/TFB2M/BYSL/SORD/LAS1L/MRTO4/FARSA/DDX18/GNL3/WDR43/MPHOSPH10
GBM	inflammatory	E2F_TARGETS	-2.61449	2.77594e-11	4.62657e-10	2.62984e-10	EXOSC8/POLD1/DNMT1/ASF1A/SLBP/PRIM2/SYNCRIP/SNRPB/DDX39A/PDS5B/MMS22L/PPM1D/HELLS/POLD3/CTPS1/IPO7/POLD2/MTHFD2/UBR7/NUP205/LBR/PRPS1/CSE1L/XRCC6/SRSF2/PAICS/ZW10/BRMS1L/SSRP1/AK2/NASP/TRA2B/RANBP1/STAG1/MSH2/TP53/PNN/PRKDC/USP1/ANP32E/MRE11/RFC1/ILF3/NOP56/CNOT9/RBBP7/EIF2S1/CTCF/BARD1/MLH1/SRSF1/NBN/NUDT21/XPO1/ORC2
GBM	inflammatory	MYC_TARGETS_V2	-2.62092	1.41153e-08	1.76441e-07	1.00293e-07	PHB/PPAN/NOC4L/NIP7/EXOSC5/SRM/RABEPK/PRMT3/RRP12/SORD/BYSL/RCL1/WDR74/PES1/HSPD1/SUPV3L1/IMP4/IPO4/LAS1L/NOP2/GNL3/FARSA/DDX18/RRP9/NOP56/WDR43
OV	inflammatory	E2F_TARGETS	-2.6326	9.15835e-12	4.57917e-10	2.98851e-10	RAD51AP1/TRIP13/PTTG1/H2AZ1/DSCC1/AURKB/DDX39A/SLBP/DCLRE1B/MCM5/SMC4/BIRC5/NUP205/CHEK1/BARD1/RAD51C/DUT/POLA2/TCF19/JPT1/NME1/H2AX/ORC6/RAN/LBR/POP7/POLD3/LUC7L3/MELK/SSRP1/CBX5/CDK4/STMN1/ORC2/HMGB2/RANBP1/NASP/SPC24/PNN/RNASEH2A/NAA38/HUS1/RFC2/WEE1/BRMS1L/NUP153/PSIP1/DNMT1/UBR7/DONSON/EZH2/TIMELESS/MMS22L/PAICS/ILF3/ASF1A/PPM1D/LYAR/PA2G4/UBE2T/SMC6/DEK/RAD1/CHEK2/TIPIN/POLD2/HNRNPD/ANP32E/…
CESC	inflammatory	OXIDATIVE_PHOSPHORYLATION	-2.74983	4.3844e-16	2.1922e-14	1.61531e-14	IDH2/ATP5PD/ATP5F1B/COX4I1/ATP5F1D/ETFDH/NDUFV1/SLC25A6/OXA1L/MRPS22/PMPCA/TIMM8B/ATP5ME/ATP5F1A/FDX1/UQCRC1/SDHB/COX6B1/NDUFA7/COX8A/NDUFB8/NDUFC2/NDUFA5/SLC25A11/NDUFB1/SLC25A12/VDAC3/TIMM13/ATP5PB/SLC25A4/COX10/COX6C/SDHD/COX5A/ATP5MC1/NDUFS8/COX7C/SURF1/ATP5PO/IDH3B/ECI1/CPT1A/UQCR11/HCCS/GPX4/NQO2/NDUFA4/MRPL35/TOMM22/ATP6V1E1/MRPL34/MDH1/UQCR10/AIFM1/NDUFA2/SLC25A5/COX6A1/NDUFA8/MRPS11/NDUF…
READ	inflammatory	MYC_TARGETS_V1	-2.7586	1.9356e-13	4.83899e-12	3.05621e-12	CCNA2/SNRPD2/MCM5/CDC20/PSMA7/PSMA6/IFRD1/PABPC1/NME1/PSMB3/ODC1/SNRPB2/CDC45/PABPC4/MRPS18B/PA2G4/PSMB2/RPS3/DEK/MCM7/NOP56/RRP9/RPS5/PCNA/DDX18/RANBP1/PTGES3/RUVBL2/KARS1/SERBP1/CAD/HNRNPA1/IMPDH2/CDK4/FAM120A/LDHA/EXOSC7/RPLP0/MYC/SF3B3/GSPT1/EIF4E/PSMC4/EIF4G2/CSTF2/MCM2/MCM6/RPS10/TRA2B/PRDX3/SYNCRIP/HSP90AB1/FBL/HNRNPD/XPOT/CDK2/NOLC1/RFC4/NHP2/CCT2/ACP1/BUB3/GLO1/RRM1/LSM2/USP1/IARS1/MCM4/…
LUSC	inflammatory	G2M_CHECKPOINT	-2.7777	1.73326e-16	2.16657e-15	8.21017e-16	CENPF/RAD54L/MEIS1/HIF1A/CDC20/CHAF1A/PLK1/ODC1/TOP2A/SMAD3/MCM2/CENPE/KIF20B/JPT1/SMC4/EZH2/FBXO5/BRCA2/RBL1/STAG1/KIF11/KPNA2/CKS2/RACGAP1/POLQ/LMNB1/AURKB/TROAP/CDC6/TPX2/MEIS2/CDKN2C/SNRPD1/NDC80/ORC6/NEK2/H2AX/HMGA1/SAP30/CCNT1/CDK1/HMMR/EXO1/UBE2S/BUB1/CDC45/CUL3/PRIM2/STMN1/AURKA/HMGB3/DDX39A/BIRC5/MCM5/KIF4A/CBX1/PRPF4B/GINS2/PBK/TRA2B/CDC25A/RPA2/KIF15/UBE2C/CKS1B/KIF22/PRC1/TRAIP/HNRNPU…
LGG	inflammatory	OXIDATIVE_PHOSPHORYLATION	-2.78531	3.30995e-19	1.65497e-17	1.08009e-17	MRPL11/NDUFA4/CYB5A/PDHA1/MGST3/COX6C/ETFDH/NDUFB4/IDH3B/OPA1/UQCR10/POLR2F/TIMM8B/NDUFB5/MTX2/NDUFB3/DECR1/NDUFB7/TIMM13/FXN/ATP6V0C/SLC25A5/ALDH6A1/MPC1/NDUFS7/COX8A/TIMM50/ATP6V1C1/NDUFA2/COX5A/COX6A1/ISCU/NDUFB1/TIMM10/NDUFA7/ATP6V1H/GRPEL1/UQCRC1/SUCLA2/ATP6V1D/ATP6V1G1/ACO2/SLC25A12/ATP5F1B/ATP5F1A/SURF1/SLC25A4/MRPS30/NDUFS1/ATP5MC1/PHB2/HADHB/MRPS22/CS/GLUD1/MRPL35/COX7A2L/COX7C/NDUFA6/CO…
GBM	inflammatory	MYC_TARGETS_V1	-2.97343	9.28992e-18	4.64496e-16	2.64029e-16	EIF3D/RUVBL2/RPS2/CAD/CLNS1A/EEF1B2/XPOT/CCT4/PABPC1/TUFM/CTPS1/LSM2/PSMC4/MRPL9/SRSF7/HDGF/SRM/POLD2/ILF2/PHB2/GLO1/RFC4/XRCC6/MRPS18B/SRSF2/UBE2L3/RAD23B/APEX1/UBE2E1/PCBP1/TRA2B/RANBP1/G3BP1/TRIM28/IARS1/RACK1/SMARCC1/HSPD1/PRPF31/CNBP/EIF3J/POLE3/TOMM70/NCBP1/USP1/FBL/DDX21/SNRPA/ABCE1/HNRNPC/HNRNPU/GNL3/CSTF2/EXOSC7/HNRNPA1/SF3A1/DDX18/SET/RRP9/EIF2S2/SF3B3/NOP56/UBA2/SNRPD3/TARDBP/EIF2S1/SR…
LUSC	inflammatory	E2F_TARGETS	-3.15282	2.95094e-27	7.37734e-26	2.79562e-26	CDC20/GINS1/PSIP1/PLK1/TOP2A/MCM2/CENPE/PRPS1/JPT1/ATAD2/NCAPD2/SMC4/EZH2/TK1/CDCA8/BRCA2/BRMS1L/STAG1/KPNA2/DONSON/EED/CKS2/RACGAP1/NUP107/LMNB1/AURKB/RFC3/PNN/DCLRE1B/CDKN2C/TCF19/ORC6/NUDT21/GINS4/RPA1/SHMT1/H2AX/HMGA1/RAD51AP1/CDK1/HMMR/UBE2S/TUBG1/SPC25/TBRG4/ASF1B/MTHFD2/PRDX4/EXOSC8/NAA38/UBR7/PRIM2/STMN1/AURKA/RPA3/HMGB3/DDX39A/DSCC1/BIRC5/MCM5/AK2/UNG/MCM4/ANP32E/GINS3/KIF4A/RAD1/TRIP13/…
LUSC	inflammatory	OXIDATIVE_PHOSPHORYLATION	-3.15795	2.44608e-25	4.0768e-24	1.54489e-24	NDUFA3/ALDH6A1/CASP7/IDH1/ATP6V0B/MRPS12/NDUFB8/NDUFA4/GPI/OPA1/NDUFV2/ATP6V1G1/NDUFS6/IDH3A/BDH2/VDAC3/ATP5MC3/COX5B/NDUFS2/ATP6V1D/MPC1/DECR1/MDH2/UQCRH/FDX1/IDH2/SLC25A5/NDUFA9/UQCRQ/CYCS/SDHB/ECHS1/TIMM13/MTRF1/COX7A2/SLC25A11/COX6A1/COX6B1/COX4I1/MRPS15/ISCU/NDUFC2/NDUFB6/PRDX3/NDUFB2/TOMM70/MRPS30/NDUFB5/MRPS22/FH/NDUFA2/PHB2/NDUFS3/HADHB/NDUFA1/UQCR11/ATP5PD/COX6C/PDHA1/UQCRFS1/HCCS/CYC1/H…
READ	inflammatory	E2F_TARGETS	-3.27752	1.83564e-26	9.17822e-25	5.79677e-25	PAN2/MCM5/CDC20/NASP/BUB1B/TIPIN/NME1/CIT/TK1/UNG/MYBL2/PRKDC/SHMT1/CCNE1/TACC3/KIF4A/CDK1/CBX5/CENPE/ORC6/STAG1/RBBP7/PA2G4/PLK1/POLE/RPA3/EZH2/CCNB2/ING3/WDR90/DEK/MCM7/ESPL1/MLH1/SUV39H1/EXOSC8/NOP56/KIF22/HMMR/POLD1/PCNA/RANBP1/JPT1/HMGA1/HELLS/SMC3/NUP205/MKI67/KIF18B/NBN/CDK4/BIRC5/NCAPD2/SNRPB/MSH2/TBRG4/BRCA2/MYC/CHEK2/GSPT1/PMS2/ILF3/DEPDC1/AURKA/MCM2/MCM6/NUP153/DIAPH3/MMS22L/KIF2C/TRA2…
LUSC	inflammatory	MYC_TARGETS_V1	-3.47313	2.31221e-35	1.15611e-33	4.38103e-34	TRIM28/CCT5/PSMA7/RPS6/RPS3/UBE2L3/HSP90AB1/KPNA2/RPL6/CSTF2/CBX3/EEF1B2/VDAC3/EIF3B/SNRPD1/PSMB3/NCBP1/YWHAQ/SRM/IMPDH2/NOP16/CDC45/MRPS18B/RPL18/AIMP2/PRDX4/PTGES3/MCM5/MCM4/RPL34/C1QBP/RRP9/HDGF/RPS5/EIF4E/RPLP0/TRA2B/RPL22/DEK/PRDX3/POLE3/SRPK1/TOMM70/HNRNPU/MCM6/NME1/XPOT/BUB3/UBE2E1/RFC4/NCBP2/CUL1/MAD2L1/CDK4/PHB2/PA2G4/DHX15/STARD7/PHB/SSB/SNRPD2/CCT3/UBA2/SNRPD3/PSMC6/CYC1/MCM7/EIF2S1/KA…
UCEC	proliferative	E2F_TARGETS	3.11854	1.37666e-28	6.8833e-27	4.92699e-27	PRPS1/MSH2/UNG/CTPS1/ORC2/DCLRE1B/RFC1/SMC6/NUP205/XPO1/POLD3/RAD21/RFC2/TRA2B/RACGAP1/CSE1L/MTHFD2/BARD1/ATAD2/SPC25/EZH2/DSCC1/MCM4/NCAPD2/TIMELESS/HUS1/PRKDC/SMC3/MCM6/NUDT21/USP1/PAICS/CIT/HMGB3/DEK/RAD1/CDC25A/SYNCRIP/CHEK1/NUP153/NOLC1/PNN/DLGAP5/SRSF2/MCM3/MCM2/PSIP1/KIF2C/RAD51AP1/POLE/ESPL1/PMS2/SMC4/CNOT9/TMPO/RAN/ZW10/UBE2T/CBX5/POLA2/RAD50/NUP107/DEPDC1/MMS22L/PLK1/NOP56/LMNB1/TRIP13/…
UCEC	proliferative	G2M_CHECKPOINT	2.82223	9.23822e-20	2.30956e-18	1.65316e-18	KATNA1/DR1/CCNT1/XPO1/KMT5A/CASP8AP2/RAD21/CUL3/TRA2B/RACGAP1/DKC1/BARD1/SMARCC1/E2F3/EZH2/TNPO2/KIF23/TENT4A/HUS1/TTK/MTF2/PRPF4B/MCM6/NOTCH2/PRC1/CDC7/NCL/HMGB3/CDC25A/SYNCRIP/CHEK1/BUB1/EXO1/POLQ/ATRX/NOLC1/SRSF2/MCM3/CUL1/MCM2/KIF2C/FBXO5/H2AZ2/POLE/MAPK14/ESPL1/TPX2/SMC4/CENPA/CENPF/TMPO/ODC1/TOP1/POLA2/CUL5/PLK1/LMNB1/KIF15/TOP2A/RAD23B/CENPE/KIF4A/PDS5B/CDK4/E2F1/RAD54L/CCNA2/PRIM2/KIF20B/…
UCEC	proliferative	MYC_TARGETS_V1	2.57456	2.62194e-14	4.3699e-13	3.12793e-13	YWHAQ/COPS5/HDAC2/SRPK1/CTPS1/ORC2/VBP1/SERBP1/XPOT/XPO1/CNBP/PWP1/PSMD1/TRA2B/UBE2E1/HPRT1/SMARCC1/UBA2/HNRNPR/CDK2/DDX18/CCT4/MCM4/CBX3/EIF2S2/EIF4H/MCM6/USP1/TOMM70/CLNS1A/ILF2/ACP1/ETF1/HSPD1/TCP1/DEK/SYNCRIP/PHB2/NCBP1/NOLC1/TARDBP/SRSF2/CUL1/DDX21/MCM2/IFRD1/NHP2/HDGF/MRPL9/RAN/SRSF7/SET/NPM1/ODC1/STARD7/SRSF3/CCT5/EIF1AX/PABPC4/RFC4/NOP56/RAD23B/MCM7/CDK4/CCNA2/CAD/SSB/ABCE1/EIF2S1/SLC25A3…
UCEC	proliferative	MITOTIC_SPINDLE	2.06569	3.32749e-07	4.15936e-06	2.97723e-06	RAB3GAP1/ALS2/KATNA1/SOS1/LRPPRC/RFC1/STAU1/RACGAP1/KIF23/WASL/SMC3/TTK/NOTCH2/TLK1/PRC1/ALMS1/SASS6/ARL8A/BUB1/CEP192/EPB41/TRIO/DLGAP5/MAPRE1/KIF2C/KIF1B/FBXO5/CEP72/ESPL1/TPX2/SMC4/ROCK1/CENPF/ARFGEF1/CLASP1/PCNT/ANLN/LATS1/ARHGEF2/PLK1/LMNB1/HDAC6/KIF15/TOP2A/CENPE/KIF4A/ARHGEF12/NCK1/KIF20B/RAPGEF5/VCL/OPHN1/LLGL1/KIF11/CCDC88A/KIF3C/SMC1A/NDC80/AURKA/RALBP1/ARHGAP5/STK38L/MARK4/KNTC1/DLG1/C…
UCEC	proliferative	ALLOGRAFT_REJECTION	-1.79958	3.81158e-05	0.000381158	0.000272829	FASLG/TLR3/CXCL13/C2/ITK/CD8B/CD28/CXCL9/ICOSLG/IL18RAP/TLR1/CCR2/CCL2/TIMP1/FYB1/CSF1/TLR6/INHBB/CCR1/IRF4/GPR65/FCGR2B/TLR2/TAP2/IL1B/GBP2/IRF8/NCR1/TAP1/CD79A/CCL22/HLA-DOA/CD40/PTPRC/CCND2/HLA-G/LY75/CD8A/PRKCB/CD86/B2M/RPL9/IRF7/GCNT1/GZMB/BCL3/HLA-DQA1/KLRD1/IL18/CD1D/CTSS/MMP9/CD3G/SIT1/IL15/SOCS1/HCLS1/CCL4/CD3D/EIF5A/HLA-DOB/ITGB2/GZMA/NCF4/ETS1/CD4/CD3E/CD2/FGR/PRF1/SPI1/HLA-DMB/STAT4/C…
UCEC	proliferative	XENOBIOTIC_METABOLISM	-1.67424	0.00219076	0.0182564	0.0130677	GNMT/PTGDS/CAT/UPP1/UGDH/ESR1/NQO1/FBLN1/CDA/ALDH2/FBP1/GCNT2/ABCC3/RAP1GAP/NDRG2/ACSM1/BCAR1/IGFBP4/EPHX1/LCAT/ABHD6/ETS2/IDH1/BLVRB/CYP27A1/SERTAD1/AP4B1/KARS1/RETSAT/SLC6A6/ATP2A2/TMBIM6/PTGR1/NINJ1/ECH1/ACOX1/COMT/PMM1/SLC12A4/PSMB10/MCCC2/GSTO1/PDLIM5/SAR1B/CNDP2/ACP2/SSR3/TKFC/TNFRSF1A/NMT1/ADH5/PEMT/SLC35B1
UCEC	proliferative	MYC_TARGETS_V2	1.76004	0.00306199	0.0218714	0.0156553	UNG/WDR43/DDX18/MCM4/CBX3/PRMT3/HSPD1/TCOF1/NOLC1/NPM1/SUPV3L1/PLK1/NOP56/PPRC1/NDUFAF4/CDK4/DCTPP1/BYSL/AIMP2/SLC29A2/TFB2M/TMEM97/NIP7/HK2/RCL1
UCEC	proliferative	DNA_REPAIR	-1.55368	0.00495092	0.0309433	0.0221489	POLR1H/NME3/ADRM1/AK1/SUPT5H/TAF9/NELFB/VPS28/SURF1/POLR2I/NFX1/POLR3GL/CETN2/BCAP31/SNAPC4/DDB2/APRT/DGCR8/POLR2G/EDF1/GPX4/TAF10/SNAPC5/NME1/NT5C/ITPA/ERCC5/MRPL40/GTF2F1/MPG/ERCC1/DAD1/RBX1/SEC61A1/TAF12/NUDT9/SUPT4H1
UCEC	proliferative	REACTIVE_OXYGEN_SPECIES_PATHWAY	-1.70282	0.00704739	0.0391522	0.0280247	ATOX1/PDLIM1/SOD1/LSP1/TXNRD2/LAMTOR5/GPX4/PTPA/TXN/SELENOS/HMOX2/NDUFA6
UCEC	proliferative	INTERFERON_GAMMA_RESPONSE	-1.47466	0.00808734	0.0404367	0.0289442	IFITM3/FGL2/CD274/SLAMF7/IRF4/ISG20/ZBP1/CMKLR1/MARCHF1/IFI35/IRF8/APOL6/TAP1/SOD2/IL15RA/CD40/SECTM1/DHX58/HLA-G/IL10RA/UPP1/CD86/B2M/IRF7/PSMB8/C1S/HLA-DQA1/TDRD7/GBP4/IRF1/FCGR1A/SERPING1/CDKN1A/CSF2RB/CD38/SLC25A28/CIITA/IL18BP/IL15/SOCS1/SAMHD1/PSMB9/GZMA/RBCK1/VAMP5/MVP/STAT4/BPGM/HLA-DRB1/CCL5/VAMP8/HLA-B/LCP2/IL2RB/IL4R/HLA-A/HLA-DMA/IFITM2/TXNIP/CD74/MYD88/PSME1/CASP4/OGFR/TAPBP/PTPN6/CA…
UCEC	proliferative	IL6_JAK_STAT3_SIGNALING	-1.58611	0.0147367	0.0669849	0.0479471	CSF1/CXCL3/CCR1/TLR2/IL1B/IL1R2/IL15RA/CD44/EBI3/IL6ST/ACVRL1/IRF1/CSF2RB/CD38/CD14/SOCS1/PIK3R5/IL3RA/CSF2RA/IL12RB1/IL10RB/IL4R/IL2RG/TNFRSF1B/LTBR/IL17RA/MYD88/TYK2/LTB/STAM2/TNFRSF1A/IFNAR1
UCEC	proliferative	PANCREAS_BETA_CELLS	-1.63655	0.0175956	0.0733152	0.0524782	SPCS1/LMO2/SRP14/SRPRB/SEC11A
UCEC	proliferative	SPERMATOGENESIS	1.44826	0.0258409	0.094558	0.0676836	GMCL1/BRAF/TOPBP1/EZH2/TSN/TTK/BUB1/LPIN1/PGS1/MAP7/KIF2C/SIRT1/NCAPH/MLLT10/RFC4/PIAS2/AURKA/DBF4/CDKN3/AGFG1/CDK1/STRBP/NEK2
UCEC	proliferative	INFLAMMATORY_RESPONSE	-1.38959	0.0264762	0.094558	0.0676836	TNFSF9/MET/KCNMB2/IL18R1/IL7R/CXCL11/TLR3/CXCL9/ICOSLG/HPN/IL18RAP/PTAFR/TLR1/CD70/CCL2/HRH1/LDLR/TIMP1/FZD5/NDP/CSF1/CYBB/TLR2/SLAMF1/IL1B/CMKLR1/CCL20/SGMS2/GP1BA/CCL22/IL15RA/CD40/C3AR1/P2RX7/CD82/LTA/DCBLD2/CLEC5A/IL10RA/PTGER2/EBI3/IRF7/SELL/TNFRSF9/AXL/IL18/CXCR6/IRF1/PLAUR/CDKN1A/CD48/NOD2/CD14/IL15/CCR7/PIK3R5/PVR/LPAR1/GNA15/RASGRP1/SLC11A2/AHR/CCL5/LCK/TNFSF15/LCP2/IL2RB/SEMA4D/IL4R/GPR…
UCEC	proliferative	MTORC1_SIGNALING	1.39638	0.0289279	0.0964263	0.069021	COPS5/GSK3B/SRD5A1/UNG/IMMT/GMPS/PNO1/NUP205/MTHFD2/HPRT1/TCEA1/MCM4/EIF2S2/ETF1/HSPD1/CDC25A/BUB1/DHFR/MCM2/IFRD1/ACTR2/ADIPOR2/PHGDH/UCHL5/CCT6A/PSMD12/PLK1/NAMPT/ACTR3/RPA1/ABCF2/AK4/AURKA/DHCR24/MLLT11/NUFIP1/HMGCS1/HSPA9/CCNF/ASNS/PDK1/ACACA/SYTL2/SHMT2/PSAT1/CACYBP/TMEM97/NFYC/ADD3/HSPA4/EPRS1/RIT1/PSMD14/RRM2/DHCR7/EEF1E1/HK2/IGFBP5/NFIL3
UCEC	proliferative	COMPLEMENT	-1.28683	0.0452517	0.141412	0.101221	IRF7/CDA/GZMB/C1S/FCER1G/CTSS/ITGAM/IRF1/CTSV/PLAUR/SERPING1/PRKCD/S100A13/LIPA/CSRP1/CPM/CTSD/APOBEC3F/PSMB9/PIK3R5/GZMA/CALM3/RASGRP1/SRC/CCL5/DUSP6/LCK/LCP2/LGALS3/AKAP10/ATOX1/ANG/HSPA5/CASP4/CTSB/APOBEC3G/EHD1/GNAI2/CD59/GNGT2/MSRB1/CASP3/CASP9/PPP4C/WAS/IRF2/SIRT6/RHOG/PFN1/CALM1/ANXA5/PSEN1
UCEC	proliferative	ADIPOGENESIS	-1.3094	0.0582141	0.171218	0.122556	APLP2/ETFB/IDH3G/AIFM1/RMDN3/SQOR/RETSAT/ACLY/SOD1/DNAJB9/ELMOD3/UQCRC1/SLC25A1/RREB1/PEX14/ECH1/TALDO1/UQCRQ/ACADS/SLC27A1/COQ5/STOM/ACOX1/SCARB1/GRPEL1/UCK1/TST/CD151/NDUFS3/UBC/GPX4/ECHS1/UQCR11/AGPAT3/BCL2L13/UQCR10/NMT1/ATP1B3/PEMT/REEP5/DHRS7B/SAMM50
UCEC	proliferative	UV_RESPONSE_DN	1.24528	0.113233	0.314526	0.225134	BCKDHB/MAP2K5/SCAF8/SYNJ2/TENT4A/NOTCH2/PRDM2/ATRX/MAPK14/PRKCE/SRI/NIPBL/LAMC1/ACVR2A/NR3C1/DLG1/SFMBT1/KALRN/LTBP1/FYN/COL5A2/ADD3/DYRK1A/PHF3/TFPI/CDON/MTA1/MAGI2/IGFBP5/NEK7/SCHIP1/TGFBR3/RASA2/ERBB2/TGFBR2/CDKN1B/SCN8A/ATP2B1/SMAD7/SERPINE1/KIT/NR1D2/NFIB/RGS4/PRKAR2B/EFEMP1/ZMIZ1/HAS2/BHLHE40/MYC
UCEC	proliferative	UNFOLDED_PROTEIN_RESPONSE	-1.21147	0.119874	0.314526	0.225134	EXOSC4/ATP6V0D1/RPS14/PDIA5/CXXC1/SLC30A5/ERO1A/EEF2/ERN1/SLC1A4/DNAJB9/FKBP14/IMP3/HERPUD1/HSPA5/EXOSC1/CALR/WFS1/ALDH18A1/YIF1A/SRPRA/ARFGAP1/KDELR3/SSR1/SEC31A/SERP1/SRPRB/SEC11A/ZBTB17/SPCS3/DNAJC3
UCEC	proliferative	OXIDATIVE_PHOSPHORYLATION	-1.26161	0.12581	0.314526	0.225134	IDH1/NDUFB7/TIMM10/BDH2/ETFB/ATP6V0B/IDH3G/AIFM1/NDUFS7/NDUFB8/COX10/COX5B/RETSAT/ACADVL/TIMM8B/NQO2/UQCRC1/ATP5F1D/MRPL34/NDUFA3/SURF1/TIMM13/ECH1/COX7C/UQCRQ/ATP5MC2/CYB5R3/SLC25A20/GLUD1/COX4I1/GRPEL1/ATP6V1D/COX15/ATP5MC1/NDUFS3/GPX4/NDUFA2/ECHS1/UQCR11/ECI1/UQCR10/ATP6V0E1/NDUFC1/NDUFA8/GOT2/NDUFA6/OXA1L
UCEC	proliferative	PROTEIN_SECRETION	-1.19862	0.168675	0.401606	0.287466	GLA/SOD1/GNAS/COPB1/VAMP3/KRT18/ERGIC3/SEC31A/ARFGAP3/ARF1/COPE/TMED10/NAPA/CLTA/SNAP23/CD63/RER1
UCEC	proliferative	PI3K_AKT_MTOR_SIGNALING	-1.1671	0.202417	0.441852	0.316273	GRK2/PPP1CA/MYD88/TRAF2/DUSP3/CALR/RAC1/PTEN/HRAS/PPP2R1B/ARF1/IRAK4/TNFRSF1A/NFKBIB/PFN1/AKT1S1/RPS6KA1
UCEC	proliferative	HEME_METABOLISM	-1.13386	0.203252	0.441852	0.316273	PPOX/FBXO34/LMO2/BPGM/SLC11A2/UBAC1/KLF3/BLVRB/HMBS/CLCN3/DCAF11/NARF/ATP6V0A1/SLC30A1/SLC22A4/ACP5/LRP10/ADD1/CTSB/EZH1/SLC66A2/ALAD/CROCCP2/CTNS/VEZF1/TMEM9B/CCDC28A/BSG/PGLS/UROS/MARCHF2/BLVRA/RANBP10/FN3K/P4HA2/FBXO7/NFE2L1
UCEC	proliferative	IL2_STAT5_SIGNALING	-1.08241	0.291667	0.607639	0.434942	TGM2/IGF1R/BATF3/LRIG1/RHOH/IFITM3/CSF1/TNFRSF8/FGL2/IRF4/GPR65/IL1R2/ABCB1/IRF8/ECM1/EOMES/ITIH5/CCND2/NRP1/IL10RA/CD44/PTGER2/ANXA4/CD86/SELL/TNFRSF9/CKAP4/NT5E/GBP4/DHRS3/CD48/EEF1AKMT1/SWAP70/PLEC/SOCS1/TNFRSF4/IL3RA/CISH/MAPKAPK2/AHR/FURIN/CST7/AHNAK/CD79B/BATF/IL2RB/PUS1/CDC42SE2/IL4R/GALM/TNFRSF18/DENND5A/PRKCH/TNFRSF1B/ETFBKMT/DCPS/TRAF1/LTB/MYO1C/CTSZ/SERPINB6/CASP3/GSTO1/CD81/GPX4/ITGAE…
UCEC	proliferative	KRAS_SIGNALING_DN	1.08097	0.320479	0.629496	0.450587	CDKAL1/BARD1/SPHK2/SLC25A23/KMT2D/SKIL/NR6A1/MFSD6/CLSTN3/KCNE2/THRB/SELENOP/GPR3/BTG2/ITGB1BP2/DLK2/CAMK1D/KCND1/SHOX2/MSH5/ABCG4/EGF/PDK2/RSAD2/RGS11/NPY4R/SPTBN2/SLC38A3/KRT15/IGFBP2/ACTC1/GPR19/EPHA5/KLHDC8A/YBX2/MYO15A/TFCP2L1/PRKN/PLAG1/GRID2/TLX1/LYPD3/CYP11B2/EDN2/BRDT/PAX3/SLC16A7/PTGFR/IFI44L/SERPINB2/TENM2/HTR1D/ALOX12B/SLC6A3/SLC30A3/IRS4/ZBTB16/SMPX/CALCB/EDAR/TSHB/PNMT/PDE6B/NTF3/KR…
UCEC	proliferative	FATTY_ACID_METABOLISM	-1.05218	0.327338	0.629496	0.450587	HSD17B4/PPARA/CRYZ/IDH1/ADSL/NCAPH2/IDH3G/LGALS1/SLC22A5/MLYCD/RETSAT/ACADVL/GRHPR/PSME1/ECH1/ACADS/RDH11/GSTZ1/ACOX1/ALAD/ECHS1/ECI1/UROS/HSDL2/YWHAH/BLVRA/HMGCL/OSTC
UCEC	proliferative	PEROXISOME	1.06731	0.354694	0.656842	0.47016	ERCC3/MSH2/CTPS1/CNBP/PEX13/ITGB1BP1/SMARCC1/PEX5
UCEC	proliferative	P53_PATHWAY	-1.03749	0.373541	0.667037	0.477458	BLCAP/RAB40C/RPS27L/TXNIP/RETSAT/RPL18/GM2A/PRMT2/PRKAB1/AK1/NINJ1/STOM/PMM1/DDB2/MXD4/CD81/HEXIM1/HRAS/ERCC5/MDM2/FDXR/DRAM1/PLXNB2/FUCA1/SEC61A1/RRP8
UCEC	proliferative	INTERFERON_ALPHA_RESPONSE	-1.04006	0.387879	0.668757	0.478689	IFITM3/CSF1/ISG20/GBP2/IFI35/TAP1/UBA7/DHX58/TMEM140/B2M/IRF7/PSMB8/SELL/C1S/TDRD7/GBP4/IRF1/SLC25A28/GMPR/IL15/PSMB9/IL4R/IFITM2/TXNIP/CD74/PSME1/TRIM5/OGFR/PSME2/TRIM21/IRF2/PSMA3/TRIM26/TRIM25
UCEC	proliferative	ESTROGEN_RESPONSE_EARLY	-1.02989	0.41453	0.690883	0.494527	SYNGR1/SLC27A2/CBFA2T3/MYB/TFF3/TGM2/CCND1/IGF1R/LRIG1/PGR/INHBB/PTGES/RAPGEFL1/MYOF/DLC1/MLPH/ALDH3B1/DEPTOR/FHL2/CELSR1/ESRP2/AQP3/SFN/TMPRSS3/KLK10/CA12/CD44/MREG/IL6ST/LAD1/GREB1/SEMA3B/TJP3/DHRS3/CLIC3/TSKU/SLC1A1/MAST4/FAM102A/IGFBP4/RAB17/NRIP1/KRT8/SLC37A1/CISH/RASGRP1/SEC14L2/NCOR2/TBC1D30/BLVRB/AFF1/RARA/FCMR/PODXL/FLNB/WWC1/ASB13/SLC22A5/CANT1/BAG1/GLA/SLC1A4/SLC9A3R1/RRP12/WFS1/KRT18/…
UCEC	proliferative	GLYCOLYSIS	-1.00494	0.432653	0.697828	0.499498	PAM/IDH1/GALK2/CHPF/SPAG4/GYS1/ERO1A/GALE/ANG/SOD1/HDLBP/HSPA5/XYLT2/TALDO1/GNPDA1/MPI/B4GALT1/ANKZF1/B4GALT7/PSMC4/ALG1/KDELR3/PGLS/B4GALT4/AKR1A1/TXN/NDUFV3/P4HA2/GMPPB/GOT2/GMPPA
UCEC	proliferative	UV_RESPONSE_UP	0.969021	0.509777	0.796526	0.570145	CDC5L/TGFBRAP1/EIF5/PPAT/CDK2/E2F5/TARS1/DDX21/EIF2S3/CEBPG/AGO2/KLHDC3/RFC4/GGH/GLS/MARK2/NUP58/ASNS/CDKN2B/PPIF/ATP6V1C1/CLCN2/HNRNPU/STARD3/BCL2L11/CREG1/PPT1/WIZ/AMD1/FKBP4/PARP2/NR4A1/BTG2/KCNH2/ATF3/CHRNA5/RET/TFRC/RHOB/PLCL1/SHOX2/GCH1/GAL/DLG4/CCNE1
UCEC	proliferative	ANGIOGENESIS	0.890671	0.595041	0.901578	0.64534	PTK2
UCEC	proliferative	ESTROGEN_RESPONSE_LATE	-0.942554	0.620833	0.91299	0.653509	TPSAB1/CKB/KLK11/SLC27A2/SERPINA5/TNNC1/SERPINA1/MYB/TFF3/CCND1/CCNA1/MDK/PGR/PTGES/RAPGEFL1/ISG20/MYOF/ALDH3B1/HOMER2/SFN/TMPRSS3/KLK10/CA12/CAV1/MAPK13/CD44/PKP3/UGDH/GFUS/LARGE1/TSPAN13/IL6ST/SORD/SEMA3B/TJP3/LAMC2/PERP/PLXNB1/CLIC3/LLGL2/FAM102A/IGFBP4/ALDH3A2/NRIP1/ST6GALNAC2/GPER1/CISH/NCOR2/BLVRB/AFF1/BATF/ETFB/FLNB/SLC22A5/GALE/BAG1/GLA/SLC1A4/SLC9A3R1/PTPN6/WFS1/FARP1/SCARB1/TST/MOCS2/SL…
UCEC	proliferative	WNT_BETA_CATENIN_SIGNALING	0.867417	0.66721	0.953158	0.68226	HDAC2/MAML1/ADAM17/CUL1/CTNNB1/DVL2/SKP2
UCEC	proliferative	TGF_BETA_SIGNALING	0.851757	0.694042	0.963947	0.689983	TRIM33/SMAD1/CTNNB1/PPM1A/BMPR2/SKIL/MAP3K7/XIAP/APC/SKI/LTBP2/SMAD7/SERPINE1/BCAR3
UCEC	proliferative	COAGULATION	-0.864403	0.770393	1	0.715789	CTSE/C8B/HNF4A/PLG/TFPI2/CPN1/C2/HPN/SERPINA1/CTSH/C1QA/TIMP1/APOC1/PROC/GP1BA/CTSO/C3/MMP15/PLEK/C1S/CTSV/SERPING1/MMP9/S100A13/CSRP1/CFD/FURIN/DUSP6/ANXA1/GSN/ANG/CAPN2/MSRB2/CTSB/WDR1/RAC1/CASP9/PEF1
UCEC	proliferative	HEDGEHOG_SIGNALING	0.704274	0.874388	1	0.715789	OPHN1/LDB1/RASA1/NF1/VEGFA/DPYSL2/NRCAM/CDK5R1/CRMP1/AMOT/CDK6
UCEC	proliferative	APOPTOSIS	0.78132	0.884253	1	0.715789	PPP3R1/PTK2/DIABLO/DNM1L/CASP2/CDK2/MCL1/VDAC2/ETF1/DFFA
UCEC	proliferative	ANDROGEN_RESPONSE	-0.743918	0.889552	1	0.715789	DNAJB9/PTK2B/ADRM1/RRP12/MYL12A/PGM3/PDLIM5/B4GALT1/UBE2J1/SPCS3/TMEM50A
UCEC	proliferative	BILE_ACID_METABOLISM	-0.748281	0.896657	1	0.715789	HSD17B4/IDH1/LCK/GNPAT/CYP27A1/ATXN1/LONP2/MLYCD/GSTK1/RETSAT/SOD1/PEX11G/FDXR/PEX16/PAOX
UCEC	proliferative	NOTCH_SIGNALING	0.65443	0.926421	1	0.715789	NOTCH2/CUL1/FBXW11/APH1A/SKP1/FZD7/MAML2/NOTCH3/HES1/TCF7L2/HEYL/KAT2A
UCEC	proliferative	HYPOXIA	-0.783631	0.926531	1	0.715789	GAA/PAM/JMJD6/TPST2/GYS1/ERO1A/CHST3/SDC4/SLC6A6/AMPD3/HDLBP/SLC25A1/GRHPR/HSPA5/TES/NEDD4L/HK1/SCARB1/ANKZF1/MYH9/KDELR3/ANXA2/P4HA2/RBPJ/HEXA
UCEC	proliferative	EPITHELIAL_MESENCHYMAL_TRANSITION	0.733815	0.931174	1	0.715789	NOTCH2/FERMT2/MCM7/COL5A3/ITGAV/ITGB1/LAMC1/FBN1/COL5A2/PTX3/VEGFA/TGFBR3/JUN/BMP1/SPARC/TPM1/MGP/FN1/COL4A1/POSTN/SERPINE1/TIMP3/MAGEE1/RGS4/SERPINH1/THBS2/NID2/COL6A3/RHOB/EDIL3/TPM4/FSTL1/LOXL2/THBS1/CTHRC1/COL3A1/VCAN/DPYSL3/MEST/FAP/LRRC15/GPC1/MMP1/FSTL3/CDH2/IGFBP2/SLIT3/MATN3/MXRA5/PTHLH/NTM/GEM/LAMA2/ELN/INHBA/GREM1/PCOLCE2/LOXL1/FBN2/BASP1/COMP/FZD8/COL16A1/BGN/GJA1/TNFRSF11B/APLP1/FBLN…
UCEC	proliferative	APICAL_JUNCTION	-0.748802	0.952	1	0.715789	MMP9/ITGA9/CNN2/SYK/ZYX/ACTG1/NF2/VASP/RRAS/MVD/SRC/NRTN/TSPAN4/VAV2/MYL12B/CD99/CD276/RAC2/ACTB/TUBG1/TRAF1/NECTIN2/GNAI2/PTEN/CTNNA1/SYMPK/B4GALT1/MYH9/LDLRAP1/HRAS/PARVA/TAOK2/TJP1/YWHAH/GTF2F1/PFN1
UCEC	proliferative	APICAL_SURFACE	-0.573648	0.981818	1	0.715789	SULF2/HSPB1/IL2RB/IL2RG/FLOT2/CROCC/B4GALT1
UCEC	proliferative	CHOLESTEROL_HOMEOSTASIS	-0.60968	0.983607	1	0.715789	SEMA3B/CXCL16/ETHE1/S100A11/PLAUR/ACTG1/PMVK/MVD/HMGCR/LGALS3/FBXO6/ECH1/SREBF2/PCYT2/STX5/ANXA5
UCEC	proliferative	KRAS_SIGNALING_UP	0.64166	0.989262	1	0.715789	YRDC/WDR33/RBM4/STRN/ADAM17/MAP7/AVL9/USP12/PRELID3B/CBL/CAB39L/TOR1AIP2/PTBP2/PTCD2/ZNF277/ZNF639/CROT/TRIB1
UCEC	proliferative	MYOGENESIS	-0.502866	1	1	0.715789	SH2B1/RIT1/EIF4A2/SVIL/FDPS/PC/APLNR/ACTA1/AKT2/CDH13/SCHIP1/MEF2A/SPARC/PRNP/KCNH2/PTP4A3/TCAP/MYOM1/COL6A3/SSPN/ADCY9/ITGA7/BHLHE40/PKIA/WWTR1/ACSL1/COL3A1/DTNA/GJA5/NOTCH1/ACTC1/ATP2A1/SORBS1/LAMA2/HSPB2/ABLIM1/VIPR1/CKMT2/CD36/SPEG/ACTN2/PYGM/CAMK2B/COL1A1/PTGIS/SGCG/MYOZ1/FST/MYL7/CAV3/CSRP3/NCAM1/MYL1/MYL4/TNNT1/PVALB/CHRNG/CACNG1/MYOG/CHRNA1/MYL3/MB/MYBPH/TNNI2/TNNC2/CKB/COL6A2/HRC/TNNC1/I…
UCEC	proliferative	TNFA_SIGNALING_VIA_NFKB	-0.431967	1	1	0.715789	CCND1/CCL2/LDLR/MSC/BIRC3/CSF1/CXCL3/EFNA1/TLR2/IL1B/CCL20/SLC2A6/SAT1/ZC3H12A/TAP1/SOD2/G0S2/IL15RA/PLEK/CD44/IL6ST/TNFRSF9/BCL2A1/BCL3/IL18/RELB/STAT5A/IRF1/PLAUR/CDKN1A/SERPINB8/TNFAIP8/CCL4/PPP1R15A/KLF2/ETS2/CCL5/DENND5A/SDC4/LITAF/TRAF1/NFKB2/NINJ1/EHD1/PDLIM5/B4GALT1/NFKBIE/DRAM1/TNIP2/TNIP1
UCS	metabolic	E2F_TARGETS	-3.10804	1.1566e-20	3.72428e-19	2.74421e-19	NUP107/PDS5B/XRCC6/KIF2C/RRM2/EED/DLGAP5/CENPM/HMGB3/PHF5A/PSIP1/BIRC5/KIF4A/MMS22L/ZW10/RAD51AP1/PTTG1/MELK/RAD1/BUB1B/MYBL2/ILF3/TCF19/CDK1/DONSON/EZH2/STAG1/CCNB2/DCK/DEK/RAD51C/NOLC1/UBE2T/TACC3/SPAG5/USP1/MCM2/DEPDC1/CDC25A/TOP2A/MCM3/SSRP1/DIAPH3/NAP1L1/HELLS/CHEK1/SMC3/CIT/NASP/MSH2/RFC2/SYNCRIP/POLA2/BARD1/CENPE/LUC7L3/KIF18B/XPO1/HMGA1/POLD1/SLBP/TUBB/MKI67/CDK4/POLE/RFC1/MCM5/KPNA2/ESPL…
UCS	metabolic	G2M_CHECKPOINT	-3.13524	1.48971e-20	3.72428e-19	2.74421e-19	MYBL2/ILF3/CDC6/CDK1/H2AZ2/EZH2/STAG1/E2F1/CCNB2/ARID4A/CHAF1A/RAD54L/PRC1/NUSAP1/TROAP/NOLC1/TACC3/CCNF/MCM2/GINS2/LIG3/CDC25A/INCENP/TOP2A/MCM3/MTF2/CHEK1/SMARCC1/KIF20B/NASP/SYNCRIP/PRPF4B/POLA2/BARD1/CENPE/TTK/XPO1/CBX1/HMGA1/TENT4A/EWSR1/MKI67/TLE3/TFDP1/CDK4/POLE/ODC1/MCM5/KPNA2/ESPL1/CENPF/RACGAP1/TMPO/SS18/NUMA1/NEK2/SRSF2/NUP50/KIF11/NSD2/TRA2B/CTCF/BUB3/YTHDC1/SFPQ/HNRNPD/SRSF1/LBR/CCNA…
UCS	metabolic	OXIDATIVE_PHOSPHORYLATION	2.57827	1.40052e-10	2.3342e-09	1.71994e-09	ISCA1/MTX2/DLD/OGDH/ETFDH/HTRA2/MRPL35/NDUFA8/OAT/PHYH/UQCRC2/HADHB/NDUFB3/NDUFA5/NDUFAB1/ATP6V1G1/SDHB/NDUFS1/ETFA/SURF1/ACAA1/NDUFA1/ACADM/NDUFB5/ATP6V0C/ATP5MF/ATP6V1C1/PDHX/POR/NDUFB2/ATP6V1F/COX10/AIFM1/SUCLG1/COX5B/HADHA/IMMT/IDH3B/UQCR10/MDH1/HSPA9/COX17/ATP6V1D/NQO2/ACAA2/ATP5PD/ACADVL/ATP5PB/MRPL34/PMPCA/CYC1/ATP6AP1/PDK4/GRPEL1/GPX4/ECHS1/NDUFB7/ACAT1/COX7B/COX6C/CYB5A/MPC1/IDH1/UQCRB/I…
UCS	metabolic	MITOTIC_SPINDLE	-2.40934	2.29187e-09	2.86484e-08	2.11094e-08	SEPTIN9/SYNPO/TRIO/MYH9/RICTOR/FGD6/CEP72/PCNT/CDC42EP4/SAC3D1/KIF3B/KIF15/KIF2C/MID1IP1/TUBD1/TIAM1/DLGAP5/ARHGEF7/CEP57/LLGL1/FARP1/BIRC5/KIF4A/PKD2/FLNB/ARHGAP5/PXN/CLIP2/GEMIN4/CDK1/BCL2L11/PPP4R2/CNTRL/CCNB2/RASA2/PRC1/WASF1/NUSAP1/NET1/ECT2/INCENP/TOP2A/SMC3/NF1/KIF20B/BCAR1/CENPE/TTK/CEP192/CEP131/ARAP3/CYTH2/CKAP5/RFC1/TUBGCP6/KNTC1/SUN2/ESPL1/CENPF/RACGAP1/NUMA1/TUBGCP3/NEK2/KIF11/PLEKHG…
UCS	metabolic	FATTY_ACID_METABOLISM	2.32704	1.69892e-07	1.69892e-06	1.25183e-06	OSTC/DLD/ETFDH/HIBCH/HADHB/RAP1GDS1/ACOT8/ALAD/CPT2/HSD17B7/ACAA1/PPARA/HSDL2/ACADM/HMGCL/S100A10/SUCLG1/AUH/TP53INP2/CRYZ/IDH3B/CBR1/MDH1/ACAA2/SMS/ACSL4/SERINC1/ACADS/HADH/HSPH1/UROD/PSME1/RDH11/ALDOA/ECI2/ACADVL/HSD17B4/MCEE/ECHS1/GCDH/HSP90AA1
UCS	metabolic	ADIPOGENESIS	2.15173	1.59817e-06	1.33181e-05	9.81335e-06	DBT/SCP2/DLD/HIBCH/PHYH/DRAM2/DHRS7/ABCB8/NDUFA5/UBQLN1/NDUFAB1/NMT1/SDHB/CPT2/CD302/SCARB1/ACADM/REEP5/TST/POR/ATP1B3/MTARC2/AIFM1/SUCLG1/TANK/IMMT/UQCR10/SPARCL1/ACAA2/CMPK1/ACADS/HADH/ALDOA/SLC27A1/COQ9/SOD1/YWHAG/GADD45A/CYC1/GRPEL1/GPX4/ECHS1/CAT/STOM/NDUFB7/DHRS7B/CAVIN1/PREB/PPM1B/DGAT1/COX7B/SLC66A3/GBE1/IDH1/CHCHD10/IDH3A
UCS	metabolic	MYC_TARGETS_V1	-2.05106	2.97829e-06	2.12735e-05	1.56752e-05	PSMD3/EIF1AX/DEK/NOLC1/SNRPA/UBA2/USP1/MCM2/SNRPA1/EIF4G2/HDGF/NAP1L1/PSMD7/SMARCC1/HNRNPA2B1/ACP1/SYNCRIP/XPO1/HDAC2/CAD/CBX3/TRIM28/TFDP1/CDK4/SRSF7/ODC1/SRSF3/MCM5/KPNA2/SF3A1/YWHAQ/SRSF2/HNRNPA1/TARDBP/TRA2B/BUB3/PA2G4/PTGES3/HNRNPD/DHX15/SRSF1/CCNA2/CDK2
UCS	metabolic	REACTIVE_OXYGEN_SPECIES_PATHWAY	2.12673	8.95734e-05	0.000559834	0.000412509	HMOX2/GCLM/TXN/LAMTOR5/ABCC1/GLRX/GLRX2/PRDX1/SOD2/ATOX1/SOD1/PRNP/PRDX2/GPX4/CAT/ERCC2/SRXN1/PTPA/NQO1
UCS	metabolic	PEROXISOME	1.86058	0.00146791	0.00815507	0.006009	SCP2/ERCC3/ABCD3/PEX11B/GNPAT/MVP/ACOT8/CDK7/ISOC1/ACAA1/HMGCL/GSTK1/HSD3B7/NUDT19/SIAH1/ACSL4/PRDX1/VPS4B/RDH11/ECI2/SOD2/HSD17B4/SLC25A19/SOD1
UCS	metabolic	MTORC1_SIGNALING	1.71875	0.00214922	0.0107461	0.00791819	GTF2H1/RAB1A/HPRT1/ABCF2/HSPA5/PSMC2/NMT1/GGA2/PSPH/CALR/RRP9/ACTR3/CXCR4/HSPE1/FDXR/PSMA3/GLRX/EPRS1/IMMT/SDF2L1/HSPA9/CCT6A/PSAT1/PNO1/ATP6V1D/CYB5B/PRDX1/PSMD14/NUPR1/RDH11/ALDOA/MAP2K3/SLC7A5
UCS	metabolic	BILE_ACID_METABOLISM	1.76931	0.00351559	0.01598	0.0117747	SCP2/ABCD3/PHYH/PECR/GCLM/GNPAT/NUDT12/ISOC1/PEX7/GSTK1/FDXR/HSD3B7/NPC1/PEX12/HSD17B4/SOD1/CYP27A1/PEX16/CAT/ABCA2/IDH1
UCS	metabolic	HEME_METABOLISM	1.58345	0.0106238	0.0442659	0.032617	ISCA1/TRAK2/CIR1/HAGH/HTRA2/MOSPD1/FECH/LMO2/GCLM/MKRN1/CDR2/CCDC28A/HTATIP2/UBAC1/ALAD/SLC11A2/GDE1/FN3K/CAST/RAD23A/SLC10A3/SIDT2/ATP6V0A1/GAPVD1/EIF2AK1/P4HA2/BSG/UROD/MAP2K3/MARCHF2/RHCE/PRDX2/GYPC/HEBP1/SLC22A4/CAT/ATG4A
UCS	metabolic	INTERFERON_ALPHA_RESPONSE	-1.48958	0.03567	0.132219	0.0974249	IFI44L/IFIT3/RTP4/IFIT2/CASP1/LAMP3/HERC6/EPSTI1/PARP9/RSAD2/IFI44/UBA7/USP18/DDX60/SP110/TRIM21/IRF9/CMPK2/LAP3/CD47/PLSCR1/NMI/PARP14/TRIM5/IL15/MOV10/EIF2AK2/IFI30/TRAFD1/ADAR/SLC25A28/STAT2
UCS	metabolic	UNFOLDED_PROTEIN_RESPONSE	1.47207	0.0370215	0.132219	0.0974249	PARN/DCTN1/MTREX/HSPA5/SLC30A5/DCP2/CALR/RRP9/CNOT4/WIPI1/HYOU1/HSPA9/DNAJC3/PSAT1/HERPUD1/TSPYL2/TUBB2A/SLC7A5/SHC1/WFS1/GOSR2/EXOSC4/FKBP14/PREB/CEBPB/EXOSC5/EEF2/YIF1A/PDIA5/LSM4
UCS	metabolic	PANCREAS_BETA_CELLS	1.53641	0.0474383	0.158128	0.116515	STXBP1/LMO2/ELP4
UCS	metabolic	GLYCOLYSIS	1.37526	0.0546957	0.170924	0.125944	RPE/DLD/GMPPA/CHPF2/HSPA5/SLC25A13/PYGL/PLOD1/TXN/HDLBP/HAX1/CHPF/ALG1/NANP/CXCR4/PRPS1/NDUFV3/GLRX/SLC35A3/B4GALT4/B4GALT7/MDH1/P4HA2/ALDOA/SOD1/BPNT1/XYLT2/PLOD2/POLR3K/ALDOB/PGLS/B3GALT6/CYB5A/IDH1/GFPT1/PPP2CB/NOL3/IL13RA1/PGK1/PMM2/MPI/MET/ADORA2B/ANGPTL4/PFKFB1/LDHA
UCS	metabolic	PROTEIN_SECRETION	1.37929	0.064695	0.190279	0.140206	STX12/BET1/ARF1/RAB2A/LMAN1/AP3B1/TPD52/TMX1/AP2M1/VAMP3/AP3S1/COPB1/RAB14/COPE/ARFGEF2/VAMP7/VPS4B/SOD1/TSG101/GOSR2/GLA/CLCN3/CAV2/MAPK1/STX16
UCS	metabolic	APOPTOSIS	-1.35973	0.0700637	0.194621	0.143405	H1-0/BCL2L11/RARA/DAP/SMAD7/DIABLO/RELA/TOP2A/MADD/ERBB2/MCL1/PAK1/ADD1/HMGB2/CDK2
UCS	metabolic	UV_RESPONSE_DN	-1.30106	0.088172	0.232032	0.170971	IRS1/VLDLR/CDON/PTPN21/MMP16/ADD3/SMAD3/CCN1/SRI/PRKCE/RND3/KALRN/ATP2B1/APBB2/MAGI2/ADGRL2/PRDM2/CITED2/ATRN/ZMIZ1/MTA1/FZD2/NR1D2/SMAD7/PHF3/NIPBL/RASA2/TOGARAM1/TENT4A/PTEN/BMPR1A/ERBB2/DYRK1A/YTHDC1
UCS	metabolic	HEDGEHOG_SIGNALING	-1.37549	0.104478	0.261194	0.192459	UNC5C/VLDLR/RTN1/MYH9/PML/NF1/TLE3/LDB1
UCS	metabolic	EPITHELIAL_MESENCHYMAL_TRANSITION	1.21831	0.139405	0.324675	0.239234	CALU/CD59/PLOD1/COLGALT1/PVR/GPX7/PLOD3/COL5A3/PPIB/P3H1/OXTR/GADD45A/CALD1/WIPF1/PLOD2/SPARC/ECM2/TGFB1/MMP14/SGCB/HTRA1/SFRP4/COL4A1/TPM4/SLC6A8/FAP/EFEMP2/TGFBR3/TPM2/DST/MATN2/RGS4/ADAM12/NNMT/COL6A3/DPYSL3/TAGLN/TIMP1/MYLK/CTHRC1/GAS1/PMP22/FBN1/MSX1/ECM1/NT5E/NID2/ACTA2/THY1/THBS1/MFAP5
UCS	metabolic	WNT_BETA_CATENIN_SIGNALING	-1.35001	0.142857	0.324675	0.239234	HDAC2/NCOR2/MAML1/RBPJ/CSNK1E
UCS	metabolic	MYC_TARGETS_V2	1.2111	0.19084	0.414869	0.305693	RABEPK/IMP4/AIMP2/TBRG4/MPHOSPH10/DDX18/FARSA/PRMT3/RRP9/HSPE1/NIP7/NOP16/TCOF1/MYBBP1A/PHB/TFB2M
UCS	metabolic	DNA_REPAIR	1.14608	0.213755	0.445322	0.328132	GTF2H1/NUDT9/ERCC3/HPRT1/TAF13/TAF9/GTF2B/POLR3GL/ERCC4/MPG/SURF1/GTF2H5/SNAPC5/GMPR2/NELFB/ARL6IP1/MRPL40/EDF1/ELL/ERCC8/RPA3/COX17
UCS	metabolic	TGF_BETA_SIGNALING	-1.13751	0.26971	0.539419	0.397467	ID2/SKIL/SMAD6/TGIF1/SMAD3/WWTR1/PPP1R15A/MAP3K7/SKI/SMURF2/SMAD7/TRIM33/NCOR2/BMPR1A/IFNGR2/UBE2D3
UCS	metabolic	COAGULATION	1.08165	0.316288	0.608246	0.448181	F8/DUSP14/CTSV/CASP9/PEF1/GSN/CPQ/PECAM1/SH2B2/SPARC/FYN/MMP14/HTRA1/THBD/C8G/LGMN/PROS1/RGN/MSRB2/VWF/C1S/ANG/TIMP1/FBN1/TF/C2/THBS1
UCS	metabolic	PI3K_AKT_MTOR_SIGNALING	-1.06897	0.330454	0.611951	0.450911	RIT1/CDK1/UBE2N/E2F1/PAK4/AKT1/GRK2/RAF1/CFL1/PTEN/CDK4/UBE2D3/STAT2/MAPK8/CDK2
UCS	metabolic	INTERFERON_GAMMA_RESPONSE	-1.03429	0.403974	0.701128	0.516621	IFI44L/IFIT3/RTP4/PTGS2/XCL1/CD38/IFIT2/FCGR1A/CASP1/IFIT1/HERC6/GPR18/EPSTI1/TNFAIP3/RSAD2/SOCS3/IFI44/PLA2G4A/BANK1/FPR1/TNFAIP2/USP18/DDX60/SP110/STAT1/OAS3/DDX58/TRIM21/SRI/IRF9/CMPK2/LAP3/PLSCR1/NMI/IL18BP/PML/RNF213/EIF4E3/MARCHF1/ITGB7/PARP14/IL15/EIF2AK2/IFI30/IRF5/TRAFD1/ADAR/SLC25A28/STAT2
UCS	metabolic	XENOBIOTIC_METABOLISM	1.02638	0.406654	0.701128	0.516621	ADH5/ETFDH/HPRT1/DHRS7/NMT1/PYCR1/MCCC2/SAR1B/POR/COMT/TNFRSF1A/CBR1/ENTPD5/LONP1/NPC1/ACOX3/NFS1/CYP27A1/DCXR/PDK4/NINJ1/CAT/CYB5A/IL1R1/IDH1/FAH/PDLIM5/NQO1/DHPS/PAPSS2/TMEM176B/PROS1/HMOX1/APOE/PMM1/GSR/VTN/IGF1/ENPEP/PTGDS/BLVRB/FMO1/EPHX1/AOX1/GAD1/AKR1C2/SLC22A1
UCS	metabolic	NOTCH_SIGNALING	-0.91769	0.564315	0.940526	0.693019	SAP30/MAML2/DTX1/FBXW11/HES1/WNT5A/TCF7L2/APH1A
UCS	metabolic	SPERMATOGENESIS	-0.910679	0.625	1	0.736842	HSPA2/CDK1/EZH2/CCNB2/ACRV1/SIRT1/TOPBP1/COIL/ZC3H14/TTK/IDE/NEK2
UCS	metabolic	KRAS_SIGNALING_DN	-0.911763	0.640177	1	0.736842	PDCD1/RGS11/MFSD6/ARHGDIG/TNNI3/DLK2/NR6A1/ATP6V1B1/COPZ2/C5/SLC6A3/NRIP2/AKR1B10/EFHD1/P2RX6/GDNF/KCNQ2/CNTFR/PTGFR/SLC5A5/GP2/PAX4/PROP1/CHRNG/SCN10A/ACTC1/CKM/SCGB1A1/P2RY4/INSL5/KLK8/FGF16/TFF2/KLK7/AMBN/KRT1/CLPS/OXT/CLDN8/ATP4A/CCR8/SERPINB2/FGFR3/EDAR/PNMT/CACNA1F/CALML5/TFAP2B/PLAG1/GRID2/NOS1/KRT5/MX1/TAS2R4/NGB/UPK3B/HNF1A/IFI44L/ITIH3/HTR1D/SELENOP/KRT4/KRT15/CD80/CLDN16/BRDT/YBX2/PKP1…
UCS	metabolic	ANGIOGENESIS	0.835256	0.7	1	0.736842	PTK2/VAV2/KCNJ8/THBD/PDGFA/VTN/TIMP1/MSX1/SERPINA5/COL3A1/APOH/PRG2/VCAN/ITGAV/APP/LRPAP1
UCS	metabolic	P53_PATHWAY	-0.852481	0.78355	1	0.736842	POM121/PPP1R15A/VWA5A/ATF3/CDKN2AIP/H2AJ/CSRNP2/FBXW7/POLH/TRAF4/PRKAB1/PLK3/IFI30/DDB2/RAD51C/PRMT2/RAD9A/DGKA/PLXNB2/MAPKAPK3/EPHA2/TRAFD1/ZFP36L1/TSC22D1/PPM1D/SP1
UCS	metabolic	UV_RESPONSE_UP	0.825524	0.787273	1	0.736842	SPR/PPP1R2/POLE3/GRINA/GLS/ACAA1/PRKACA/TST/ATP6V1C1/CTSV/ATP6V1F/CYB5B/BSG/UROD/MAPK8IP2/HYAL2/ALDOA/SOD2/TGFBRAP1/GRPEL1/IL6ST/PPIF/DGAT1
UCS	metabolic	ANDROGEN_RESPONSE	0.7509	0.87796	1	0.736842	DBI/TMEM50A/SRP19/PLPP1/LMAN1/TPD52
UCS	metabolic	IL6_JAK_STAT3_SIGNALING	0.686898	0.917939	1	0.736842	STAM2/PTPN1/GRB2/HAX1/TNFRSF1A/IL6ST/IL1R1/TGFB1/IL13RA1/LEPR
UCS	metabolic	APICAL_SURFACE	0.609373	0.920755	1	0.736842	MDGA1/GSTM3/SULF2/GAS1/SLC2A4/THY1/ATP6V0A4/GHRL/RHCG/GATA3/CD160/LYPD3/APP/TMEM8B/EPHB4
UCS	metabolic	TNFA_SIGNALING_VIA_NFKB	-0.739667	0.940789	1	0.736842	IFIT2/CXCL3/CD80/DUSP1/DUSP4/EGR2/IER3/IRS2/BCL2A1/TNFAIP3/ICOSLG/DUSP2/ID2/SOCS3/EGR1/ZFP36/NR4A1/FOS/NR4A3/TNFAIP2/BCL6/TGIF1/IER2/LAMB3/TLR2/SMAD3/CCN1/NFKBIE/DDX58/PANX1/KLF4/NR4A2/SLC16A6/ATP2B1/PPP1R15A/ATF3/HES1/MAFF/RELA/EIF1/CCNL1/TSC22D1/IFNGR2/MCL1
UCS	metabolic	MYOGENESIS	0.740335	0.944238	1	0.736842	SH2B1/OCEL1/AK1/GSN/PRNP/FLII/ATP6AP1/APLNR/SPARC/TGFB1/SH3BGR/CAMK2B/SPHK1/CHRNB1/NQO1/SLC6A8/IGFBP7/RB1/FHL1/TPM2/AEBP1/COL15A1/AGL/CRAT/ADAM12/FABP3/STC2/COL6A3/IGF1/TAGLN/SCHIP1/MYLK/CKB/BIN1/KCNH2/APOD/TNNC1/GNAO1/CD36/CACNA1H/MB/COL3A1/PYGM/MYH4/MYH2/CRYAB/ENO3/FXYD1/MYOM1/ATP2A1/TNNC2/CHRNA1/CHRNG/SLN/MYH1/ACTC1/DES/CKM/MYH3/MYL4/MYLPF/MYBPH/MYOG/MYH8/MYL1
UCS	metabolic	ESTROGEN_RESPONSE_EARLY	-0.716202	0.962222	1	0.736842	HSPB8/KRT18/ELOVL2/KRT15/ESRP2/FRK/OLFML3/THSD4/LAD1/GAB2/KRT19/KRT13/RHOD/WWC1/ABLIM1/FOS/CYP26B1/KCNK15/ADD3/SLC37A1/SLC19A2/CCN5/ABHD2/CELSR2/MED13L/KLF4/ZNF185/CANT1/TIAM1/RBBP8/FARP1/PEX11A/FLNB/RRP12/RAPGEFL1/HES1/TBC1D30/TPBG/ISG20L2/RARA/TGIF2/SYNGR1/UNC119/MED24/INPP5F/NCOR2/SLC39A6/ARL3
UCS	metabolic	CHOLESTEROL_HOMEOSTASIS	0.561342	0.968577	1	0.736842	HSD17B7/GPX8/PCYT2/GNAI1/ABCA2/ANTXR2/LGMN/ANXA13/PDK3/PPARG/GLDC/ALDOC/ADH4/TM7SF2/MAL2/SCD/TMEM97/HMGCR/PLSCR1/SREBF2/ATF3/LSS/MVD
UCS	metabolic	COMPLEMENT	0.651717	0.978102	1	0.736842	STX4/MSRB1/HSPA5/CD59/F8
UCS	metabolic	APICAL_JUNCTION	0.636399	0.987365	1	0.736842	STX4/MPP5/TAOK2/WASL/RSU1/PKD1/ARPC2/MAP3K20/PTK2/EXOC4/PARVA/ZYX/GNAI1/HADH/CAP1/VAV2/EPB41L2/SHC1/CLDN5/ACTN1/LDLRAP1/VASP/PECAM1/CDK8/ARHGEF6/SIRPA/ICAM2/MAPK11/GAMT/MSN/INSIG1/PFN1/AMIGO1/LAYN/MADCAM1/CRAT/CLDN15/CERCAM/TRAF1/VWF/ICAM5/SGCE
UCS	metabolic	KRAS_SIGNALING_UP	0.614027	0.98915	1	0.736842	PTCD2/ZNF639/PLVAP/CXCR4/PRELID3B/STRN/GLRX/ZNF277/SPARCL1/BTBD3/FLT4/TMEM176A/ENG/GYPC/TFPI/GUCY1A1/SNAP25/AMMECR1/PECAM1/YRDC
UCS	metabolic	ALLOGRAFT_REJECTION	-0.554798	1	1	0.736842	IL10/CAPG/TAP2/NLRP3/TLR2/STAT1/EIF3A/LCK/TLR1/CD47/DYRK3/MAP3K7/IL15/TLR3/NPM1/UBE2N/EIF3D/AKT1/SOCS5/GALNT1/UBE2D1/IFNGR2
UCS	metabolic	ESTROGEN_RESPONSE_LATE	-0.387197	1	1	0.736842	LARGE1/ABHD2/CELSR2/IDH2/KLF4/TIAM1/DLG5/METTL3/RBBP8/FARP1/FLNB/RAPGEFL1/CDC6/PLXNB1/TPBG/KIF20A/NMU/NAB2/GINS2/TOP2A/XRCC3/NCOR2/ARL3
UCS	metabolic	HYPOXIA	-0.397279	1	1	0.736842	PPARGC1A/IER3/PKP1/IRS2/PRKCA/TNFAIP3/TGFBI/SDC3/ZFP36/FOS/VLDLR/MAP3K1/SLC37A4/WSB1/MYH9/CCN1/SAP30/CCN5/NEDD4L/LARGE1/EXT1/PPP1R15A/ZNF292/ATF3/EFNA3/CITED2/NOCT/TPBG/MAFF/NDST2/NDST1/XPNPEP1/RBPJ
UCS	metabolic	IL2_STAT5_SIGNALING	0.49415	1	1	0.736842	GUCY1B1/GALM/PLPP1/SERPINB6/SNX9/PLEC/PRNP/GPX4/DCPS/ST3GAL4/FAH/TNFRSF18/PLIN2/ANXA4/TNFRSF8/SOCS1/AMACR/TRAF1/COL6A1/IGF2R/SMPDL3A/HK2/ENPP1/TNFRSF4/ECM1/NT5E/ITIH5/SHE/ABCB1/CA2/CAPN3
UCS	metabolic	INFLAMMATORY_RESPONSE	-0.340815	1	1	0.736842	HPN/TNFRSF9/NPFFR2/BST2/SLC4A4/CD69/TACR1/GPC3/RGS1/RTP4/MARCO/ITGB8/CCL20/LAMP3/BDKRB1/PTAFR/GPR132/SLC1A2/CCL22/ICOSLG/OPRK1/FPR1/IL10/NLRP3/TLR2/CD55/LCK/SRI/TLR1/NMI/ATP2B1/IL15/TLR3/TPBG/EIF2AK2/RELA/RAF1/IFNGR2
UVM	metabolic	OXIDATIVE_PHOSPHORYLATION	2.4055	5.16054e-14	2.58027e-12	1.95557e-12	SDHC/NDUFB3/MRPS11/AIFM1/ATP5MC3/IMMT/COX10/NDUFB2/HADHB/ATP6V1E1/TIMM17A/IDH2/DLST/HSPA9/UQCR11/MRPL35/OAT/ATP5F1A/NDUFA9/NDUFV2/PDHA1/NDUFA6/MDH1/DLD/UQCRQ/DECR1/SUPV3L1/COX6C/NDUFB6/ACADVL/UQCRFS1/NDUFS1/MRPL15/SDHA/CYCS/NDUFS4/ATP5MF/CYC1/ATP5F1E/UQCRB/DLAT/PRDX3/VDAC1/NDUFA4/ATP5F1B/COX5A/NDUFAB1/ATP6V1H/POR/NDUFB1/UQCRC2/ATP6V1G1/NDUFB8/COX7B/UQCR10/NNT/ATP6V1C1/GLUD1/NDUFA2/SDHB/NDUFA1/TCI…
UVM	metabolic	MYC_TARGETS_V1	2.23925	9.17753e-12	2.29438e-10	1.7389e-10	TFDP1/STARD7/ILF2/KPNB1/SNRPG/NOLC1/PRDX4/SRSF1/CCT5/C1QBP/ERH/EIF2S1/KPNA2/SRSF2/FAM120A/PSMA7/IARS1/GSPT1/EPRS1/CANX/EIF2S2/PCNA/PSMA6/XPOT/YWHAQ/HNRNPA2B1/MCM6/NCBP1/NOP56/RAD23B/CYC1/YWHAE/MCM4/PRDX3/SNRPD3/PGK1/BUB3/CUL1/VDAC1/CTPS1/G3BP1/HSPE1/PSMB3/DDX18/COX5A/CBX3/NDUFAB1/ETF1/SNRPD1/NOP16/UBA2/PSMA4/CCT2/PSMD7/PSMC4/RAN/CDC45/COPS5/PSMA1/SSBP1/EIF4A1/SNRPA1/PSMD14/SRSF7/DHX15/NME1/XPO1/V…
UVM	metabolic	HEME_METABOLISM	-1.94805	5.24864e-07	8.74773e-06	6.62986e-06	RBM5/ACP5/ATP6V0A1/OSBP2/PSMD9/XPO7/ADIPOR1/PPOX/KAT2B/SLC10A3/CCND3/SIDT2/UBAC1/SLC66A2/ATG4A/H1-0/SLC25A38/FBXO7/EPOR/SMOX/RANBP10/GLRX5/FOXJ2/CAT/RNF123/MARCHF2/ADD1/SLC6A8/ELL2/NARF/NFE2L1/PPP2R5B/DCAF11/ALDH6A1/ALAD/FOXO3/CCDC28A/LPIN2/GMPS/MXI1/TFDP2/SEC14L1/MARCHF8/MKRN1/EZH1/BTRC
UVM	metabolic	MTORC1_SIGNALING	1.89025	7.33909e-07	9.17386e-06	6.95282e-06	PITPNB/IMMT/PSMC2/HSPA9/HSPA4/ACLY/GLA/P4HA1/NUP205/EPRS1/ACACA/PNO1/CANX/EIF2S2/ACTR2/HSPA5/ATP2A2/RAB1A/FADS1/TCEA1/ACSL3/PSPH/DDX39A/RIT1/MCM4/HSP90B1/PGK1/AURKA/ACTR3/HSPE1/PSMD12/RRM2/ETF1/SORD/PSMA3/GSR/PSMA4/PNP/TXNRD1/PSMG1/PSMC4/CACYBP/CTSC/COPS5/ERO1A/HMGCR/PSMD14/BUB1/HMBS/PDAP1/CCT6A/LGMN/FKBP2/SDF2L1/VLDLR/SQLE/PSMB5/PSME3/CYP51A1/RDH11/AK4/MTHFD2/UFM1
UVM	metabolic	E2F_TARGETS	1.8956	1.33616e-06	1.33616e-05	1.01267e-05	NOLC1/PRDX4/SRSF1/EIF2S1/KPNA2/SRSF2/HUS1/NUP205/CSE1L/GSPT1/RFC2/PCNA/MCM6/NOP56/CKS1B/HMGB3/TIPIN/DDX39A/MCM4/AURKA/CTPS1/CDC25B/LBR/RRM2/CNOT9/RAD51C/EED/CKS2/CHEK2/ANP32E/PRKDC/RAN/NAA38/CCNB2/EZH2/UBE2T/NME1/EXOSC8/DSCC1/XPO1/BUB1B/CENPM/NASP/MKI67/POP7/DLGAP5/SPC25/ATAD2/TACC3/LMNB1/CBX5/BIRC5/MTHFD2/SPAG5/UBR7/GINS1/RAD21/ORC2/KIF18B/NBN/MELK/CDK1/TOP2A/PAICS/CDKN3/SLBP/RACGAP1/E2F8/PRIM2/…
UVM	metabolic	G2M_CHECKPOINT	1.75356	3.82344e-05	0.00031862	0.00024148	TFDP1/KPNB1/NOLC1/DTYMK/SRSF1/KPNA2/PAFAH1B1/SRSF2/HUS1/TOP1/GSPT1/MCM6/CDC27/RAD23B/CKS1B/HMGB3/DDX39A/BUB3/CUL1/AURKA/G3BP1/CDC25B/ORC5/LBR/NUP50/NCL/CDC6/SNRPD1/CKS2/MAPK14/CDC45/NUSAP1/CCNB2/UCK2/EZH2/SAP30/BUB1/FANCC/XPO1/KIF5B/DKC1/NASP/MKI67/SQLE/TACC3/LMNB1/CENPA/CUL4A/BIRC5/PRC1/TENT4A/H2AZ2/KNL1/RAD21/CENPF/HSPA8/KIF11/KMT5A/MAP3K20/NDC80/CDK1/TOP2A/LIG3/BCL3/CDKN3/RACGAP1/SS18/PRIM2/OR…
UVM	metabolic	UNFOLDED_PROTEIN_RESPONSE	1.69216	0.00144063	0.0102902	0.0077989	NOLC1/HSPA9/ATF6/EIF2S1/KDELR3/YWHAZ/POP4/GOSR2/IARS1/HSPA5/XPOT/PREB/NOP56/CKS1B/TARS1/HSP90B1/CEBPG/PDIA6/SHC1/MTREX/DNAJA4/CEBPB/ERO1A/DNAJC3/EIF4A1/CNOT2/WIPI1/EXOSC2/NOP14/EXOSC4/KIF5B/DKC1/CNOT4/EIF4A3/EIF2AK3
UVM	metabolic	GLYCOLYSIS	1.57377	0.0027053	0.0169081	0.0128146	SDHC/ECD/PMM2/KDELR3/RARS1/MDH1/DLD/P4HA1/HSPA5/NANP/GNPDA1/GUSB/PAXIP1/P4HA2/ME2/PGK1/GFPT1/AURKA/ABCB6/EXT1/SRD5A3/ALG1/PGAM1/KIF20A/PSMC4/RPE/ERO1A/SLC25A13/SAP30/POLR3K/PAM/NASP/VLDLR/BPNT1/CENPA/CHPF2/SOD1/AK4/ISG20/STC1/B4GALT1/MET/HS2ST1/IDUA/PGM2/CDK1/PFKP/CHST6/GFUS/GPC1/ARPP19/GALK2/TGFBI/HDLBP/COL5A1/HMMR/CASP6/DEPDC1/HOMER1/FUT8/VEGFA
UVM	metabolic	MYC_TARGETS_V2	1.66636	0.00697841	0.0387689	0.0293828	NOLC1/SUPV3L1/NOP56/MCM4/DUSP2/NIP7/HSPE1/DDX18/CBX3/SORD/NOP16/TFB2M/WDR43
UVM	metabolic	ADIPOGENESIS	1.49995	0.00859528	0.0429764	0.0325716	SDHC/REEP5/AIFM1/IMMT/GHITM/SLC66A3/ATP1B3/YWHAG/UQCR11/ACLY/DLD/DHRS7B/UQCRQ/DECR1/BCL2L13/MTCH2/MRPL15/PREB/CYC1/MIGA2/DLAT/PRDX3/COQ9/NDUFAB1/GPD2/POR/COX7B/UQCR10/ABCB8/SDHB/GRPEL1/SLC5A6/COX6A1/TOB1/COL4A1
UVM	metabolic	DNA_REPAIR	-1.40222	0.0181789	0.0826312	0.0626257	RPA2/NUDT21/POLR2G/POLB/AGO4/TAF1C/RFC4/VPS37D/POLR1D/TK2/POLR2H/BRF2/SUPT5H/POLL/MPC2/USP11/ADCY6/NELFB/SUPT4H1/GTF2F1/POLD1/PDE4B/POLH/PDE6G/NCBP2/TAF6/POLR3GL/SNAPC4/AK1/COX17/CETN2/GMPR2/UMPS/EIF1B/DGCR8/XPC/TSG101
UVM	metabolic	P53_PATHWAY	-1.32988	0.0338626	0.135586	0.10276	RAB40C/SESN1/RAP2B/CCND3/RPS12/TXNIP/PIDD1/CD82/WRAP73/MXD1/PMM1/POLH/RXRA/EPS8L2/MAPKAPK3/RAD9A/PRKAB1/BTG1/CTSF/AK1/ZFP36L1/SP1/FOXO3/NOTCH1/RRP8/ABCC5/ACVR1B/IP6K2/XPC
UVM	metabolic	ESTROGEN_RESPONSE_EARLY	-1.29124	0.0353728	0.135586	0.10276	NAV2/CCN5/CISH/SLC39A6/ADCY9/RHOBTB3/MREG/SLC16A1/PRSS23/ALDH3B1/FARP1/ABLIM1/FAM102A/FDFT1/TFF3/SEMA3B/SYNGR1/AFF1/SLC7A5/SYBU/SLC7A2/ABCA3/BCL2/MAST4/TSKU/CLDN7/DLC1/SLC9A3R1/UNC119/RHOD/AMFR/NADSYN1/CELSR2/MINDY1/TGIF2/BHLHE40/SVIL/PEX11A/ZNF185/ASB13/ARL3/CD44/SIAH2/MED13L/KDM4B/TIPARP/ANXA9
UVM	metabolic	PROTEIN_SECRETION	1.47034	0.0379642	0.135586	0.10276	TMED2/GLA/CLN5/GOSR2/TMED10/MAPK1/YIPF6/STAM/ARCN1/AP3B1/CLTC/VAMP7/ATP6V1H/RAB22A/AP2B1/RAB2A/ANP32E/CTSC/LMAN1/TMX1/ADAM10/PAM/COPB1/SEC24D/ARFGEF2/SOD1
UVM	metabolic	ANDROGEN_RESPONSE	1.36267	0.0629723	0.204966	0.155343	XRCC5/CAMKK2/VAPA/ABCC4/ZBTB10/FADS1/ACSL3/UAP1/SORD/GSR/TSC22D1/SLC26A2/LMAN1/HMGCR/SRP19/SEC24D/FKBP5/TMEM50A/CENPN/B4GALT1/SPCS3/ACTN1/APPBP2/SLC38A2/ELOVL5/DBI/CCND1/MAF/B2M/ELK4/INPP4B/SCD/TNFAIP8
UVM	metabolic	UV_RESPONSE_DN	-1.24362	0.0655891	0.204966	0.155343	ADD3/TGFBR2/COL11A1/FHL2/ATP2B4/CACNA1A/SYNE1/PPARG/RBPMS/ACVR2A/LTBP1/RND3/TJP1/NR1D2/MAGI2/SNAI2/ERBB2/PHF3/CAV1/RASA2/MIOS/PEX14/PIK3CD/CITED2/AKT3/ARHGEF9/SCAF8/DLC1/MGMT/SCN8A/PMP22/SMAD7/MAP2K5/FYN/IRS1/PTPN21/DBP/YTHDC1/PTEN/MTA1/PRDM2/RXRA/BHLHE40/PIAS3/DAB2/NOTCH2/SFMBT1/WDR37/ATP2C1
UVM	metabolic	FATTY_ACID_METABOLISM	1.33646	0.0702576	0.20664	0.156611	SDHC/HADHB/DLST/HSD17B4/PDHA1/MDH1/DLD/DECR1/PPARA/ACADVL/CBR1/SDHA/ACOT2/HSPH1/UROS/GPD2/D2HGDH/MCEE/UGDH/ACSL1/ADSL/RDH11/METAP1/KMT5A/NBN/ACAT2/HSP90AA1/MGLL/CBR3/ECI2/RAP1GDS1/SDHD
UVM	metabolic	REACTIVE_OXYGEN_SPECIES_PATHWAY	1.38477	0.0825175	0.229215	0.173721	PRDX4/GLRX2/NDUFA6/SELENOS/ABCC1/GSR/TXNRD1/HHEX/MBP/NQO1/SRXN1/SOD1/PRNP/TXNRD2/PFKP
UVM	metabolic	ANGIOGENESIS	1.38335	0.100852	0.265401	0.201146	PTK2/JAG2/APP/VAV2/PDGFA/STC1/MSX1/KCNJ8/TNFRSF21/NRP1/VEGFA/JAG1/VCAN/S100A4
UVM	metabolic	WNT_BETA_CATENIN_SIGNALING	-1.29869	0.153333	0.383333	0.290526	PTCH1/PPARD/HDAC11/DVL2/NOTCH1/FRAT1/CTNNB1
UVM	metabolic	MITOTIC_SPINDLE	1.10818	0.26087	0.621118	0.470742	ARF6/PAFAH1B1/CDC27/SOS1/RHOF/ARHGEF7/YWHAE/NF1/AURKA/AKAP13/PLEKHG2/KPTN/CTTN/NUSAP1/ANLN/VCL/CDC42BPA/CCNB2/PCNT/BUB1/KIF5B/HOOK3/DLGAP5/TRIO/LMNB1/TUBGCP5/BIRC5/PRC1/KNTC1/ARHGAP27/CEP72/CENPF/PREX1/PIF1/KIF11/ABR/ARFGEF1/NDC80/CDK1/TOP2A/TLK1/RACGAP1/SSH2/WASL/RAPGEF6/NEK2/SPTBN1/KIF2C/TPX2/CEP192/CLIP1
UVM	metabolic	PANCREAS_BETA_CELLS	-1.08511	0.305369	0.694021	0.525995	SEC11A/AKT3/FOXO1/SPCS1/ELP4
UVM	metabolic	PEROXISOME	1.06761	0.34122	0.732422	0.555099	SLC25A17/IDH2/HSD17B4/FDPS/ITGB1BP1/FADS1/PEX2/NUDT19/CTPS1/IDE/HSD11B2
UVM	metabolic	MYOGENESIS	-1.05292	0.351562	0.732422	0.555099	MYH9/MYH3/ABLIM1/PC/EFS/MYH7/CTF1/DMD/CNN3/MAPRE3/SORBS1/RYR1/MYOM1/TSC2/LPIN1/PPP1R3C/BHLHE40/SVIL/DMPK/SLC6A8/LARGE1/AKT2/KIFC3/AK1/GABARAPL2/NOTCH1/SH2B1/SIRT2/FOXO4/EIF4A2
UVM	metabolic	NOTCH_SIGNALING	-0.98326	0.472789	0.945578	0.716649	PPARD/NOTCH1/NOTCH2/TCF7L2
UVM	metabolic	APICAL_SURFACE	-0.947193	0.531915	0.996072	0.754918	GHRL/RHCG/GSTM3/MAL/NTNG1/AKAP7/DCBLD2/LYPD3/TMEM8B/NCOA6/GAS1
UVM	metabolic	KRAS_SIGNALING_DN	-0.96475	0.537879	0.996072	0.754918	NGB/TFAP2B/CD207/CPA2/TENM2/CYP39A1/SCGB1A1/UGT2B17/CAPN9/COL2A1/SLC5A5/CDH16/IRS4/MSH5/TNNI3/AMBN/SELENOP/GAMT/COPZ2/GPRC5C/FGF22/ITIH3/MACROH2A2/PDE6B/CACNA1F/TFF2/ZBTB16/TG/ZNF112/PLAG1/FGGY/ADRA2C/SNN/GTF3C5/ATP4A/EFHD1/SLC25A23/TCF7L1/KCND1/MYH7/PRKN/THNSL2/STAG3/GP1BA/NR6A1/ENTPD7/RYR1/YPEL1/KMT2D/MTHFR/CELSR2/LYPD3/PDK2/MAST3
UVM	metabolic	COMPLEMENT	-0.966331	0.591304	1	0.757895	PRKCD/PIM1/PPP2CB/PPP4C/CTSL/GNAI2/XPNPEP1/LTA4H/CD59/GCA/PRDM4/IRF2/CBLB/CASP9/PRCP/RAF1/RBSN
UVM	metabolic	TNFA_SIGNALING_VIA_NFKB	-0.955536	0.60177	1	0.757895	PHLDA1/FUT4/STAT5A/GFPT2/MXD1/PDE4B/CD83/BHLHE40/EIF1/KDM6B/BCL6/BTG1/PNRC1/IRS2/MARCKS/CD44/SDC4/TRIP10/TIPARP
UVM	metabolic	XENOBIOTIC_METABOLISM	0.918905	0.634062	1	0.757895	MCCC2/GART/ENTPD5/CBR1/ATP2A2/GSTO1/MTHFD1/PAPSS2/POR/GSR/GSS/SLC35B1/TNFRSF1A/TMBIM6/NQO1/UGDH/ARG2/HES6/ACOX3/SAR1B/PGRMC1/PTGR1/ENPEP/ARPP19/GCH1/ETFDH/HMOX1/DDT/ELOVL5/CASP6/PSMB10/RAP1GAP/DHRS7/ETS2/COMT
UVM	metabolic	APOPTOSIS	-0.919183	0.664122	1	0.757895	VDAC2/MGMT/ANKH/NEDD9/CASP2/SMAD7/TXNIP/CREBBP/DIABLO/CDK2/H1-0/ADD1/PAK1/MADD/PPP2R5B/PDCD4/DFFA/SATB1/CTNNB1/CASP9/CD44
UVM	metabolic	ALLOGRAFT_REJECTION	0.902531	0.690236	1	0.757895	RARS1/IFNAR2/LYN/UBE2N/INHBB/NME1/IL27RA/EIF3J/ABCE1/EIF5A/BCL3/DYRK3/EIF4G3/PSMB10/F2R/RIPK2/MTIF2/HLA-A/MMP9/CD28/B2M/WARS1/ELF4/SOCS5/ABI1/EIF3A/BCL10/BCAT1/HLA-E/NCK1/GLMN/C2/JAK2/TAP1/HLA-DMA/LCP2/NCF4/ST8SIA4/TAP2/HLA-G/LIF/THY1/GZMB/PRF1/HIF1A/CCL5/STAT1/CD7/CCL4/IRF8/CDKN2A/CD247/IFNGR1/STAB1/IL2RB/CD86/IL2RG/TIMP1/WAS/PTPN6/GPR65/IGSF6/CD74/LCK/LTB/ITGAL/GZMA/IL12RB1/ICOSLG/ITGB2/ZAP70/P…
UVM	metabolic	PI3K_AKT_MTOR_SIGNALING	0.871155	0.702836	1	0.757895	YWHAB/RALB/ACACA/ACTR2/ARPC3/MAPK1/RIT1/HSP90B1/ACTR3/CLTC/UBE2N/PTPN11/TNFRSF1A
UVM	metabolic	TGF_BETA_SIGNALING	-0.831614	0.718861	1	0.757895	ID2/RHOA/SMAD7/HIPK2/SKI/CTNNB1/SMURF1
UVM	metabolic	HYPOXIA	-0.91572	0.725664	1	0.757895	BCL2/SLC37A4/SDC3/VHL/ERRFI1/KLHL24/SLC6A6/PLIN2/PPP1R3C/PIM1/RRAGD/BHLHE40/NDST2/XPNPEP1/LARGE1/GBE1/BTG1/ANKZF1/FOXO3/PNRC1/IRS2/CCNG2/MXI1/SDC4/SIAH2/TIPARP
UVM	metabolic	HEDGEHOG_SIGNALING	-0.787419	0.81	1	0.757895	MYH9/AMOT/DPYSL2/PML/PTCH1/LDB1
UVM	metabolic	INTERFERON_GAMMA_RESPONSE	0.808522	0.847534	1	0.757895	NCOA3/PTPN1/IFNAR2/BPGM/PSMA3/PNP/SRI/SPPL2A/STAT3/IRF5/RNF213/CASP3/CASP8/MTHFD2/PSMA2/ISG20/TOR1B/PFKP/SP110/GCH1/RAPGEF6/TNFAIP2/LAP3/PSMB10/PNPT1/RIPK2/PTGS2/HLA-A/PSME2/UPP1/B2M/WARS1/NAMPT/SOD2/CASP7/ZNFX1/LY6E/PSMB8/IL15RA/PARP12/IRF9/CASP1/NFKB1/PTPN2/JAK2/NLRC5/TAP1/AUTS2/HLA-DMA/LCP2/ST3GAL5/IRF1/IFI35/ST8SIA4/CASP4/PLA2G4A/HLA-G/HLA-B/CMPK2/PELI1/TNFAIP6/HIF1A/CCL5/EIF2AK2/STAT1/TNFSF1…
UVM	metabolic	IL6_JAK_STAT3_SIGNALING	0.763431	0.865578	1	0.757895	PTPN1/IFNAR1/LTBR/IL10RB/PTPN11/TNFRSF1A/STAT3/ITGB3/TNFRSF21/HMOX1/STAM2/HAX1/TNFRSF1B/IL6ST/IL15RA/CD9/IRF9/IL1R2/CSF2RA/TNFRSF12A/PTPN2/MAP3K8/IRF1/ACVRL1/CD36/OSMR/IL13RA1/STAT1/IFNGR1/IL2RG/CSF2RB/BAK1/LTB/PIK3R5/IL12RB1/CD38/LEPR/CCR1/SOCS3/IL6/EBI3/ITGA4/TGFB1
UVM	metabolic	APICAL_JUNCTION	-0.833944	0.923077	1	0.757895	AMIGO1/AKT3/SDC3/CLDN7/MVD/IRS1/JUP/PTEN/CD99/NRTN/SIRPA/GTF2F1/TSC1/SYMPK/TMEM8B/GNAI2/HADH/AKT2/IKBKG/PBX2/DHX16/PARVA/PKD1
UVM	metabolic	UV_RESPONSE_UP	0.71036	0.931713	1	0.757895	PPIF/PARP2/DNAJA1/TARS1/CEBPG/E2F5/AGO2/LYN/BID/TMBIM6/ATP6V1C1/PDAP1/CHRNA5/GRPEL1/CASP3/BTG3/RHOB/IGFBP2/ATF3/NAT1/MSX1/DDX21/GCH1/POLE3/PRPF3/PPAT/FEN1/TFRC/SELENOW/HMOX1/OLFM1/DGAT1/HSPA13/FGF18/RAB27A/GGH/GRINA/JUNB/SLC25A4/SOD2/PSMC3/BMP2/CYB5B
UVM	metabolic	SPERMATOGENESIS	0.683615	0.957576	1	0.757895	AGFG1/NCAPH/PARP2/AURKA/IDE/GMCL1/PSMG1/CCNB2/EZH2/BUB1/CLPB/ACRBP/COIL/CDK1/CDKN3/NEK2/STAM2/KIF2C
UVM	metabolic	CHOLESTEROL_HOMEOSTASIS	-0.681672	0.969432	1	0.757895	GNAI1/NIBAN1/ACSS2/TMEM97/ACTG1/PCYT2/ETHE1/LPL/FDFT1/TM7SF2/SEMA3B/LSS/MVK/ERRFI1/MVD/STX5/GSTM2/PNRC1/CTNNB1
UVM	metabolic	BILE_ACID_METABOLISM	-0.706687	0.970874	1	0.757895	PAOX/NR3C2/CYP46A1/SLC27A5/ABCA3/ISOC1/PEX11G/PEX7/CROT/CAT/EPHX2/RXRA/LIPE/PEX11A/ALDH9A1
UVM	metabolic	IL2_STAT5_SIGNALING	-0.772731	0.975806	1	0.757895	HUWE1/PLIN2/CCND3/PHLDA1/PRKCH/PTCH1/PIM1/MXD1/RRAGD/CD83/BHLHE40/HIPK2/POU2F1/SERPINB6/UMPS/CD44/IKZF4/GABARAPL1
UVM	metabolic	INTERFERON_ALPHA_RESPONSE	-0.593865	0.990196	1	0.757895	RNF31/NCOA7/LPAR6/STAT2/RTP4/TRIM5/CMTR1/TXNIP/SLC25A28/CNP/NUB1/TMEM140/IRF2
UVM	metabolic	EPITHELIAL_MESENCHYMAL_TRANSITION	0.645774	0.991081	1	0.757895	CALU/COPA/SPARC/ADAM12/TPM4/PPIB/LAMC1/ITGA5/SGCD/COL4A1/RHOB/NID2/ANPEP/SGCB/LAMA1/ITGB3/P3H1/IGFBP2/MSX1/COL4A2/PDGFRB/PVR/LOXL2/GPC1/EMP3/TGFBI/FN1/WIPF1/COL5A1/SNTB1/VEGFA/THBS2/CDH6/HTRA1/LGALS1/GEM/PRRX1/COL6A3/VCAN/PFN2/FERMT2/COL5A3/CALD1/BMP1/SERPINE2/IGFBP4/COL12A1/PCOLCE/ECM1/ITGA2/CXCL8/PMEPA1/GJA1/GLIPR1/MMP2/THBS1/TNFRSF12A/SERPINE1/PLOD3
UVM	metabolic	KRAS_SIGNALING_UP	0.611845	0.993103	1	0.757895	TOR1AIP2/FBXO4/BPGM/TRIB1/MMP11/PLEK2/ERO1A/PECAM1/AMMECR1/MPZL2/ANO1/GPNMB/STRN/ADAM17/CAB39L/MAFB/ADGRL4/PTCD2/PRELID3B/NRP1/TMEM158/FLT4/ALDH1A2/PTGS2/MMP9/ACE/PLAU/G0S2/MTMR10/PRRX1/TNFRSF1B/PRDM1/CDADC1/BMP2/PLVAP/PSMB8/KLF4/GLRX/ITGA2/IKZF1/SCN1B/PLAT/CSF2RA/ADGRA2/NGF/CLEC4A/LAT2/LIF/SPARCL1/HBEGF/MYCN/LAPTM5/CXCR4/LCP1/PLAUR/IRF8/IGF2/IL2RG/IL10RA/GALNT3/FGF9
UVM	metabolic	ESTROGEN_RESPONSE_LATE	0.582586	0.997745	1	0.757895	IDH2/GLA/COX6C/PPIF/DUSP2/PAPSS2/TFAP2C/CDC6/FABP5/SORD/RAPGEFL1/KIF20A/RABEP1/SLC26A2/RAB31/UGDH/CHPT1/TOB1/BTG3/FOXC1/ASS1/BAG1/ISG20/FKBP5
UVM	metabolic	COAGULATION	0.38732	1	1	0.757895	RABIF/SPARC/CAPN2/S100A13/DUSP14/MMP11/PECAM1/CTSH/LGMN/ADAM9/ITGB3/F12/FN1/CRIP2/C8G/HTRA1/CTSO/MMP9/PLAU
UVM	metabolic	INFLAMMATORY_RESPONSE	0.509767	1	1	0.757895	PSEN1/SELENOS/SLC11A2/ATP2A2/IFNAR1/P2RX4/LYN/SLC31A1/ITGA5/SRI/ITGB3/MET/CALCRL/PVR/EMP3/GCH1/RIPK2/ATP2B1/SPHK1/APLNR/P2RX7/TNFRSF1B/NAMPT/SLC7A1/ABI1/SLC31A2/PTPRE/LY6E/PTGIR/LPAR1/CXCL8/IL15RA/SCN1B/NFKB1/ADORA2B/SERPINE1/CCRL2/TPBG/LCP2/IRF1/OSMR/LDLR/LIF/HBEGF/TNFAIP6/HIF1A/CD48/CCL5/EIF2AK2/TNFSF10/PLAUR/HPN/STAB1/IL2RB/IL10RA/TIMP1/SLAMF1/EDN1/MSR1/LCK/TNFSF15/AHR/PIK3R5/CD55/HRH1/ICOSLG/…

## Sheet: Table S2 (pathway summary)
pathway	description	url
ADIPOGENESIS	Genes up-regulated during adipocyte differentiation (adipogenesis)	https://www.gsea-msigdb.org/gsea/msigdb/cards/HALLMARK_ADIPOGENESIS.html
ALLOGRAFT_REJECTION	Genes up-regulated during transplant rejection	https://www.gsea-msigdb.org/gsea/msigdb/cards/HALLMARK_ALLOGRAFT_REJECTION.html
ANDROGEN_RESPONSE	Genes defining response to androgens	https://www.gsea-msigdb.org/gsea/msigdb/cards/HALLMARK_ANDROGEN_RESPONSE.html
ANGIOGENESIS	Genes up-regulated during formation of blood vessels (angiogenesis)	https://www.gsea-msigdb.org/gsea/msigdb/cards/HALLMARK_ANGIOGENESIS.html
APICAL_JUNCTION	Genes encoding components of apical junction complex	https://www.gsea-msigdb.org/gsea/msigdb/cards/HALLMARK_APICAL_JUNCTION.html
APICAL_SURFACE	Genes encoding proteins over-represented on the apical surface of epithelial cells, e.g., important for cell polarity (apical area)	https://www.gsea-msigdb.org/gsea/msigdb/cards/HALLMARK_APICAL_SURFACE.html
APOPTOSIS	Genes mediating programmed cell death (apoptosis) by activation of caspases	https://www.gsea-msigdb.org/gsea/msigdb/cards/HALLMARK_APOPTOSIS.html
BILE_ACID_METABOLISM	Genes involve in metabolism of bile acids and salts	https://www.gsea-msigdb.org/gsea/msigdb/cards/HALLMARK_BILE_ACID_METABOLISM.html
CHOLESTEROL_HOMEOSTASIS	Genes involved in cholesterol homeostasis	https://www.gsea-msigdb.org/gsea/msigdb/cards/HALLMARK_CHOLESTEROL_HOMEOSTASIS.html
COAGULATION	Genes encoding components of blood coagulation system; also up-regulated in platelets	https://www.gsea-msigdb.org/gsea/msigdb/cards/HALLMARK_COAGULATION.html
COMPLEMENT	Genes encoding components of the complement system, which is part of the innate immune system	https://www.gsea-msigdb.org/gsea/msigdb/cards/HALLMARK_COMPLEMENT.html
DNA_REPAIR	Genes involved in DNA repair	https://www.gsea-msigdb.org/gsea/msigdb/cards/HALLMARK_DNA_REPAIR.html
E2F_TARGETS	Genes encoding cell cycle related targets of E2F transcription factors	https://www.gsea-msigdb.org/gsea/msigdb/cards/HALLMARK_E2F_TARGETS.html
[truncated: 37 more rows]

## Sheet: Table S3
drug/q-value	inflammatory	metabolic	proliferative	phase	#prescription
[truncated: 30 more rows]

[truncated: 1 more sheets: Table S4]
